# Supplementary material for: Exploring salivary metabolites as biomarkers in chronic craniofacial and orofacial pain: a metabolomic analysis
Source: Metabolomics. 2025 Sep 4;21(5):133. doi: 10.1007/s11306-025-02336-x (PMC12411589; doi:10.1007/s11306-025-02336-x)
Supplement: Supplementary file 1 — Supplementary Material 1 (178 KB) [file 11306_2025_2336_MOESM1_ESM.xlsx]

## Sheet: Supplementaty Table 1
Supplementary Table 1. List of patients
Diagnoses are grouped according to etiology and characteristics, see Sharav and Benoliel (35): TMD—Temporomandibular disorder (including masticatory myofascial pain and TMJ disorder), Mig—Migraine (including NVOP-Neurovascular orofacial pain/ orofacial migraine), TTH—Tension Type Headache (primary headache), PTN—Post Traumatic Neuropathy (including PIFP – persistent idiopathic facial pain and pos…
Gender	Diagnosis	BMI	Source of pain (groups)	Laterality	VAS-group	Improvement	Waken	Type of pain	Onset: more than 3 years
Male	TMD	>30	Musculoskeletal	bilateral	Moderate	None	No	continuous pain	no
Male	TMD	<30	Musculoskeletal	unilateral	Moderate	Large	No	continuous pain	yes
Male	BMS	<30	Neuropathic	bilateral	Mild	None	No	continuous pain	no
Male	BMS	<30	Neuropathic	bilateral	Severe	None	No	continuous pain	no
Male	TN	>30	Neuropathic	unilateral	-	-	Yes	attacks	yes
Male	PTN	<30	Neuropathic	unilateral	Severe	None	No	continuous pain	yes
Male	PTN	<30	Neuropathic	unilateral	Severe	None	-	continuous pain	yes
Male	PTN	<30	Neuropathic	unilateral	Mild	Large	No	attacks	no
Male	PTN	<30	Neuropathic	bilateral	Mild	None	No	continuous pain	yes
Male	TN	>30	Neuropathic	unilateral	Severe	Large	No	attacks	yes
Male	PTN	<30	Neuropathic	unilateral	Moderate	None	No	continuous pain	no
Male	MIG	<30	Neurovascular	bilateral	Severe	Large	Yes	attacks	yes
Male	TN	>30	Neuropathic	unilateral	Severe	Mild	-	attacks	yes
Male	TMD	<30	Musculoskeletal	bilateral	Moderate	None	No	continuous pain	no
Male	TMD	<30	Musculoskeletal	bilateral	Severe	None	No	continuous pain	no
Male	PTN	<30	Neuropathic	unilateral	Moderate	None	Yes	continuous pain	no
Male	MIG	<30	Neurovascular	bilateral	Mild	None	No	continuous pain	no
Male	TN	<30	Neuropathic	unilateral	-	-	Yes	attacks	yes
Male	TMD	>30	Musculoskeletal	bilateral	Severe	Mild	No	continuous pain	no
Male	TMD	>30	Musculoskeletal	unilateral	Mild	None	No	continuous pain	no
Male	TN	<30	Neuropathic	unilateral	Severe	Large	No	attacks	no
Male	TMD	>30	Musculoskeletal	unilateral	Moderate	None	No	continuous pain	yes
Male	TMD	<30	Musculoskeletal	bilateral	Severe	None	Yes	continuous pain	yes
Female	PTN	>30	Neuropathic	unilateral	Severe	None	No	continuous pain	no
Female	MIG	>30	Neurovascular	bilateral	Severe	None	Yes	continuous pain	yes
Female	TN	<30	Neuropathic	unilateral	Severe	None	No	continuous pain	yes
Female	BMS	>30	Musculoskeletal	bilateral	Severe	None	No	continuous pain	no
Female	TMD	<30	Musculoskeletal	unilateral	Severe	None	Yes	continuous pain	yes
Female	PTN	<30	Neuropathic	unilateral	Severe	Mild	No	continuous pain	yes
Female	MIG	<30	Neurovascular	unilateral	Severe	Large	No	attacks	yes
Female	MIG	<30	Neurovascular	bilateral	Severe	Large	Yes	continuous pain	yes
Female	MIG	<30	Neurovascular	bilateral	Moderate	Large	No	continuous pain	yes
Female	MIG	>30	Neurovascular	unilateral	Severe	Mild	No	attacks	yes
Female	TMD	<30	Musculoskeletal	unilateral	Severe	Large	Yes	continuous pain	yes
Female	PTN	>30	Neuropathic	unilateral	Moderate	Mild	No	continuous pain	yes
Female	BMS	>30	Neuropathic	unilateral	Severe	None	No	continuous pain	no
Female	TN	<30	Neuropathic	unilateral	-	No improvement	Yes	continuous pain	no
Female	MIG	<30	Neurovascular	unilateral	Severe	Mild	No	continuous pain	no
Female	TMD	<30	Musculoskeletal	bilateral	Moderate	No improvement	No	continuous pain	no
Female	MIG	<30	Neurovascular	unilateral	Severe	Large	No	attacks	yes
Female	TTH	<30	Neurovascular	bilateral	Severe	None	No	continuous pain	yes
Female	PTN	<30	Neuropathic	unilateral	Moderate	No improvement	Yes	attacks	yes
Female	TTH	<30	Neurovascular	bilateral	Mild	None	No	attacks	yes
Female	MIG	<30	Neurovascular	unilateral	Severe	None	No	attacks	no
Female	TMD	<30	Musculoskeletal	unilateral	Severe	None	-	continuous pain	no
Female	TTH	<30	Neurovascular	bilateral	Severe	Mild	Yes	continuous pain	no
Female	TMD	<30	Musculoskeletal	bilateral	Moderate	Mild	No	continuous pain	yes
Female	TN	-	-	unilateral	Severe	Mild	No	attacks	yes
Female	TTH	<30	Neurovascular	bilateral	Severe	None	No	continuous pain	yes
Female	TMD	<30	Musculoskeletal	unilateral	Severe	No improvement	No	continuous pain	no
Female	MIG	>30	Neurovascular	bilateral	Mild	Mild	Yes	continuous pain	yes
Female	MIG	<30	Neurovascular	bilateral	Severe	None	Yes	continuous pain	yes
Female	TMD	<30	Musculoskeletal	bilateral	Severe	None	Yes	continuous pain	yes
Female	MIG	<30	Neurovascular	unilateral	Moderate	None	Yes	continuous pain	yes
Female	MIG	<30	Neurovascular	bilateral	Moderate	Large	No	continuous pain	yes
Female	TMD	<30	Musculoskeletal	unilateral	Severe	Mild	Yes	attacks	no
Female	MIG	<30	Neurovascular	bilateral	Severe	Mild	Yes	continuous pain	yes
Female	TMD	<30	Musculoskeletal	bilateral	Moderate	Large	No	continuous pain	yes
Female	TTH	<30	Neurovascular	bilateral	Moderate	None	No	continuous pain	yes
Female	PTN	<30	Neuropathic	unilateral	Severe	None	No	continuous pain	no
Female	MIG	<30	Neurovascular	unilateral	Moderate	None	No	continuous pain	no
Female	BMS	<30	Neuropathic	unilateral	Severe	None	-	continuous pain	no
Female	BMS	>30	Neuropathic	bilateral	Moderate	None	No	continuous pain	yes

## Sheet: Supplementaty Table 2
Supplementary Table 2
List of detected metabolites across all the patients from the paina and control group. Log10 was applied.
	female_control_1	female_control_11	female_control_12	female_control_121	female_control_126	female_control_128	female_control_129	female_control_13	female_control_132	female_control_133	female_control_134	female_control_136	female_control_139	female_control_14	female_control_141	female_control_19	female_control_2	female_control_3	female_control_4	female_control_8	female_control_9	female_BMS_100	female_BMS_102	female_BMS_60	female_BMS_93	female_Mig_31	female_Mig_38	female_Mig_39	female_Mig_47	female_Mig_53	female_Mig_58	female_Mig_61	female_Mig_68	female_Mig_97	female_MMP_37	female_MMP_40	female_MMP_44	female_MMP_46	female_MMP_56	female_MMP_65	female_NVOP_Mig_103	female_NVOP_Mig_34	female_NVOP_Mig_70	female_NVOP_Mig_71	female_NVOP_Mig_72	female_PTN_42	female_PTN_50	female_PTN_63	female_PTN_74
Cluster_000481	-3.04799	-2.95348	-2.32634	-2.70333	-2.38199	-1.55941	-2.49347	-2.3927	-2.8954	-2.95883	-3.86583	-3.10988	-2.16211	-3.45266	-2.64036	-3.38781	-4.28248	-2.96794	-3.10841	-2.73482	-2.69343	-2.39306	-2.58773	-2.9388	-2.81283	-2.5405	-2.59449	-2.66967	-3.07222	-2.74212	-2.69795	-2.70135	-2.42677	-2.7956	-2.35933	-2.12935	-2.5477	-2.98498	-3.19746	-2.83912	-2.94684	-2.54393	-2.51536	-2.57582	-3.06591	-2.50576	-2.67051	-2.52398	-3.28942
Cluster_001112	-1.14104	-1.76605	-1.68616	-1.70519	-1.7511	-1.7994	-1.1033	-2.56113	-2.01314	-1.62181	-2.60513	-2.50146	-1.31506	-1.40912	-1.28399	-2.89695	-3.04164	-2.16338	-2.15716	-0.824968	-0.765832	-1.98291	-1.44411	-0.748406	-2.15294	-1.74189	-1.84878	-1.59916	-2.49748	-1.72211	-0.86067	-1.26967	-2.05808	-1.56355	-1.96139	-1.31734	-1.84513	-1.86945	-1.73701	-1.84892	-1.54774	-2.04904	-1.93155	-1.37247	-2.57239	-1.8923	-1.84394	-0.412765	-2.41264
Cluster_001251	-0.434606	-0.0392926	-0.326345	-0.238517	-0.87604	-0.0871281	-0.292469	-0.699635	-0.159104	-0.574042	-0.378707	-1.51066	-0.57244	-0.534509	-0.158153	-1.20086	-0.864341	-0.672606	-0.604151	-0.417213	-0.0547785	-1.82258	-0.675228	-0.262261	-1.01445	-0.990376	0.129047	-2.08747	-0.559669	-0.308437	0.105523	0.0619743	-2.20817	-0.590354	-1.389	-0.750118	-2.6707	-0.366	-0.386092	-0.310584	-0.549383	0.0224196	-0.74327	0.204138	-1.61198	-2.65477	-0.0538031	-0.490102	-0.999603
Cluster_001333	-0.920199	-0.74368	-0.875221	-1.06018	-0.601007	-0.72834	-1.14379	-0.769643	-0.811992	-1.11305	-1.18056	-1.39333	-0.967793	-1.14527	-0.583823	-1.18714	-1.47675	-0.823143	-0.573482	-0.735568	-0.695591	-1.18867	-0.611559	-0.734939	-0.739468	-0.691371	-0.825816	-2.2836	-1.212	-1.05326	-0.39257	-0.408859	-0.872685	-0.456959	-0.652239	-0.833041	-2.06578	-0.770873	-0.84686	-0.614833	-0.97623	-0.65181	-0.618685	-0.404606	-1.23031	-1.3512	-1.24267	-0.868843	-1.31679
Cluster_001572	-3.26863	-3.22081	-3.36844	-3.04694	-3.39278	-2.59365	-2.57069	-1.41922	-3.44788	-3.07596	-2.61783	-2.84344	-2.75917	-3.4752	-3.21561	-2.81238	-2.72	-3.80913	-3.1572	-2.01685	-3.55752	-3.26437	-2.93333	-2.81866	-1.21619	-2.82183	-3.40796	-3.52716	-3.64847	-3.58028	-3.16336	-3.12575	-0.973755	-1.55	-1.9565	-3.2917	-3.40061	-2.84681	-2.87909	-2.86796	-3.22143	-3.31154	-3.32248	-3.90295	-2.27654	-2.88489	-2.78308	-3.01232	-3.08167
Cluster_001574	-2.80662	-2.73683	-3.11286	-2.67929	-3.18661	-2.47084	-2.20339	-1.78719	-2.98159	-3.01659	-2.14054	-3.27222	-2.29448	-2.96822	-3.25177	-2.15967	-2.23744	-2.37033	-2.61295	-2.10976	-3.29295	-2.68487	-2.797	-2.47838	-2.04253	-2.15846	-2.71739	-3.12807	-3.33754	-3.32521	-2.76052	-3.403	-2.09331	-1.75323	-2.07077	-2.56908	-3.37396	-2.16221	-2.78291	-2.34889	-2.9792	-2.25201	-3.20147	-3.38039	-2.24476	-2.4586	-2.03725	-2.86041	-3.01209
Cluster_001636	-1.476	-1.78762	-3.27852	-2.13138	-2.55302	-1.80134	-0.0545838	-2.31047	-1.74713	-1.04243	-1.35694	-0.790831	-2.45216	-1.65115	-1.69777	-2.58815	-1.78547	-3.22073	-2.5831	-1.96821	-1.69675	-2.7848	-2.73661	-2.43767	-2.47801	-3.16911	-2.19317	-2.64249	-0.788014	-1.52678	-2.58256	-2.50431	-3.13713	-2.56955	-2.9645	-3.5595	-2.88498	-2.33639	-0.72583	-1.99195	-2.09472	-3.1264	-2.57661	-3.29228	-2.60307	-1.92728	-2.41352	-0.448041	-1.35103
Cluster_001738	-2.40741	-2.5168	-3.37276	-3.24719	-3.28461	-2.69697	-1.10073	-2.05796	-2.36938	-2.29831	-2.48569	-1.85687	-1.65825	-2.83963	-2.34121	-2.20726	-0.596642	-3.10815	-2.03241	-2.2849	-2.55107	-3.12802	-2.72777	-1.60917	-2.35095	-2.76999	-2.08596	-2.24062	-1.9733	-1.84565	-2.56619	-4.00261	-2.16642	-1.62154	-2.56686	-2.53702	-2.57534	-1.88866	-1.11018	-2.11587	-2.21898	-3.08253	-2.97361	-3.1589	-2.39295	-2.76447	-2.55265	-2.36963	-1.80716
Cluster_001973	-2.10929	-2.66893	-2.84965	-2.85611	-2.58441	-2.5793	-2.21028	-1.26566	-2.52895	-2.82515	-2.25473	-2.82739	-2.00191	-2.46662	-2.56186	-1.99322	-2.01406	-2.58989	-1.79781	-1.37781	-2.8955	-1.98018	-2.2645	-2.04142	-1.17233	-2.01746	-2.66321	-2.03378	-2.79895	-2.53985	-2.2081	-2.78165	-1.11849	-1.50699	-1.48811	-2.29961	-2.18208	-1.75938	-2.48313	-1.94252	-2.85758	-2.88741	-1.92506	-2.46385	-1.76824	-1.89489	-2.50801	-2.74017	-2.47753
Cluster_002060	-2.95008	-3.22902	-2.486	-3.091	-3.17938	-2.32279	-2.03417	-0.498269	-3.24249	-3.36494	-2.94656	-3.45001	-2.88515	-2.85356	-3.11882	-2.64605	-2.53663	-2.98012	-2.87226	-2.3457	-3.33073	-2.85004	-2.42493	-2.8049	-2.19238	-2.56159	-3.16326	-2.39213	-3.60431	-2.86277	-3.1148	-4.06089	-1.87269	-1.97944	-2.30185	-2.44628	-2.41164	-2.29772	-3.06336	-2.8451	-2.85604	-2.34552	-3.07914	-2.80593	-2.56093	-2.06839	-3.15904	-3.19448	-2.72611
Cluster_002068	-2.02772	-1.56698	-2.41986	-2.48268	-2.39059	-1.67302	-0.997962	-2.0779	-1.18791	-1.35628	-2.276	-1.76131	-1.85817	-1.35366	-0.676577	-1.93557	-1.78161	-2.09163	-1.71862	-1.75625	-1.66756	-2.70962	-2.02202	-1.89173	-2.05125	-2.3954	-1.41502	-2.39932	-1.57216	-1.34225	-1.51686	-2.01721	-2.08423	-2.01687	-2.25109	-2.56366	-2.68386	-2.25006	-1.03503	-1.45454	-1.56615	-2.66738	-2.73495	-2.27579	-2.34132	-2.49535	-2.07849	-1.32394	-1.98926
Cluster_002117	-1.89137	-1.45369	-1.5849	-2.69446	-1.92969	-1.56725	-2.083	-0.986267	-1.50231	-2.09956	-1.82271	-2.13925	-1.8649	-1.47584	-1.73668	-1.15428	-1.90868	-1.84542	-1.29655	-1.35973	-1.79833	-1.55286	-1.41491	-1.34842	-1.56075	-1.95546	-1.79697	-2.04607	-2.41542	-1.52543	-1.2732	-2.46134	-0.823993	-1.22099	-1.45778	-2.03479	-2.0618	-1.6892	-1.61302	-1.35513	-1.92959	-2.00541	-1.69511	-2.30772	-1.9662	-1.22552	-1.8104	-2.41704	-2.307
Cluster_002239	-2.26567	-2.47943	-3.23296	-2.89585	-3.35025	-3.04723	-1.60562	-1.49904	-2.35667	-2.84617	-2.06849	-2.4169	-2.48804	-2.96315	-2.89337	-2.19702	-1.4903	-3.27099	-2.86004	-1.60312	-3.43647	-2.99118	-2.45061	-1.85298	-1.28532	-2.16748	-2.91262	-2.19062	-2.62659	-2.73283	-2.89728	-2.8121	-1.12833	-1.33068	-1.3912	-3.12484	-3.59193	-2.13061	-2.4236	-1.70981	-2.93464	-3.29017	-2.92183	-2.86872	-1.91166	-2.88321	-2.86448	-2.60054	-2.40223
Cluster_002401	-1.58205	-1.66269	-1.21455	-1.08317	-0.596797	-0.771375	-1.14379	-1.66002	-1.77835	-1.44741	-1.08565	-2.01515	-1.63366	-1.5623	-1.00004	-0.97089	-2.50279	-1.78175	-1.0273	-1.40368	-0.979588	-1.0572	-1.19431	-1.59453	-1.20222	-0.861917	-1.29775	-1.41672	-1.11604	-1.58266	-0.880237	-0.813087	-1.38109	-0.818208	-1.18324	-1.01092	-1.40844	-1.89971	-1.91962	-1.44047	-1.16549	-1.19299	-1.07205	-1.17829	-1.44088	-1.11329	-1.3732	-0.744639	-2.6109
Cluster_002543	-2.71322	-2.87238	-3.25074	-2.76433	-3.53399	-3.04347	-2.72342	-1.94789	-2.92441	-2.91246	-2.61554	-2.61925	-2.4557	-2.83646	-2.89664	-2.61435	-2.1625	-3.04515	-2.91101	-2.35748	-3.33835	-3.32794	-2.97578	-2.25366	-2.1733	-2.40166	-3.02296	-2.9255	-2.97789	-3.04454	-2.89246	-3.29686	-2.24128	-1.60023	-2.34721	-3.24886	-2.79035	-2.48192	-2.8399	-2.71438	-2.48473	-3.17767	-3.44017	-3.50474	-1.97861	-2.75909	-3.34496	-2.88769	-2.78556
Cluster_002640	-2.22338	-3.43876	-2.90639	-3.33115	-3.04394	-3.71581	-2.9611	-1.38068	-2.54784	-3.36495	-2.85331	-3.26666	-1.88933	-3.02146	-3.43762	-2.08345	-2.13226	-2.74302	-2.16257	-1.83122	-3.70576	-3.23368	-2.21759	-2.56509	-1.70168	-2.12416	-3.10073	-2.19203	-3.24691	-3.44544	-2.83263	-3.38626	-1.70778	-1.3093	-1.68566	-2.08055	-2.21737	-2.37322	-2.75907	-2.2158	-3.32551	-3.19963	-3.37416	-3.52311	-2.16242	-1.80164	-3.53985	-3.82066	-3.40428
Cluster_002704	-2.19094	-2.35222	-3.51004	-3.02308	-2.45961	-1.81915	-1.78894	-2.73534	-3.47324	-2.99559	-1.89573	-3.2123	-2.53121	-2.43245	-3.18281	-2.70279	-2.67168	-2.94982	-2.71744	-2.56592	-2.41231	-2.87006	-3.11396	-2.68105	-2.17869	-3.06661	-3.08783	-3.076	-3.29236	-3.25181	-3.05897	-2.02451	-2.51748	-2.50123	-3.0645	-3.33085	-3.43068	-2.66487	-3.08787	-2.77708	-2.75879	-3.0306	-2.5199	-3.46809	-2.65079	-2.56708	-2.6946	-2.358	-3.01655
Cluster_002733	-0.436254	-0.105045	-0.035392	0.0212327	0.367567	0.0186757	-0.145204	-0.544367	0.0678998	-0.371622	-0.374082	-0.718042	-0.19614	-0.610828	0.295984	-1.37368	-1.0409	-0.147103	-0.319307	0.236628	0.0567135	-0.465801	0.270033	0.143864	-0.180977	-0.293431	0.0372765	-1.32418	-0.484019	-0.039467	0.000787651	-0.246969	-0.290872	-0.0626227	-0.316447	0.0299893	-2.35516	-0.0871434	-0.51441	-0.292984	-0.0369937	0.157717	-0.020893	0.183106	-0.872972	-2.09231	-0.024972	-0.520591	-0.83967
Cluster_002779	-1.50791	-1.96979	-2.17344	-2.25223	-1.86554	-1.99625	-2.02561	-0.90278	-2.12057	-2.89255	-2.52925	-2.47409	-2.21562	-1.41864	-2.36409	-1.52719	-2.08931	-1.67261	-1.5158	-1.05728	-2.07097	-1.52344	-1.71094	-1.37799	-1.14337	-1.68233	-2.11039	-1.6609	-2.45946	-2.12635	-1.86645	-1.70019	-0.495089	-0.971542	-0.870085	-2.3031	-3.19779	-1.73881	-2.28327	-1.77756	-1.94568	-2.19071	-1.6705	-2.28621	-1.43815	-1.86964	-2.10611	-1.95632	-2.57967
Cluster_002957	-1.38786	-1.2973	-0.777184	-1.21444	-1.18107	-0.866029	-1.76169	-0.928866	-1.04516	-1.08945	-1.47982	-1.35762	-0.597366	-1.77844	-1.19456	-1.84959	-2.17825	-1.08335	-1.13236	-1.35761	-1.24843	-0.730985	-0.656221	-1.14294	-1.05823	-0.599359	-0.852728	-0.525534	-1.40092	-0.953193	-0.69295	-1.11548	-0.5124	-1.16256	-0.714387	-0.0911706	-1.54571	-0.946965	-1.6547	-1.16712	-0.97667	-0.869435	-1.06904	-0.842498	-1.0973	-1.37883	-1.23951	-1.27944	-2.24352
Cluster_003061	-1.41846	-1.66118	-2.24983	-1.3842	-2.39277	-1.9394	-1.56834	-1.93511	-1.6086	-1.69299	-1.50644	-1.79978	-1.11539	-1.9988	-2.1538	-1.71831	-1.19124	-2.89336	-1.80616	-1.72231	-2.2322	-2.00246	-1.68916	-1.66752	-1.38466	-2.47577	-2.43311	-1.92717	-1.4083	-1.70354	-2.2167	-2.05499	-2.95816	-1.60273	-2.3718	-2.67771	-3.14187	-1.6586	-1.50768	-1.79287	-1.44985	-2.41145	-2.63885	-2.19777	-1.56826	-2.53438	-2.28571	-1.86013	-1.10413
Cluster_003210	-1.34835	-1.74006	-3.24347	-2.16424	-3.16053	-2.55779	-0.982565	-2.97449	-1.83905	-1.65322	-2.03519	-1.64896	-1.83539	-1.81111	-1.67954	-2.64093	-2.06377	-3.02547	-2.02154	-2.26801	-2.27512	-3.31109	-2.3458	-2.39495	-3.21405	-3.30448	-2.32527	-2.19244	-1.83842	-1.61602	-2.02636	-2.78167	-2.97492	-3.01873	-3.13695	-2.95736	-3.58351	-1.74976	-1.33832	-1.92106	-1.45116	-3.11222	-2.94112	-2.75213	-2.96021	-3.0247	-2.71672	-1.77665	-1.28505
Cluster_003386	-1.76985	-1.92068	-2.38632	-1.58706	-2.33368	-1.73495	-2.02703	-2.15418	-1.93986	-1.44237	-0.968843	-1.92782	-1.38892	-2.43122	-2.2718	-2.13744	-1.31881	-2.49058	-2.34486	-2.45279	-1.93517	-2.48849	-2.07603	-2.06109	-1.64414	-2.24003	-2.15575	-2.0599	-1.55097	-1.7117	-2.07368	-2.11936	-2.75085	-1.26099	-2.12456	-2.58617	-3.84592	-1.63606	-1.88134	-1.64149	-1.81565	-1.80651	-2.05143	-1.9277	-1.67288	-2.49061	-1.46346	-2.1724	-1.58901
Cluster_003503	-1.39381	-0.524383	-0.876633	-0.38106	-0.50297	-1.25451	-0.878877	-1.14388	-0.792054	-0.819917	-0.771562	-0.745074	-0.765288	-2.47848	-0.746985	-2.87971	-1.48444	-1.18181	-1.50513	-1.21624	-0.301139	-1.48273	-0.701128	-1.97526	-1.84142	-0.376854	-0.264777	-2.20847	-0.47815	-0.632858	-0.5265	-1.65078	-1.15569	-1.26099	-0.415683	0.0703457	-2.74903	-1.20254	-1.4139	-0.535868	-0.937563	-0.0490432	-0.71058	-0.246636	-2.13994	-2.30453	-0.760552	-1.62581	-1.77765
Cluster_003504	-1.84337	-1.06138	-1.21764	-1.13138	-1.37355	-1.95569	-1.33098	-2.08082	-1.2293	-0.926394	-1.54017	-0.826332	-1.04117	-2.90308	-1.26986	-3.492	-1.6615	-1.6533	-1.71862	-1.93767	-1.15903	-2.1843	-1.65404	-2.2954	-2.6517	-1.3307	-1.01133	-2.18495	-1.052	-1.04298	-1.39781	-2.23259	-2.25366	-2.57578	-1.05422	-0.983222	-3.07286	-0.867368	-1.87159	-1.30485	-1.58005	-1.13035	-1.39599	-0.828655	-2.35841	-2.94255	-1.3952	-1.90877	-1.47147
Cluster_003651	-1.76279	-1.61829	-2.88219	-3.12944	-2.5616	-3.37772	-2.40361	-2.81318	-2.24511	-2.51034	-2.0106	-2.70236	-2.13296	-1.91832	-2.47407	-1.35226	-1.91827	-2.64194	-2.08954	-2.02008	-2.4522	-2.55121	-2.17583	-1.91827	-2.03464	-2.81486	-2.56894	-2.55444	-2.5067	-1.88676	-1.97366	-2.7743	-3.43163	-1.79156	-3.17169	-2.94745	-4.12801	-2.14612	-2.05367	-1.8273	-2.17821	-2.62117	-2.88286	-3.21459	-2.59666	-2.30209	-2.94607	-2.54622	-2.64207
Cluster_003712	-2.34379	-1.6796	-2.1085	-3.0481	-2.87622	-1.9669	-2.24152	-2.06639	-2.38442	-2.79972	-1.60087	-2.87681	-2.18223	-2.57466	-2.154	-1.45531	-2.04448	-2.50245	-1.78557	-1.82912	-2.48837	-1.83795	-1.92663	-2.05304	-2.30698	-2.58867	-2.30534	-2.37738	-2.54461	-2.43671	-1.8723	-2.59541	-1.81746	-1.65138	-2.35525	-2.37949	-3.09866	-2.40976	-2.29571	-2.09585	-2.69239	-2.63145	-1.5358	-2.38129	-2.73961	-1.72141	-2.5753	-2.92628	-2.73095
Cluster_003807	-3.03247	-3.90663	-3.2623	-2.88758	-3.53363	-1.7267	-1.87888	-2.18663	-3.34137	-3.63799	-3.14172	-3.32972	-3.53216	-3.1606	-3.24896	-3.12439	-2.82157	-2.92656	-2.65405	-3.0911	-3.3623	-3.17917	-3.40551	-3.07627	-2.43058	-2.92519	-3.788	-2.90383	-3.26915	-3.24869	-3.6554	-3.89556	-2.96352	-2.87707	-3.58095	-3.47291	-3.77309	-1.94947	-3.35828	-3.27727	-3.82034	-3.4783	-3.31689	-3.44816	-3.17232	-3.46413	-3.22414	-3.67091	-2.83885
Cluster_003864	-1.16336	-0.931746	-1.9292	-1.55746	-1.64944	-1.60014	-1.36847	-2.08673	-1.52278	-1.20898	-1.44923	-1.3642	-1.22548	-0.947512	-1.34558	-1.20004	-1.15617	-1.60378	-1.51796	-1.59818	-1.52299	-1.88327	-1.6047	-1.56665	-1.66692	-2.48347	-1.35495	-1.80784	-1.26128	-0.949619	-1.37284	-1.63851	-2.7907	-1.90628	-2.50496	-2.04822	-2.79667	-1.49203	-0.991532	-1.59463	-1.43191	-1.84448	-1.59392	-1.46068	-1.71025	-2.0207	-1.4893	-1.18846	-1.14018
Cluster_004004	-0.909267	-0.109241	-0.554212	0.296127	0.113203	-0.302167	-0.671884	-0.426959	-0.197718	-0.551992	-0.544233	-0.678697	-0.312198	-2.10643	0.0188328	-2.32671	-1.20223	-0.927879	-1.29266	-1.41399	0.367867	-1.09088	-0.179464	-1.25451	-1.73164	-0.00684417	0.17974	-1.6569	-0.268419	-0.0403435	-0.274688	-1.26388	-0.858207	-0.524804	0.168035	0.346988	-2.96974	-0.338709	-0.336814	-0.030583	-0.552686	0.0678775	0.0855624	0.422817	-1.24516	-2.29517	-0.683995	-1.76264	-0.908012
Cluster_004502	-2.29765	-2.32414	-1.94217	-1.49877	-1.54923	-2.09089	-1.83158	-2.58206	-1.3609	-2.10206	-2.54188	-1.92602	-2.1141	-2.70056	-1.35534	-3.2954	-2.37573	-2.65272	-2.14511	-2.16737	-2.14577	-2.23612	-1.52747	-1.8269	-2.15923	-0.906174	-1.80224	-2.73032	-2.08067	-2.02738	-2.12679	-2.29864	-2.67065	-2.44354	-0.729494	-0.454514	-3.22578	-1.57051	-1.8493	-2.11587	-1.78914	-1.70279	-2.02358	-1.21816	-3.38332	-3.4315	-2.03563	-2.38011	-2.51348
Cluster_004531	-2.18071	-0.966742	-1.99642	-0.525379	-1.84776	-2.05122	-1.0906	-2.68287	-1.67983	0.729244	-0.822714	-0.699715	-1.23333	-2.86576	-1.6109	-3.08175	-1.21769	-2.58122	-2.48562	-2.66044	-1.33563	-3.13405	-1.86056	-2.53272	-2.67832	-1.86797	-1.11039	-3.2288	-0.642736	-0.616023	-2.29434	-2.93699	-3.42727	-2.60035	-1.7645	-1.40353	-3.31286	-0.893048	-1.65783	-1.1755	-1.45777	-0.883676	-1.82901	-1.37968	-2.58825	-3.63287	-0.840781	-2.93803	-1.53396
Cluster_004652	-2.65353	-2.38794	-2.82541	-2.09271	-3.51453	-3.07536	-1.69896	-2.16118	-2.64913	-2.33556	-3.14873	-2.30363	-1.80776	-3.01273	-3.05141	-2.96768	-2.13334	-3.28635	-2.61336	-2.42253	-3.15708	-3.59551	-2.19431	-1.94915	-1.65376	-2.53795	-2.58641	-2.9829	-2.48816	-2.51778	-2.83177	-2.91609	-2.54558	-1.60947	-2.35525	-3.11747	-3.58746	-1.76263	-2.46857	-2.52142	-2.23224	-3.15467	-3.38321	-2.77326	-1.86563	-3.21598	-2.95184	-2.49968	-2.09063
Cluster_004704	-1.95041	-1.59703	-2.38781	-1.82251	-2.43882	-2.61667	-1.22184	-3.02346	-2.24211	-1.32843	-2.25572	-1.63328	-1.46561	-3.02378	-2.49544	-3.76459	-1.15708	-3.01523	-2.79476	-1.77612	-2.45647	-2.23916	-2.40624	-2.30649	-3.12728	-2.74687	-2.31523	-3.09248	-1.45821	-1.7117	-2.58264	-3.18193	-3.3142	-3.1454	-2.82413	-2.52674	-3.13518	-0.643446	-1.89451	-1.7701	-1.7978	-2.33585	-2.74331	-2.27864	-3.44365	-3.09984	-1.98792	-2.37973	-2.0738
Cluster_004707	-2.01784	-1.60225	-2.4591	-1.83035	-2.27664	-2.56365	-1.20523	-3.185	-2.41142	-1.33752	-2.25196	-1.62113	-1.42189	-3.07924	-2.46984	-3.70869	-1.16537	-2.81917	-2.80532	-1.78546	-2.56079	-2.05076	-2.43545	-2.33872	-2.81608	-2.9233	-2.3289	-2.82633	-1.37487	-1.65577	-2.7947	-3.25275	-3.91581	-3.08404	-3.17597	-2.75918	-3.79283	-0.637286	-1.79339	-1.7262	-1.81565	-2.54043	-2.55869	-2.40138	-3.82161	-3.36566	-2.10464	-2.25818	-2.06722
Cluster_004724	-2.7282	-1.63778	-2.15158	-1.30397	-2.99265	-2.36953	-1.78274	-2.43397	-1.96399	-1.28447	-1.37685	-2.07876	-1.82599	-3.11629	-2.60973	-3.81596	-2.29689	-3.11062	-3.05034	-3.18211	-2.09064	-2.91382	-2.21362	-2.53915	-3.52522	-2.80854	-1.93549	-3.2855	-1.64487	-1.61602	-2.64456	-3.40972	-3.78706	-3.57558	-1.91629	-2.32834	-3.66003	-1.88866	-2.31986	-2.11587	-2.06952	-1.71407	-2.1405	-1.95644	-3.5627	-3.67436	-1.35741	-2.77999	-2.3032
Cluster_004897	-1.73894	-1.15547	-1.82344	-1.09111	-1.57767	-1.89631	-1.45483	-1.81492	-1.2063	-1.34949	-2.35888	-1.74507	-1.27228	-2.52834	-1.1878	-3.10335	-2.38816	-2.57986	-2.22031	-2.58973	-1.31731	-2.19914	-1.40867	-2.02198	-2.13684	-1.47648	-1.25918	-3.01194	-1.43254	-1.03685	-2.27247	-1.85088	-2.62899	-2.39703	-1.03245	-0.916515	-4.05618	-0.628805	-1.94257	-1.56139	-1.53165	-1.12191	-1.28248	-0.753752	-2.87297	-2.86478	-1.35638	-2.32544	-1.94865
Cluster_004901	-1.52377	-1.21682	-2.07821	-1.32817	-2.06425	-1.80719	-1.30051	-2.69291	-1.8453	-1.42759	-1.96884	-1.72942	-1.52033	-2.07523	-1.55609	-3.46955	-2.24193	-2.82218	-2.30025	-1.99797	-1.73814	-2.69753	-2.0349	-2.12078	-2.84757	-1.99648	-1.36387	-2.44339	-1.35031	-1.20926	-2.44121	-2.79557	-2.48824	-2.48742	-1.9747	-1.49235	-3.25682	-0.944476	-2.33601	-1.84014	-1.52383	-1.61781	-2.24987	-1.48008	-3.91456	-2.9059	-1.03078	-1.79856	-2.10737
Cluster_004956	-1.2845	-1.22226	-1.3806	-1.52582	-1.10055	-1.62784	-1.6695	-2.0779	-1.65884	-1.74007	-1.61186	-1.83936	-1.64578	-2.19574	-1.27219	-2.26758	-2.14245	-1.56103	-1.65464	-1.92708	-1.31538	-1.22288	-1.29264	-1.77303	-1.60477	-1.20224	-1.23413	-2.10789	-1.57762	-1.53905	-1.06441	-1.60084	-1.45111	-1.60693	-0.953269	-1.23217	-2.38425	-1.64097	-1.87379	-1.30169	-1.38892	-1.50954	-1.21337	-1.26299	-1.99138	-1.26881	-2.10457	-1.25807	-1.95251
Cluster_004980	-2.45899	-1.84105	-1.79323	-0.544071	-2.41347	-1.1878	-1.47711	-3.38994	-1.99011	-1.71433	-1.59777	-1.62716	-1.98256	-2.72169	-2.04673	-3.09362	-2.5437	-2.27669	-2.67455	-2.54725	-1.91744	-2.77103	-2.50971	-2.41354	-2.81093	-2.61758	-1.98905	-2.70168	-1.43649	-1.59665	-2.2167	-2.22331	-3.20957	-2.96382	-3.32491	-2.88871	-3.64972	-1.66638	-1.72953	-2.27329	-2.12748	-1.19993	-2.13699	-1.59471	-3.17707	-3.2952	-1.16442	-2.49969	-1.18873
Cluster_005093	-3.27737	-2.41127	-3.00886	-1.37795	-3.04946	-2.834	-1.88274	-4.00376	-2.70767	-1.60692	-1.92745	-2.16509	-2.41054	-3.37424	-2.95453	-3.38361	-2.31493	-2.93723	-3.0874	-3.27711	-1.68079	-2.98748	-2.07603	-1.85523	-2.6501	-2.66835	-2.06607	-2.9851	-3.10403	-2.31815	-3.14887	-3.01737	-4.72915	-3.35837	-2.91047	-2.99018	-3.98177	-2.40158	-2.76015	-2.83223	-2.86939	-2.32595	-2.91183	-2.30745	-3.49668	-3.81581	-2.06688	-3.31732	-2.83218
Cluster_005145	-2.36393	-1.16495	-2.22705	-0.478751	-2.63665	-2.29658	-1.2749	-2.83813	-1.4733	-1.22387	-0.889661	-0.729422	-1.33663	-2.91243	-2.00739	-3.43551	-1.24698	-2.55229	-2.62417	-2.87861	-1.63919	-3.42149	-2.32074	-3.48179	-3.22616	-2.77666	-1.34008	-3.42756	-0.721917	-0.829153	-2.76651	-2.78889	-3.14485	-2.88521	-2.44385	-2.29615	-3.50302	-0.988857	-1.89997	-1.5402	-1.7588	-0.77346	-2.4492	-1.20177	-3.05438	-3.14624	-1.17926	-2.70268	-1.43705
Cluster_005176	-1.46001	-1.41451	-2.0966	-1.48268	-2.26025	-1.48507	-1.80162	-2.92296	-1.89176	-1.60692	-1.94081	-2.00466	-1.69796	-1.81795	-1.53854	-3.24332	-2.40533	-2.31308	-2.17566	-1.79888	-1.39747	-1.86002	-1.77934	-1.93743	-2.28969	-2.01746	-1.23413	-3.21437	-1.64061	-1.6363	-1.98117	-2.21687	-2.9104	-2.02564	-1.72377	-1.65458	-3.57357	-1.15009	-2.26903	-1.90062	-1.62856	-1.77159	-2.06309	-1.19777	-2.13459	-3.35732	-1.37643	-1.6908	-2.28152
Cluster_005180	-1.38054	-0.871658	-1.92761	-1.17772	-3.23034	-1.75365	-0.591511	-3.42437	-1.89176	-1.59253	-2.75693	-1.13512	-1.13327	-2.09631	-1.60086	-3.64458	-2.32261	-2.41775	-2.5124	-2.01365	-2.24432	-2.91939	-2.4708	-1.92012	-2.95907	-3.04728	-1.35119	-2.89579	-1.08964	-1.145	-1.73813	-2.38735	-5.52307	-3.4428	-3.42326	-2.16607	-3.72962	-0.825786	-0.879157	-1.72955	-1.13657	-2.02168	-2.81053	-1.0338	-3.20379	-2.8148	-2.21007	-1.18602	-1.67291
Cluster_005311	-2.5639	-1.53325	-1.33439	-1.03835	-2.94999	-1.77867	-1.54635	-2.8423	-1.46404	-1.48259	-2.06212	-1.05415	-1.06686	-2.3747	-1.5364	-2.77271	-1.81765	-2.15797	-1.81039	-3.08693	-2.49581	-2.5611	-2.25501	-2.14783	-2.39283	-1.96298	-1.88998	-1.78853	-0.851996	-0.880643	-1.73097	-1.95967	-3.5895	-3.15757	-2.409	-1.64065	-3.38558	-1.00567	-1.34746	-1.54458	-0.837448	-1.53364	-2.87307	-1.57433	-1.32961	-3.71836	-1.84712	-2.14975	-1.19107
Cluster_005330	-1.66588	-1.63353	-2.08731	-1.3842	-2.42728	-1.97261	-1.51035	-3.45406	-1.54427	-1.60937	-2.27006	-1.86497	-1.27663	-1.92773	-1.33201	-3.05035	-2.32623	-2.68293	-2.39642	-1.74235	-1.59938	-4.25701	-1.81885	-1.93937	-2.65788	-2.51052	-1.49682	-3.47594	-1.58688	-1.43175	-1.71155	-2.57683	-3.29295	-2.66675	-2.46157	-2.12236	-3.54893	-1.35119	-1.37941	-1.27666	-1.35609	-2.11776	-2.59931	-1.38762	-2.20253	-3.96106	-1.73269	-1.26459	-2.16226
Cluster_005428	-2.50361	-3.17372	-3.7586	-2.98372	-3.48515	-3.21791	-2.37773	-3.37148	-3.20731	-2.74293	-2.24497	-1.55461	-2.90758	-3.08413	-3.03642	-3.41222	-1.41805	-3.76098	-3.56313	-3.27381	-3.27455	-3.67634	-3.56001	-3.4644	-3.00765	-3.41532	-3.39017	-3.09364	-1.88048	-3.36456	-3.30883	-3.17266	-3.13386	-3.39172	-3.34072	-3.47724	-3.71401	-2.80855	-2.12855	-2.94458	-3.14169	-3.025	-3.25254	-3.38615	-3.46372	-3.57757	-2.67706	-3.09549	-1.64868
Cluster_005465	-2.42977	-2.02517	-0.972836	-1.18761	-2.68427	-2.00857	-1.82137	-2.09575	-2.04227	-2.36686	-2.44634	-2.25441	-1.48924	-2.38722	-1.62118	-2.96373	-2.44178	-1.82005	-2.113	-2.64013	-2.21654	-2.3227	-2.20193	-2.35784	-2.34045	-1.97842	-1.67862	-2.34094	-1.66233	-1.35746	-1.45552	-1.61351	-2.94203	-2.91025	-3.02807	-1.42804	-3.15419	-1.88648	-1.87158	-1.79875	-1.74827	-1.21674	-2.52869	-1.06788	-2.10565	-3.00164	-1.6442	-2.56101	-1.28505
Cluster_005468	-2.20162	-1.29665	-2.20541	-1.4035	-2.06837	-2.09468	-2.02559	-2.80044	-1.89882	-1.8673	-1.9113	-2.236	-1.60476	-2.08004	-1.78699	-3.58547	-2.27955	-2.19454	-2.58072	-1.88712	-1.84474	-2.52162	-1.96055	-2.4259	-2.47276	-1.88985	-1.10327	-3.238	-1.95886	-1.51878	-2.28049	-2.35128	-3.01371	-2.56965	-2.05422	-1.77535	-3.27682	-1.34866	-2.41502	-2.13685	-1.81565	-1.62706	-2.41471	-1.32671	-3.91306	-3.69763	-1.25312	-2.1716	-2.60106
Cluster_005555	-1.68012	-0.58552	-1.78285	-0.459616	-1.64551	-2.05122	-0.886632	-2.43373	-0.699621	-0.922845	-1.24731	-0.69614	-0.93869	-2.86046	-1.43396	-2.8632	-0.995839	-2.09235	-2.28555	-2.94298	-1.32366	-3.2318	-1.85881	-2.60585	-2.53662	-2.21222	-0.721881	-2.20881	-0.671333	-0.437188	-2.26372	-3.03928	-2.94516	-2.26868	-1.481	-1.37949	-2.78511	-0.146121	-1.5882	-0.722871	-1.54774	-1.15758	-2.09053	-0.799032	-2.66429	-2.82292	-0.939267	-2.46417	-0.995843
Cluster_005802	-1.81089	-1.76224	-1.63218	-1.92748	-3.28093	-2.24133	-1.18068	-3.40809	-2.4507	-2.06803	-3.014	-1.84602	-1.56387	-1.74806	-1.8932	-3.17275	-2.72099	-2.41117	-2.21401	-2.28053	-2.16925	-3.25815	-2.46404	-1.9079	-3.03196	-2.90712	-1.77322	-3.10456	-1.791	-1.95319	-1.84195	-2.3973	-3.2395	-3.37368	-3.26873	-1.98659	-3.48355	-2.02915	-1.18176	-2.25662	-1.50412	-2.42352	-3.21465	-1.81031	-2.65134	-3.37614	-2.25125	-1.47681	-1.90667
Cluster_006005	-2.22077	-1.44814	-1.59292	-1.15486	-1.81656	-1.26228	-1.55174	-1.59884	-1.35987	-0.853022	-1.47982	-1.3811	-1.07394	-1.94118	-1.99697	-0.492163	-1.72074	-2.10589	-1.32068	-1.61063	-1.53562	-2.18569	-1.64329	-0.965156	-0.723955	-1.03056	-1.52665	-1.42598	-1.30206	-1.4666	-1.5134	-1.19931	-0.771381	-0.242348	-1.1943	-1.90237	-1.5393	-1.15813	-1.5282	-1.60084	-1.71092	-1.54566	-1.77102	-1.25747	-0.282794	-0.765429	-1.43535	-2.43664	-1.58901
Cluster_006051	-1.88145	-1.77965	-2.02135	-1.78056	-3.74654	-2.4018	-1.3299	-3.5859	-2.49711	-2.15155	-3.17717	-1.60641	-1.82599	-2.01798	-1.95831	-3.75669	-2.62758	-2.84468	-2.58039	-2.71716	-2.48125	-3.55888	-2.63475	-2.07805	-3.17482	-3.37458	-2.08596	-3.37092	-1.69709	-1.81849	-1.96872	-2.86972	-3.63504	-3.76014	-3.34008	-2.3922	-3.95782	-1.90648	-1.15033	-2.36012	-1.54448	-2.7099	-3.57788	-1.87536	-3.93091	-3.30576	-2.42731	-1.62749	-1.90733
Cluster_006111	-2.62795	-3.22368	-2.80427	-2.33095	-2.94175	-2.57064	-2.38817	-3.24909	-2.88017	-2.89204	-1.91448	-2.78672	-2.88069	-2.92405	-3.01459	-2.89276	-0.852417	-3.04702	-2.5158	-2.75527	-2.88056	-2.7164	-3.1506	-2.85936	-2.63209	-2.79226	-2.82087	-2.91561	-2.30643	-2.96217	-3.05221	-2.6722	-3.03075	-2.98827	-3.03089	-3.27083	-3.08889	-3.00233	-2.63069	-2.88871	-2.74656	-2.58587	-2.62871	-3.26294	-2.66884	-2.92985	-2.54625	-2.62722	-1.88298
Cluster_006112	-1.62068	-1.50298	-0.745723	-1.05721	-1.74028	-1.75539	-1.42545	-1.31307	-1.58898	-1.66422	-1.32293	-1.63949	-1.35198	-1.32837	-1.50147	-1.46124	-1.85727	-1.68371	-1.5158	-1.13435	-1.25679	-1.60338	-1.54915	-2.73191	-1.49983	-1.01746	-1.08937	-0.852341	-1.14146	-1.20347	-0.777364	-1.40003	-2.55539	-1.91306	-1.30545	-0.767112	-1.37558	-2.01725	-1.30775	-1.4997	-1.35085	-1.26043	-2.2594	-1.22659	-1.02506	-2.20273	-1.59864	-1.18663	-2.14989
Cluster_006799	-3.88876	-3.26031	-1.79206	-2.68474	-3.58866	-3.27368	-2.83907	-3.18758	-3.30863	-3.29952	-3.8795	-3.20186	-2.96704	-2.41215	-2.71518	-3.32417	-3.05658	-3.07048	-2.59981	-2.78463	-2.89225	-2.90843	-2.64931	-2.36635	-3.05024	-2.33147	-2.12499	-2.37259	-3.07341	-2.77404	-3.0702	-2.78627	-3.69662	-3.38271	-2.2385	-2.26942	-3.67212	-2.10115	-2.81335	-3.46176	-2.62324	-3.24339	-3.07165	-3.05172	-2.49679	-3.72019	-3.55325	-3.1083	-2.58508
Cluster_006843	-1.39833	-0.948892	-1.21455	-1.04407	-3.63977	-1.90607	-0.970534	-2.46707	-1.21359	-0.906978	-1.53348	-1.28696	-1.17832	-1.31844	-1.36968	-3.43497	-1.50023	-2.1277	-1.69842	-1.53546	-1.95576	-3.04456	-2.20969	-1.13537	-1.72778	-1.73735	-1.25867	-1.99943	-1.18894	-1.0675	-1.61031	-1.42429	-3.58482	-2.87562	-1.48646	-1.62567	-2.94178	-0.775894	-1.14161	-1.95648	-1.02209	-1.36736	-3.17716	-1.07683	-1.30357	-3.39235	-1.35948	-1.13928	-2.09714
Cluster_007089	-1.18969	-0.886549	-1.54819	-1.76065	-3.06715	-1.62011	-0.72244	-3.63128	-1.8453	-2.15297	-3.1272	-2.02013	-1.16458	-1.2453	-1.3086	-2.69748	-2.62597	-2.06536	-2.17493	-1.67884	-2.36961	-3.60241	-2.17583	-1.64809	-3.23991	-2.96974	-1.23557	-3.40915	-1.62195	-1.29169	-1.36361	-1.42987	-3.68144	-3.84879	-3.12504	-2.10872	-2.99973	-1.22562	-0.821362	-2.06563	-0.996015	-2.04553	-3.31612	-1.08598	-3.37089	-3.2892	-2.67955	-0.696682	-2.52284
Cluster_007194	-0.544456	-0.619651	-1.11092	-1.04986	-1.1784	-2.01171	-1.23735	-1.27519	-0.888269	-1.21192	-1.45696	-1.04531	-0.361454	-0.968934	-0.839573	-0.981143	-0.321471	-0.70682	-0.591108	-0.328302	-0.765832	-1.00821	-0.822042	-0.369337	-0.419132	-1.19896	-0.933101	-1.10999	-0.653513	-0.518783	-1.20386	-0.86086	-0.876381	-0.77507	-1.28426	-1.15597	-2.1707	-0.208877	-0.501046	-0.739772	-0.587171	-0.822978	-0.947107	-0.875359	-0.917088	-1.34018	-1.0269	-0.918531	-0.393783
Cluster_007530	-0.732358	-0.435442	-1.66654	-0.948887	-0.361204	-0.745046	-0.0218646	-1.33253	-0.311237	-0.126561	-1.05415	0.0416256	-0.639676	-0.328374	-0.191648	-0.83171	-1.35181	-0.653301	-0.846792	-0.615709	-0.625184	-1.11612	-0.897077	-1.02355	-0.98221	-1.47896	-0.113991	-1.85548	-0.630147	-0.27031	-0.34864	-0.585843	-1.80312	-0.963787	-1.38507	-1.08265	-2.27208	-0.610022	-0.768328	-0.617426	-0.106476	-1.17281	-1.28102	-0.815239	-0.705185	-1.52766	-0.431657	-0.345378	-0.717878
Cluster_007568	-1.00556	-1.05389	-2.31845	-1.49469	-1.92969	-2.93409	-2.28729	-2.9557	-1.06558	-1.76043	-2.06942	-1.1264	-0.980445	-1.41453	-0.746985	-1.31875	-0.510406	-1.54114	-0.640018	-1.23021	-1.71574	-1.79161	-1.77644	-0.847889	-0.571345	-2.16748	-1.80224	-2.42545	-0.594431	-0.607844	-1.95188	-1.85335	-2.18869	-1.83933	-2.4467	-2.37949	-2.65663	-0.767558	-0.0783804	-1.3151	-0.827972	-1.85115	-2.39924	-1.87158	-1.58957	-2.37999	-1.93144	-1.07437	-0.840193
Cluster_007784	-0.0868326	0.0765791	0.357214	0.179217	0.466745	-0.054676	-0.245319	0.0521108	-0.21951	-0.120947	-0.0621484	-0.733282	-0.38105	-0.161688	0.0661958	-0.220124	-1.12627	-0.334794	0.0267235	0.164566	0.274446	0.195908	0.154922	0.0573459	0.0393412	0.431534	0.105681	-0.519685	0.0280916	-0.185332	0.165321	0.215366	-0.0151482	0.119855	0.261771	-0.0521297	-1.1004	-0.350557	-0.129326	-0.162992	-0.125889	0.243069	0.413045	0.197774	0.0690358	-0.11329	-0.0824833	0.289274	-0.922314
Cluster_008102	-1.08757	-1.4266	-2.30307	-3.13361	-2.08096	-2.38245	-1.75298	-1.7993	-1.37239	-2.13766	-3.12702	-1.6787	-1.24784	-1.74514	-1.09493	-1.85325	-1.68856	-0.695114	-1.35213	-0.965344	-2.26102	-2.07371	-1.41932	-1.82283	-1.10692	-1.84281	-1.22938	-1.51391	-2.59243	-1.46311	-1.71291	-1.90049	-1.68093	-1.68443	-2.0946	-1.33582	-2.14107	-1.48681	-1.26115	-1.18452	-1.31298	-2.58162	-1.83073	-2.07683	-2.38445	-1.88462	-2.60974	-1.66804	-2.28667
Cluster_008585	-2.01053	-2.10505	-2.14893	-1.99005	-1.96734	-1.78797	-1.8081	-2.46425	-2.12797	-1.98049	-2.51226	-1.90128	-2.50031	-2.09665	-1.88338	-2.46163	-2.28434	-2.27391	-2.27152	-2.15634	-2.27314	-2.10876	-1.99019	-2.06832	-2.03754	-1.85595	-1.6491	-2.26023	-2.11429	-2.31182	-2.14851	-1.95026	-2.20027	-2.14471	-1.35933	-1.63989	-2.06569	-2.22671	-2.1028	-2.35945	-2.06522	-2.158	-2.36772	-1.74383	-2.22081	-2.1334	-2.05602	-2.03478	-1.98672
Cluster_008644	-1.05344	-1.88908	-2.52296	-2.51124	-2.08956	-2.47715	-1.65549	-0.965528	-1.57356	-2.14239	-1.40754	-1.99987	-1.8291	-1.3805	-1.72004	-0.963237	-1.2724	-1.44293	-0.773671	-0.965344	-2.0048	-1.836	-1.71594	-1.01525	-1.18868	-1.19571	-2.15975	-1.80223	-1.852	-1.42003	-1.44291	-1.71981	-0.911143	-1.07735	-1.23541	-1.71528	-2.32362	-1.13061	-1.12561	-0.934347	-1.8991	-1.77911	-2.26314	-1.99967	-1.266	-1.06453	-1.78754	-2.53411	-1.81209
Cluster_008731	-3.00459	-3.23647	-2.7545	-3.28997	-3.09421	-3.09561	-3.13646	-1.81333	-2.90539	-3.23177	-2.94025	-3.15957	-2.84616	-3.06945	-2.91519	-2.59025	-2.78143	-2.49772	-2.79908	-2.56168	-3.09908	-2.86834	-2.79171	-2.59022	-2.14166	-2.47349	-2.92918	-2.58745	-3.36919	-3.35414	-2.61833	-3.46593	-1.51	-1.703	-2.17781	-2.18701	-2.62925	-2.4686	-2.84228	-2.41787	-3.0035	-2.9678	-3.0586	-3.28037	-2.10565	-2.44297	-2.65637	-3.42085	-3.05656
Cluster_008999	-2.10923	-2.23989	-2.38586	-2.92602	-2.26348	-2.4314	-2.62776	-0.878173	-2.14611	-3.08692	-2.03099	-2.93407	-1.84178	-2.06573	-3.06641	-1.6155	-1.49227	-1.50687	-1.36721	-1.13015	-2.54408	-2.47935	-2.10888	-1.4981	-0.918729	-1.84569	-2.33104	-1.57375	-3.03765	-2.21094	-2.15224	-1.96605	-0.839057	-1.04143	-1.26406	-2.02545	-1.82934	-1.43547	-2.37753	-1.73805	-2.48718	-2.15157	-2.02089	-2.28964	-1.31983	-1.51773	-2.52018	-3.27181	-2.75974
Cluster_009226	-1.21474	-1.21574	-1.13846	-1.01487	-0.799523	-1.45523	-0.878877	-1.29975	-0.770335	-1.01536	-0.987326	-1.22259	-1.29909	-1.79775	-1.0522	-2.01858	-1.30193	-1.95643	-1.83417	-0.974001	-1.7356	-1.65667	-0.622554	-0.769425	-1.1898	-1.14384	-1.15575	-0.470311	-1.13151	-1.66862	-1.56252	-1.86594	-1.55012	-1.17802	-0.509572	-0.317341	-2.1893	-0.202087	-1.37941	-1.09195	-1.07336	-1.28708	-1.29895	-1.25112	-1.87297	-2.04206	-1.11084	-1.42738	-1.9943
Cluster_009248	-2.0474	-2.66732	-3.76832	-4.01026	-3.4416	-3.55503	-2.53109	-2.08377	-1.92827	-3.48993	-2.603	-2.80915	-2.47931	-2.50042	-2.26043	-1.92513	-2.46578	-2.85227	-1.20833	-1.5606	-2.93026	-3.42586	-2.25069	-1.6321	-2.5426	-2.1798	-3.36935	-2.91524	-3.00402	-2.75568	-1.85686	-3.31692	-2.5185	-1.88173	-2.10133	-2.56561	-3.37732	-1.85508	-2.14031	-1.70184	-2.6903	-3.77225	-3.56196	-3.12553	-2.3422	-2.12812	-3.46097	-3.38338	-3.14148
Cluster_009321	-3.11859	-4.5009	-0.741558	-2.33095	-3.20849	-3.6901	-2.54878	-2.91604	-2.82456	-3.09141	-3.14835	-3.22645	-1.7494	-3.63376	-3.23083	-2.06076	-3.60511	-2.97702	-4.28075	-2.94436	-3.30702	-2.69716	-2.69612	-3.36228	-2.30832	-3.7771	-3.5747	-3.17897	-3.47655	-3.44063	-2.77751	-3.13934	-1.98315	-2.39413	-3.11181	-3.14735	-3.04099	-3.27985	-3.06684	-3.15106	-2.96665	-3.90317	-3.58221	-3.76521	-2.21181	-2.66066	-4.17303	-2.8169	-2.53388
Cluster_009377	-1.22782	-0.046531	-0.691674	-0.420271	-0.672086	-0.336008	0.201584	-1.00067	-1.05119	0.714366	-0.914485	-1.57567	-1.02961	-0.571971	-1.12456	-1.27385	-0.821851	-1.65964	-0.773672	-0.959667	-0.783901	-0.921852	-0.141068	-0.401961	-0.336815	-0.146723	-0.94766	-1.10493	0.112092	-1.40759	-0.195507	-0.753965	-0.929627	-0.62593	-0.438181	-0.392201	-1.48551	-0.869451	-1.33233	-0.300439	0.162552	-0.306439	-0.313954	-0.480846	-1.12241	-1.09642	0.34772	-0.634271	-1.26791
Cluster_009426	-2.14473	-2.21951	-2.76509	-2.35381	-2.27664	-1.65743	-2.10093	-1.59595	-2.13952	-1.89987	-2.56704	-1.77818	-2.46438	-1.88894	-1.46915	-2.51881	-2.64591	-2.14638	-2.58891	-2.53279	-1.9272	-2.27908	-2.25069	-2.74697	-2.40127	-2.84178	-2.21312	-2.05423	-3.29247	-1.22575	-1.71977	-1.64002	-2.18869	-2.28851	-2.45079	-2.67802	-3.08145	-2.35052	-2.24619	-2.52722	-1.21435	-2.99587	-2.8742	-1.94739	-2.75176	-2.8799	-1.8943	-2.17367	-1.97519
Cluster_009506	-3.32765	-3.69008	-3.11791	-2.99739	-3.18064	-3.17795	-2.94692	-3.64578	-3.43387	-2.41696	-1.11454	-3.53786	-1.65405	-3.30446	-3.75495	-3.04502	-3.30344	-3.24101	-3.40394	-2.74779	-3.55272	-3.07203	-2.73757	-2.8152	-3.27955	-3.53795	-3.49462	-1.7098	-3.39039	-3.18299	-2.6568	-3.34347	-2.03877	-3.15267	-3.61726	-2.84222	-3.08479	-3.10787	-2.2676	-3.04097	-3.51498	-3.27847	-3.39378	-3.70696	-2.43953	-3.36642	-1.93144	-3.39583	-2.18666
Cluster_009511	-0.691857	-0.920681	-1.84394	-1.39697	-1.22922	-1.16931	0.241231	-1.69842	-1.59248	-0.418011	-1.31163	-0.612239	-1.01403	-0.621659	-0.910408	-1.52893	-1.31094	-1.5363	-1.29395	-0.593305	-1.28735	-1.38981	-1.3742	-0.661879	-1.42293	-1.50327	-0.892142	-1.4588	-0.740179	-0.759517	-1.31962	-1.36399	-1.2456	-1.41264	-1.54327	-1.16864	-2.22914	-0.543075	-1.1755	-1.09978	-0.459103	-1.47056	-1.44865	-1.40525	-1.62156	-1.1692	-0.688404	-0.450273	-1.55515
Cluster_009558	-2.53216	-3.32762	-3.0719	-3.02306	-3.13055	-1.41599	-2.16118	-1.23825	-2.43943	-2.84082	-2.2685	-3.24439	-2.15839	-3.12105	-3.11372	-2.53467	-2.15446	-1.79318	-2.98503	-2.03324	-3.19163	-2.159	-2.89093	-2.37232	-1.96131	-2.22939	-2.68729	-2.56515	-3.33445	-3.34427	-2.90956	-3.07238	-1.81263	-1.73131	-2.15675	-2.42777	-2.93767	-1.98069	-2.87347	-2.69854	-2.99805	-3.28257	-3.21112	-3.67801	-2.41763	-2.65763	-2.62106	-3.24162	-2.96464
Cluster_009725	-3.65407	-3.68468	-0.78974	-2.28603	-3.6606	-3.40571	-3.50346	-2.20187	-3.49655	-3.84276	-3.67211	-4.01228	-1.66462	-3.21745	-3.2599	-2.2445	-3.90172	-3.65366	-3.48605	-3.54747	-3.91853	-3.50354	-2.60562	-3.32303	-2.30655	-3.74292	-3.56598	-3.14754	-4.27634	-3.12206	-2.72684	-3.61966	-3.22683	-2.29671	-3.56205	-3.08843	-3.0096	-2.83581	-3.56619	-3.31951	-2.8954	-3.67299	-4.13828	-3.73387	-3.41151	-2.88442	-3.47801	-3.28976	-2.53454
Cluster_009829	-1.30233	-0.777686	-0.330348	-0.452192	-0.226235	-0.893907	-1.17003	-0.895059	-0.854845	-0.916827	-1.21107	-1.19144	-0.187497	-1.28385	-0.542865	-1.74044	-1.77023	-0.868901	-0.914279	-0.651643	-0.709716	-0.991178	-0.432843	-0.773029	-0.849911	-0.735104	-0.616831	-1.45129	-1.19955	-0.666763	-0.60817	-1.23366	-0.825641	-0.836453	-0.792456	0.162187	-2.537	-0.499094	-1.29256	-0.651214	-0.23779	-0.295093	-1.2051	-0.982342	-1.25516	-1.36633	-0.613304	-1.07296	-1.62255
Cluster_009861	-2.89029	-2.86539	-2.03133	-2.95047	-2.5392	-3.01637	-2.85966	-2.22578	-2.91377	-2.71724	-2.57127	-2.76566	-2.30779	-2.90091	-2.36463	-2.99903	-3.35752	-2.36817	-2.94787	-2.40135	-2.7453	-2.60457	-1.76787	-2.75876	-1.56602	-2.4081	-2.29162	-3.1598	-2.62602	-2.88442	-2.4015	-0.548613	-3.06025	-2.82252	-1.41151	-1.97657	-3.76336	-2.99224	-3.01924	-2.79219	-2.75623	-2.61133	-1.80716	-0.383325	-3.64188	-3.04761	-2.74615	-2.75221	-3.72436
Cluster_009925	-3.34333	-3.62415	-2.65693	-3.99414	-4.13402	-4.12543	-3.64983	-3.0919	-3.35774	-3.79706	-3.69545	-4.22319	-3.47166	-3.73676	-3.34696	-3.76584	-3.17177	-3.75923	-3.84199	-3.30328	-3.99201	-3.07845	-3.91293	-3.71874	-2.98816	-2.19896	-3.81893	-2.5285	-3.98728	-3.57642	-3.2194	-3.96288	-2.95783	-2.97259	-3.40004	-2.10427	-4.00579	-3.2791	-4.57959	-2.55881	-3.89166	-3.91143	-3.81823	-3.88148	-3.72639	-3.21072	-3.77439	-3.86309	-3.90902
Cluster_010127	-2.40922	-3.15655	-2.68551	-2.70487	-2.54705	-2.64609	-2.82094	-2.19418	-2.79583	-3.05626	-2.35729	-2.59397	-1.77346	-2.41983	-1.74009	-2.30158	-2.22105	-2.21209	-2.2962	-2.2193	-3.05878	-2.16727	-1.67982	-2.59141	-1.79217	-1.79134	-3.16932	-1.78853	-3.13771	-2.68356	-2.09943	-2.6978	-1.88011	-1.95617	-2.42902	-1.43415	-3.52749	-2.63854	-2.18187	-1.81484	-2.09004	-3.05058	-2.19698	-2.56355	-2.19027	-2.10058	-2.91693	-2.96745	-2.49691
Cluster_010676	-1.9406	-2.16447	-2.94905	-2.58527	-2.68614	-2.40257	-2.15999	-1.67474	-2.31678	-2.78137	-1.97614	-2.41752	-2.21405	-2.35173	-2.32598	-1.2376	-1.56987	-3.19211	-2.30186	-1.73895	-2.56511	-2.61757	-1.84339	-1.81879	-1.68049	-2.058	-2.71733	-2.06243	-2.83501	-2.2411	-2.12679	-2.79531	-1.02029	-1.02564	-1.46503	-2.14855	-2.69257	-1.95452	-2.53622	-1.83368	-2.44861	-3.01334	-3.10221	-2.91705	-2.02506	-1.85516	-2.70564	-2.90819	-2.53599
Cluster_010740	-2.30755	-2.24823	-2.45776	-2.08317	-1.95442	-2.74252	-1.72513	-1.70702	-1.74463	-2.25106	-1.92417	-1.33379	-1.39693	-2.50717	-2.002	-2.56683	-2.25034	-2.52726	-2.60915	-0.715824	-1.73055	-2.08393	-1.47904	-2.58237	-2.41347	-2.0006	-1.56786	-1.67314	-2.45011	-2.13283	-1.30875	-2.57043	-2.06091	-2.31806	-1.25109	-1.17121	-2.47945	-1.94947	-1.71135	-1.50569	-2.22567	-2.36072	-1.82901	-1.932	-2.33716	-2.65958	-2.11462	-1.14645	-2.4199
Cluster_010760	-2.05291	-2.2622	-2.47643	-2.34223	-2.778	-2.2463	-2.01319	-1.54266	-2.59623	-2.85392	-2.0027	-2.45206	-1.78742	-2.63157	-3.14289	-1.83523	-1.07881	-2.27079	-2.12241	-1.43538	-3.00514	-2.47279	-2.23382	-1.78033	-1.3337	-1.70372	-2.59572	-2.49153	-2.62384	-2.2316	-2.43803	-2.77266	-1.03075	-1.16256	-1.82954	-2.77974	-2.48667	-1.97533	-2.53938	-2.24321	-2.40705	-1.81467	-2.94353	-2.70334	-1.74927	-1.87957	-2.35937	-2.75891	-2.21128
Cluster_010895	-1.57746	-2.00481	-1.21764	-2.88728	-1.18647	-1.85492	-2.03312	-1.57714	-2.11661	-2.61474	-2.80182	-2.5216	-0.967793	-1.54175	-1.76471	-1.41325	-2.14012	-0.931845	-1.65763	-0.709437	-1.19408	-0.845846	-0.743128	-0.869939	-0.601883	-2.28142	-1.59878	-1.62061	-2.62385	-1.36112	-1.40849	-0.829216	-1.82235	-1.40887	-2.10133	-1.48218	-3.20373	-1.70464	-1.8907	-1.67431	-2.24203	-2.02168	-0.517758	-1.47477	-1.59866	-1.38845	-2.40685	-1.46392	-2.67802
Cluster_011085	-2.76596	-2.91417	-2.68602	-2.91837	-3.08439	-2.97247	-2.76839	-1.83779	-2.7194	-3.0365	-2.72211	-2.6612	-2.27233	-2.81904	-2.89104	-2.84266	-2.50691	-2.66156	-2.67649	-2.42246	-2.75528	-2.61624	-2.51229	-2.67855	-2.32552	-2.62272	-3.12856	-2.78748	-2.81308	-2.49115	-2.31027	-2.86642	-1.41887	-2.21409	-1.78914	-0.963553	-3.56513	-2.48284	-2.60997	-2.45095	-2.80764	-3.25938	-2.78355	-3.1097	-2.5747	-2.86494	-2.72576	-2.81269	-2.62396
Cluster_011089	-1.87585	-1.59963	-1.9488	-1.43771	-1.71665	-1.25616	-1.64865	-1.48616	-1.46666	-1.42921	-1.61505	-1.45412	-1.53278	-2.03291	-1.38753	-1.14843	-1.24474	-1.55597	-1.79781	-1.62999	-1.37808	-1.42767	-1.40682	-1.62949	-1.09781	-1.58642	-1.54677	-1.60975	-1.45131	-1.3847	-1.35696	-1.98244	-1.40927	-1.34941	-1.39831	-1.53798	-2.17239	-1.24106	-2.11485	-1.43275	-1.82797	-1.6887	-1.7321	-1.59372	-1.55264	-1.45016	-1.66469	-1.90557	-1.73808
Cluster_011126	-2.00405	-1.64932	-0.864085	-1.78848	-2.09392	-1.19494	-2.20054	-0.895059	-1.70188	-1.84874	-1.9546	-2.23281	-1.7026	-2.27449	-1.60086	-1.80786	-2.88896	-2.13933	-1.29525	-1.95967	-1.92327	-0.862084	-0.883943	-1.14464	-1.53535	-0.107971	-1.52386	-0.593955	-2.12454	-1.99855	-1.10611	-1.05896	-0.724459	-0.86305	-0.634124	-0.512293	-1.23274	-1.83149	-2.19456	-1.7262	-1.45379	-1.49254	-1.41152	-1.24397	-1.02858	-0.872099	-1.98066	-2.00568	-2.53369
Cluster_011333	-1.93516	-2.10504	-2.92087	-2.36271	-3.23816	-3.07351	-2.5997	-0.914625	-2.00128	-2.53417	-2.02683	-2.27185	-1.84501	-2.22845	-1.58382	-1.62194	-1.6225	-3.66581	-2.16652	-1.24791	-2.962	-2.71955	-1.79112	-1.56218	-0.904065	-1.93365	-2.89704	-2.34142	-2.32254	-1.75042	-1.88024	-3.17033	-0.456722	-1.12756	-1.0946	-1.86632	-3.62982	-1.59202	-2.12988	-1.78134	-2.64155	-2.64989	-2.96658	-2.73651	-1.72054	-2.18204	-2.80018	-2.86049	-2.24198
Cluster_011362	-1.55301	-1.05762	-1.28099	-0.726807	-0.909145	-1.64916	-1.25253	-1.52436	-1.07938	-0.84031	-1.30608	-0.833599	-1.10288	-1.97402	-1.12044	-2.02614	-1.43849	-1.62883	-1.6343	-1.34578	-1.07929	-1.19441	-0.897077	-1.25452	-1.72396	-1.23645	-0.627325	-1.92347	-0.918943	-1.00255	-1.42641	-1.15339	-2.01515	-1.94498	-0.935926	-0.9267	-3.1311	-0.610022	-1.66417	-1.41363	-1.27991	-0.760551	-0.935942	-0.660007	-2.28939	-2.985	-1.01876	-1.40665	-1.08717
Cluster_011387	-0.710082	-0.818882	-1.76171	-1.9512	-1.60313	-1.80134	-1.35332	-1.46292	-1.20199	-1.43574	-0.892688	-1.74111	-1.217	-0.901291	-1.53214	-0.490563	-0.714114	-1.51902	-1.01281	-0.76879	-1.33664	-1.49058	-1.0297	-0.95239	-1.09066	-1.64248	-1.61453	-1.67107	-1.36917	-0.790466	-0.996588	-1.90606	-1.56075	-0.803347	-1.99194	-1.68556	-2.94912	-1.26014	-1.07344	-0.851138	-1.18566	-1.60113	-1.54467	-1.97512	-1.48	-1.16773	-1.40547	-1.51666	-1.26373
Cluster_011520	-2.1695	-3.16972	-2.92237	-2.55987	-2.70841	-2.55965	-2.42162	-1.20576	-2.82462	-2.64012	-2.91937	-2.39774	-2.35625	-2.03571	-3.53434	-1.99203	-2.27311	-2.72813	-1.88564	-1.70628	-3.17874	-2.54171	-2.70356	-2.11401	-1.53044	-1.82588	-3.24537	-2.1933	-2.62822	-2.66268	-2.78573	-2.46723	-1.35518	-0.965713	-1.3676	-2.68023	-3.11737	-2.15409	-2.43047	-2.02723	-2.59761	-3.20763	-2.65839	-3.19292	-1.87297	-1.95326	-2.8046	-2.39489	-2.15303
Cluster_011659	-1.89874	-2.13155	-1.74782	-2.33938	-2.12814	-2.1604	-1.93372	-2.77995	-2.46576	-2.22879	-2.16168	-2.06477	-2.11481	-0.955955	-1.9597	-2.26178	-2.28883	-2.10211	-2.30342	-1.49301	-2.26102	-1.71448	-1.67068	-1.42246	-1.78816	-2.539	-1.21226	-2.10848	-1.92298	-2.15815	-1.43566	-2.15402	-2.27715	-1.8466	-2.39483	-2.39652	-2.55449	-1.49821	-2.16267	-2.0239	-1.74827	-2.38487	-1.73765	-2.27551	-2.23286	-2.24865	-1.84394	-2.0305	-2.11438
Cluster_011668	-1.66869	-1.74368	-1.55287	-1.52494	-1.45307	-1.34068	-1.44482	-1.26476	-1.27169	-1.0067	-1.76022	-0.757194	-1.66676	-1.4159	-0.941348	-1.69468	-1.50835	-1.75443	-1.37339	-1.399	-1.82871	-1.58333	-1.52666	-1.43061	-1.77226	-1.85152	-1.84878	-0.483472	-0.948045	-1.22107	-1.13391	-1.97254	-1.04148	-1.07735	-1.32773	-1.12468	-1.00003	-1.10833	-1.92839	-1.26785	-1.7949	-1.76788	-1.45371	-1.58392	-1.92259	-1.37567	-1.43908	-1.46047	-1.6387
Cluster_011739	-0.593759	-0.0926942	-0.918167	0.0725227	-0.569074	-0.686203	-0.355614	-0.754156	-1.24324	-1.12737	-0.332856	-0.261362	-0.892933	-1.44557	-0.353936	-2.56989	-1.08883	-1.11679	-1.29655	-0.468669	0.0136788	-1.46249	-0.258062	-0.795305	-1.08713	-0.569998	-0.198416	-2.5143	-0.109134	0.00144784	-1.47162	-1.17263	-1.33073	-1.86153	-0.335415	-0.189696	-2.23382	-0.676969	-0.67386	-0.472787	-0.624634	0.203474	-0.630525	-0.778829	-2.74319	-2.04206	-0.388483	-0.427382	-1.79277
Cluster_011800	-1.42324	-1.64351	-2.17908	-2.43771	-2.0663	-2.34649	-2.05625	-1.82948	-1.73967	-2.36908	-2.03519	-2.59272	-2.17843	-1.40778	-1.9051	-1.51351	-1.38908	-2.02419	-1.7776	-1.30023	-1.82714	-1.69015	-1.21362	-2.00094	-1.77226	-2.50438	-1.79005	-1.78584	-2.24677	-1.23526	-1.67637	-2.43083	-1.66581	-1.90966	-2.38031	-2.66027	-3.29882	-1.96741	-2.02401	-1.83368	-2.05055	-2.56624	-2.1266	-2.71016	-2.34786	-2.02771	-2.33279	-1.76264	-1.78054
Cluster_011951	-2.02358	-1.23785	-0.615584	-0.947733	-1.09392	-1.40262	-1.48017	-1.20969	-1.35373	-1.36041	-1.56802	-1.46444	-1.32571	-1.82141	-1.30608	-2.88462	-1.74478	-1.66178	-1.88773	-1.69234	-1.34794	-1.31625	-1.09665	-1.36649	-1.70898	-0.959202	-1.38767	-1.3629	-1.26217	-1.0501	-1.13752	-1.46292	-1.58284	-1.53686	-0.984959	-0.480068	-1.36162	-1.06041	-1.81502	-1.32693	-1.53482	-0.720647	-1.06015	-0.949638	-1.34178	-1.40244	-1.31508	-1.67549	-1.86251
Cluster_011967	-3.31357	-3.96865	-4.04241	-2.41349	-4.09845	-3.73582	-3.3549	-4.02618	-3.22391	-2.96392	-3.66895	-3.60823	-2.37802	-3.95604	-3.7125	-3.62012	-3.30916	-3.70423	-3.4833	-4.28271	-4.63069	-5.11519	-4.13634	-3.6769	-3.44061	-4.37044	-4.35999	-3.32226	-4.35597	-2.96072	-3.43066	-3.46593	-3.7112	-3.72364	-3.68329	-3.6768	-3.0782	-3.15758	-3.34989	-4.54539	-4.13072	-4.04619	-4.03705	-3.67965	-4.2146	-3.75046	-3.51308	-3.9327	-2.61316
Cluster_011977	-1.06452	-0.96071	-0.605617	-0.565033	0.061199	-0.61756	-0.964407	-0.876337	-0.924481	-1.14807	-1.0146	-1.44404	-1.09187	-1.10341	-0.112306	-2.00614	-2.18568	-1.50092	-0.732635	-1.02008	-0.822464	-1.00246	-0.242174	-0.505857	-1.07585	-0.461878	-0.619141	-0.938451	-0.92706	-0.922035	-0.841948	-1.20653	-1.05247	-0.685438	-0.494212	-0.266188	-1.1533	-0.871544	-1.05342	-0.773817	-0.433168	-0.560309	-1.03728	-0.675288	-0.994633	-1.08019	-0.763176	-0.391722	-2.01815
Cluster_012010	-3.0722	-2.54162	-2.52054	-2.41349	-3.27845	-2.9036	-2.39252	-2.51648	-2.61212	-2.01533	-2.73935	-1.82199	-2.00934	-3.55537	-2.52285	-3.57143	-2.22575	-3.54494	-2.49286	-3.10249	-3.14111	-3.65226	-2.50721	-3.29767	-3.31779	-3.13142	-2.64492	-2.71615	-1.82203	-2.66445	-2.49361	-3.09856	-3.75069	-2.68473	-3.42287	-2.50616	-3.46506	-2.17891	-2.69101	-2.91219	-2.74881	-2.90788	-3.73441	-2.61272	-3.0011	-2.72882	-2.31471	-3.48159	-2.54894
Cluster_012111	-2.22123	-2.40908	-1.52935	-2.17968	-2.12342	-2.1304	-1.98487	-2.04157	-2.32271	-2.52936	-2.16583	-2.19874	-2.02336	-2.01096	-1.82686	-1.94651	-2.52501	-1.66607	-1.74345	-1.93234	-2.25259	-2.44794	-1.96498	-1.86672	-2.15634	-3.23962	-2.36791	-1.84614	-2.20122	-2.16856	-2.07998	-2.43843	-2.57288	-2.1418	-2.52909	-1.71438	-3.18907	-1.90196	-2.41774	-1.71466	-2.14088	-2.12611	-2.08428	-2.16701	-2.6913	-3.24412	-1.89787	-2.62827	-2.05653
Cluster_012162	-2.21218	-1.61422	-1.06058	-1.40022	-2.35316	-1.041	-1.88663	-1.6146	-1.6086	-1.71746	-2.00663	-1.76966	-1.06957	-1.87693	-1.37851	-2.51317	-1.98891	-1.74138	-1.05184	-2.24411	-1.71574	-1.40979	-0.985498	-1.17919	-1.23928	-1.01962	-1.42306	-1.75983	-1.53907	-1.28702	-1.40714	-1.25628	-1.82235	-1.45043	-0.878128	-0.609062	-3.77228	-1.23764	-1.89883	-1.67877	-1.36139	-1.16077	-1.5801	-1.12461	-1.79627	-2.14906	-1.46744	-1.98603	-1.61005
Cluster_012183	-2.85835	-3.75642	-2.73546	-2.48268	-3.8877	-2.38839	-3.08699	-2.70703	-3.28146	-3.22513	-2.4877	-3.00598	-2.98619	-3.37405	-3.29787	-3.20809	-2.66364	-3.19231	-2.88518	-3.05144	-3.67464	-3.41169	-3.24937	-2.87018	-2.88933	-3.13869	-3.40895	-2.70895	-2.95077	-3.16542	-3.26526	-3.36486	-2.43405	-2.38248	-3.20977	-3.5117	-2.69855	-2.83014	-2.43575	-2.93464	-3.21033	-2.75214	-3.30304	-3.70963	-2.88261	-2.9127	-2.05167	-3.3562	-2.56413
Cluster_012223	-1.70087	-2.48657	-2.18479	-0.732384	-0.808524	-2.22579	-1.28457	-2.2882	-1.78652	-1.93307	-2.4927	-2.25995	-2.05964	-2.81162	-0.598382	-3.1184	-2.49325	-2.97441	-2.19189	-2.8658	-2.57354	-2.30554	-1.04282	-1.28518	-2.32158	-1.93365	-1.95764	-2.39404	-0.939529	-1.55454	-2.35985	-2.11965	-2.62281	-2.52986	-0.843054	-1.57632	-3.73344	-1.29044	-1.53764	-2.03396	-2.17767	-0.957105	-2.30795	-1.02035	-2.83114	-2.93583	-2.01336	-1.03051	-2.10926
Cluster_012312	-2.47821	-1.67492	-1.73743	-1.22961	-1.47466	-2.10626	-1.89056	-2.02837	-1.40312	-1.66982	-2.09486	-1.84951	-1.7626	-2.68181	-0.858468	-3.07321	-2.3302	-2.40201	-2.7665	-2.81082	-2.08493	-2.47784	-1.42764	-2.34403	-2.48715	-0.596903	-1.44888	-2.56306	-1.47525	-1.56031	-1.9837	-2.36185	-2.11526	-2.16868	-1.00262	-0.445671	-3.63829	-1.11933	-1.69391	-1.30107	-1.63453	-1.75156	-2.18902	-1.24977	-3.97616	-3.75149	-1.85033	-2.63469	-2.42021
Cluster_012327	-1.88071	-0.777686	-2.28822	-1.32817	-2.05014	-1.8273	-1.33867	-3.0001	-1.9133	-1.02868	-1.70758	-1.62414	-1.18324	-1.914	-1.65356	-3.23409	-1.9594	-2.75225	-2.36094	-1.80476	-1.70972	-2.97461	-2.03753	-2.15217	-2.6641	-2.20554	-0.919015	-4.21582	-1.31288	-0.848458	-2.3152	-2.63091	-3.03679	-2.73234	-1.91925	-1.51571	-3.47688	-0.743469	-2.1854	-1.74497	-1.40161	-1.6706	-2.23466	-1.33319	-3.63039	-3.48343	-0.609592	-2.40414	-1.78551
Cluster_012332	-3.19999	-2.51094	-2.85784	-1.94429	-0.772539	-2.57906	-2.0196	-3.81648	-1.68851	-2.41184	-2.90225	-2.20216	-2.48794	-2.88823	-2.96204	-3.24281	-2.76132	-2.47486	-3.54445	-3.19866	-2.83355	-2.66328	-2.98333	-3.20729	-3.2743	-3.09202	-2.40103	-2.65118	-2.19327	-2.42142	-3.0057	-3.135	-3.09625	-3.03815	-3.36824	-2.50851	-3.61298	-2.02915	-2.27171	-3.02944	-2.62313	-2.50132	-1.90613	-2.42917	-3.52461	-3.27876	-2.3423	-3.02433	-2.25171
Cluster_012366	-1.993	-0.545737	-1.74156	-0.410131	-1.5975	-1.75365	-0.882737	-2.2299	-1.25682	-0.808125	-0.607115	0.0468035	-1.25695	-2.41413	-1.60837	-2.77428	-0.558226	-2.48241	-1.98159	-2.15807	-1.1204	-2.17147	-1.319	-1.97334	-2.08844	-1.57154	-0.761809	-2.83616	-0.0819624	-0.587272	-2.04351	-1.82223	-2.32471	-2.13605	-1.22028	-0.981549	-2.35017	-0.918001	-1.59359	-0.967986	-1.21817	-0.585065	-1.49882	-0.875359	-2.10145	-2.28604	-0.947236	-1.91525	-1.39378
Cluster_012444	-2.24433	-2.63158	-3.38253	-2.21021	-2.75297	-2.92707	-2.39344	-1.73654	-2.32105	-2.99855	-2.63072	-2.68834	-1.73912	-2.72427	-3.04744	-2.95492	-1.14096	-2.69563	-2.83443	-1.91674	-2.71856	-3.05378	-2.32446	-2.3624	-0.919924	-2.67864	-2.9942	-2.93948	-2.59074	-2.47874	-2.90146	-2.76153	-1.99518	-1.68544	-2.12456	-3.24519	-3.79955	-1.75135	-2.16942	-2.45209	-2.44148	-2.77701	-2.71823	-2.89025	-1.77213	-3.10597	-2.80949	-2.99182	-2.08696
Cluster_012557	-1.49072	-1.16591	-1.08047	-1.5916	-0.767338	-1.58456	-1.45339	-2.6545	-2.06646	-1.70812	-1.98357	-1.81633	-1.85154	-1.25557	-1.57672	-1.24661	-2.67109	-0.823143	-1.4228	-1.46776	-0.988589	-0.677798	-1.30611	-1.69385	-1.81089	-2.58442	-0.852728	-1.94614	-1.71684	-1.68187	-1.15979	-1.27422	-2.33228	-1.74969	-2.75013	-1.99169	-2.40166	-1.65988	-2.07069	-1.63332	-1.73546	-1.23261	-0.162222	-1.3007	-1.67133	-0.7447	-0.87345	-2.07789	-1.74224
Cluster_012704	-1.50986	-1.38014	-2.8859	-1.73732	-2.76107	-1.81713	-2.12598	-2.61509	-2.47295	-2.14507	-1.08282	-2.55064	-2.07475	-1.60657	-2.50675	-1.79803	-0.826088	-2.5917	-2.49778	-2.27057	-2.09644	-2.59712	-2.23382	-2.42271	-2.56804	-2.52344	-2.51318	-2.91431	-2.05636	-1.24781	-2.74967	-2.69369	-2.68378	-2.26099	-2.76693	-2.22334	-3.5898	-2.19079	-1.43222	-2.31846	-1.8882	-2.24885	-2.23831	-2.26101	-2.14975	-2.67637	-1.62082	-2.47097	-0.891803
Cluster_012825	-1.38345	-1.33462	-1.2634	-1.12787	-1.6074	-1.68029	-1.3954	-1.44558	-0.951755	-1.55631	-0.869047	-1.52965	-0.861525	-1.94527	-1.48028	-1.1441	-0.67332	-1.84542	-1.45916	-1.25789	-1.54208	-1.26418	-1.41053	-1.13872	-0.971301	-1.54322	-1.6238	-2.172	-1.5162	-1.11015	-1.52121	-1.65234	-1.72708	-0.991559	-1.32394	-1.65458	-3.04552	-0.986117	-0.994255	-1.00445	-1.41954	-1.62175	-2.1266	-1.56961	-1.20839	-1.69766	-1.60775	-1.72313	-0.869969
Cluster_012928	-1.16248	-0.891629	-1.0499	-1.17772	-1.90063	-2.35991	-0.831585	-2.32412	-1.30484	-1.31576	-1.94765	-0.981783	-0.975165	-1.56808	-1.2607	-2.51669	-0.939819	-2.04944	-1.99545	-1.20518	-1.84967	-2.15492	-1.59415	-1.66752	-1.8411	-2.26974	-1.2064	-1.7166	-1.06588	-0.946074	-1.20386	-2.47686	-2.9889	-2.82874	-2.02102	-1.02177	-2.26388	-0.70464	-0.980808	-1.05127	-1.4171	-2.14555	-2.55909	-1.57055	-1.94239	-2.84603	-2.01777	-1.48401	-1.24207
Cluster_012960	-2.60379	-1.03572	-2.08961	-0.747373	-1.99614	-1.80523	-1.31182	-2.49983	-1.43373	-0.966922	-1.42168	-1.57838	-1.45492	-2.67974	-1.81451	-2.79331	-2.52414	-2.6364	-2.65213	-2.67386	-1.56547	-2.2366	-1.94326	-2.36647	-2.23465	-1.90951	-1.10327	-2.64478	-1.09323	-1.12058	-2.57611	-2.30976	-2.66303	-2.30506	-1.73142	-1.29615	-3.46234	-0.988857	-1.94542	-1.70501	-1.53802	-1.07076	-1.63491	-0.919224	-2.96344	-3.73486	-1.04264	-2.57547	-1.85082
Cluster_013009	-2.32613	-1.10504	-1.6026	-0.834766	-2.12342	-1.91859	-1.33207	-2.36624	-0.990422	-0.977674	-1.35783	-0.974289	-0.950925	-2.60451	-2.01897	-3.18179	-1.35181	-2.17625	-2.32257	-2.23734	-1.32712	-2.64079	-1.88766	-1.98838	-2.31175	-2.10533	-0.758604	-2.93882	-0.653513	-0.528123	-2.06748	-2.41464	-2.92223	-2.02123	-1.3912	-1.59306	-3.11038	-0.423338	-1.50105	-1.20215	-1.52228	-1.44787	-1.80716	-0.826955	-2.10145	-3.09048	-1.03915	-2.34911	-0.628937
Cluster_013247	-2.00618	-0.352701	-1.15426	-0.671594	-1.88273	-1.48601	-0.63529	-2.11755	-0.980857	0.151257	-1.18411	-0.630212	-0.707296	-2.35116	-1.60086	-2.88087	-0.856051	-2.0528	-1.71519	-1.74751	-1.5092	-2.96461	-1.41553	-1.50003	-1.59617	-1.21901	-1.23365	-2.68946	-0.340643	-0.922035	-1.60075	-2.36395	-2.07828	-1.63847	-1.24475	-1.14125	-2.85975	-0.648438	-1.54244	-0.672825	-0.720567	-0.722308	-1.32569	-0.970377	-2.1521	-3.10809	-0.286933	-2.56535	-1.14227
Cluster_013267	-2.51369	-1.78762	-1.67446	-1.21872	-1.64865	-1.47398	-2.14942	-2.45361	-1.82682	-1.80044	-1.77851	-1.84903	-1.83539	-1.64186	-1.69777	-2.51173	-2.15887	-1.28984	-1.77367	-1.66575	-1.77408	-1.81882	-1.96498	-1.9543	-2.50263	-1.45417	-1.4856	-2.16778	-1.56676	-1.57659	-2.10275	-1.58988	-2.66063	-2.27257	-1.29827	-1.2473	-3.49116	-1.29821	-2.30031	-1.76096	-1.97216	-1.21209	-1.58302	-1.17829	-2.91524	-3.1068	-1.48235	-2.37318	-2.14053
Cluster_013383	-1.56618	-1.90989	-1.98719	-1.6172	-1.46476	-1.90117	-1.3992	-3.3587	-2.12495	-1.64783	-2.64616	-2.26979	-2.24344	-1.78479	-1.69161	-1.55038	-2.56192	-1.88291	-1.75081	-2.22503	-1.65473	-1.44079	-1.59987	-1.97025	-1.87727	-2.87827	-1.82026	-2.50358	-1.93118	-1.99459	-1.57226	-1.63549	-2.77207	-2.15653	-3.39478	-2.46671	-3.37313	-1.89526	-2.29159	-1.91586	-1.93756	-2.15983	-0.902028	-1.91091	-1.71365	-1.39498	-1.63824	-1.80611	-1.71005
Cluster_013482	-2.69965	-1.7455	-1.14893	-1.50704	-2.48532	-2.15562	-2.08359	-3.13049	-1.75218	-1.65595	-2.24361	-2.07456	-0.45624	-2.83545	-1.83957	-2.91849	-1.9897	-1.97511	-2.46835	-2.87347	-2.41614	-3.19338	-2.22159	-2.51976	-2.74329	-2.02396	-1.67073	-1.92347	-1.86958	-1.55311	-1.44145	-2.50919	-3.39973	-3.04877	-2.24475	-1.12935	-4.30846	-1.23279	-1.83673	-1.76096	-0.93356	-1.6165	-2.28802	-1.6801	-1.53302	-3.98161	-1.88375	-2.4209	-2.39985
Cluster_013584	-2.24502	-1.31794	-1.06058	-1.11077	-1.71207	-2.13875	-0.78894	-2.71333	-1.48687	-0.394945	-1.77387	-1.58384	-1.57766	-1.42837	-1.96297	-3.39292	-1.90684	-2.62549	-1.56857	-2.079	-1.97737	-1.96159	-1.01197	-2.19912	-0.855033	-0.563903	-1.73077	-2.16119	-0.318898	-1.52812	-0.754298	-2.2774	-3.09735	-1.9395	-1.59014	-1.02177	-3.20304	-1.39303	-1.90527	-0.568301	-0.59441	-0.97758	-1.1266	-1.62135	-3.33605	-2.74258	-0.65844	-1.37635	-1.82177
Cluster_013964	-0.948799	-1.11776	-2.23992	-1.69093	-1.68302	-1.92887	-1.10653	-1.80704	-1.1963	-1.67837	-2.42794	-1.45209	-1.09474	-1.40113	-1.64524	-1.04034	-1.64436	-1.72376	-1.31114	-1.03324	-1.44355	-2.26305	-1.05089	-0.780328	-0.842341	-1.75933	-1.572	-2.87525	-1.50832	-1.51223	-1.53365	-1.38458	-1.53548	-0.973503	-1.96139	-2.09986	-3.05622	-0.932241	-1.26751	-0.876355	-1.2402	-2.18977	-1.97999	-1.46953	-1.1449	-2.48299	-2.11026	-1.61097	-1.56061
Cluster_014065	-1.69186	-0.349756	-1.48239	-0.187615	-0.50297	-1.4561	-0.906649	-2.03098	-0.989105	-0.661443	-0.854899	-0.745074	-1.09532	-2.17291	-0.707174	-2.84889	-1.22831	-1.90481	-1.87517	-2.60341	-0.201436	-2.3588	-1.1478	-2.62875	-2.4276	-1.63173	-0.171983	-2.99008	-0.363535	-0.221065	-1.95425	-2.4998	-3.2596	-2.06992	-1.14408	-1.3591	-2.80952	-0.827678	-0.897344	-0.766424	-0.925664	-0.345857	-0.997412	-1.01509	-2.78048	-3.0082	-0.856808	-1.89298	-1.04494
Cluster_014082	-1.29511	-1.0502	-2.23992	-1.51124	-1.79289	-1.15376	-0.931955	-3.02745	-1.43008	-0.832037	-1.52951	-0.819185	-0.85154	-0.861419	-1.31626	-1.20829	-1.69167	-1.92005	-1.52674	-3.07741	-1.15568	-2.2124	-2.75356	-1.37945	-2.1882	-2.84612	-1.82956	-2.83135	-0.91494	-1.3602	-1.50828	-1.28953	-3.3483	-3.06745	-3.12788	-3.07961	-3.001	-1.64969	-1.19133	-2.03396	-1.13976	-1.74801	-1.8039	-1.33319	-1.38209	-2.83652	-1.34018	-1.02207	-1.06996
Cluster_014093	-2.75013	-2.41758	-1.35945	-1.94201	-2.4122	-2.74275	-2.51772	-3.06235	-2.82655	-1.96594	-2.91778	-2.27263	-2.31263	-3.12194	-2.88512	-3.33898	-2.63366	-2.76237	-2.72345	-3.05837	-1.86308	-1.80591	-2.47252	-3.02843	-3.32719	-1.76411	-2.39862	-2.01496	-2.2981	-2.53679	-1.92444	-2.35258	-3.05777	-2.83459	-2.06866	-2.19512	-1.87166	-2.37413	-2.04518	-2.3271	-2.86911	-2.19907	-2.08739	-2.15601	-2.2562	-2.6422	-2.42825	-2.66435	-2.52888
Cluster_014125	-2.35047	-2.48713	-1.97816	-2.0816	-2.57828	-2.19647	-2.19831	-3.48441	-2.86758	-2.71224	-2.49314	-2.36926	-2.54762	-2.16844	-2.25331	-2.8509	-2.76501	-2.54584	-2.69105	-2.43879	-2.71038	-2.44918	-2.77911	-2.5632	-2.49555	-2.85916	-2.51632	-2.5791	-2.44873	-2.49179	-2.20386	-1.94105	-3.12935	-2.81287	-3.83099	-3.0699	-3.24319	-2.89412	-2.29383	-2.3368	-2.23334	-2.39581	-2.637	-2.35436	-2.5469	-3.08235	-2.44859	-1.819	-2.55146
Cluster_014256	-1.63349	-1.09269	-1.37521	-1.08317	-3.40775	-1.6478	-0.886632	-2.28029	-1.39523	-0.958618	-1.31724	-0.67191	-1.13833	-1.47741	-1.40456	-1.84595	-1.30449	-2.07957	-1.46106	-1.45877	-1.61545	-2.74352	-1.75532	-3.04013	-1.58496	-1.2736	-1.64787	-1.34022	-0.975558	-0.88369	-0.900726	-1.26837	-3.68768	-3.43178	-1.89749	-1.50778	-2.3772	-1.69058	-0.764288	-1.5971	-0.834266	-1.54566	-3.09237	-1.15241	-0.942394	-3.08362	-1.93534	-1.00972	-1.99394
Cluster_014419	-3.07605	-2.25898	-2.52692	-1.60291	-3.17269	-2.80979	-2.63889	-2.31179	-2.33621	-1.46114	-1.53748	-1.51299	-2.40813	-2.73921	-2.48642	-3.04258	-1.55823	-2.60166	-2.45987	-2.7607	-2.58611	-3.33823	-2.76815	-2.39479	-2.34224	-2.62935	-2.11399	-3.45775	-1.52748	-1.84565	-2.58082	-3.13147	-3.26386	-2.74722	-3.21773	-3.00478	-2.79517	-1.48165	-2.29333	-2.26976	-2.33814	-2.59123	-2.56695	-1.99967	-2.3931	-3.35497	-1.72539	-2.6717	-1.63542
Cluster_014445	-3.10744	-2.97346	-2.87134	-2.25926	-2.89625	-2.61763	-2.69997	-3.48445	-2.90416	-2.74331	-2.72751	-2.75903	-3.11038	-2.85073	-2.73354	-2.90479	-2.88589	-3.0424	-3.00307	-3.18894	-2.96098	-2.93777	-3.19105	-3.16473	-2.99971	-3.06395	-2.35446	-2.64553	-2.64881	-2.69866	-3.03037	-3.13637	-3.81215	-3.16372	-3.25953	-2.3473	-3.41901	-3.14459	-2.48967	-2.58446	-2.57833	-2.75277	-2.93033	-3.01866	-2.96953	-3.54895	-2.58969	-3.21155	-2.64485
Cluster_014513	-2.28909	-1.77966	-1.69353	-2.15672	-2.78893	-1.88914	-2.07496	-2.12398	-2.70331	-1.52088	-1.14008	-1.30249	-2.58121	-0.8849	-2.29333	-1.96001	-1.47296	-2.35041	-1.31931	-1.24791	-2.11733	-2.8756	-1.87661	-1.98671	-2.46941	-1.71109	-2.59038	-2.64649	-1.33223	-1.67049	-2.20386	-2.53299	-2.2456	-2.32151	-2.65105	-2.79595	-3.0346	-1.34804	-1.44169	-2.44339	-1.89544	-2.76406	-2.65414	-2.15241	-2.61357	-2.88966	-1.99881	-1.75807	-1.68372
Cluster_014557	-0.610697	0.125895	-0.87241	-0.400223	-0.771494	-1.36483	-0.012877	-1.51151	-0.0461588	0.0538144	-0.979838	0.52713	-0.187497	-1.3681	-0.794677	-1.06479	0.3176	-1.37821	-1.38924	-0.991851	-0.843111	-0.961586	-0.902829	-1.3722	-1.10143	-1.34145	-0.445761	-1.69433	0.168208	0.637042	-0.639204	-1.19821	-2.10258	-1.59444	-1.09238	-0.692371	-2.27155	-0.310143	0.032877	-0.0512676	-0.559367	-0.833597	-1.03728	-0.429015	-1.18399	-1.22887	-0.905113	-0.725238	-0.721844
Cluster_022925	-0.596139	-0.717244	-0.919727	-1.12267	-1.12107	-1.66871	-1.14026	-1.28354	-0.759869	-1.16538	-1.79035	-1.12449	-0.529634	-1.1409	-0.843895	-1.10296	-0.667371	-0.731225	-0.722085	-0.558356	-0.844741	-1.20704	-0.715935	-0.640023	-0.582203	-1.02396	-0.726305	-1.0311	-0.851996	-0.713759	-0.951878	-0.714371	-0.911143	-1.17177	-0.923735	-0.950918	-1.28883	-0.526648	-0.67386	-0.759156	-0.764161	-0.91884	-0.922912	-0.951894	-1.16763	-0.971484	-1.08358	-0.942195	-0.652061
Cluster_025283	-1.74562	-1.54229	-0.133323	-0.630868	-0.689019	-1.25782	-1.46806	-0.525174	-1.10095	-1.1154	-1.77851	-1.32311	-0.736586	-1.93244	-0.884376	-1.57488	-1.8053	-1.25831	-1.1629	-0.911659	-0.511468	-0.661859	-0.44143	-0.95239	-0.957386	-0.152553	-0.701811	-0.462601	-1.13945	-0.810669	-0.6212	-0.544938	-0.569819	-1.09779	-0.260781	-0.560831	0.0331362	-0.951986	-1.27788	-0.645628	-0.63253	-0.756931	0.0248645	-0.578139	-1.16812	-0.267578	-0.711147	-1.27793	-1.40324
Cluster_029246	-0.722671	-0.220075	-0.891015	-0.843739	-0.721271	0.0387456	-0.255262	-0.86727	0.000247869	-0.348141	0.139497	-0.988012	-1.0321	0.171581	0.216803	-0.0204165	-1.14096	-0.931845	-0.256702	-0.0433838	-0.317314	-0.881107	-0.704783	-0.585038	-0.902338	-0.82727	0.299588	-1.06086	-0.330152	0.0609314	-0.0768172	-0.243908	-0.792279	-0.382388	-0.791347	-0.483238	-1.09982	-1.08371	-0.0188372	-0.207685	-0.699145	-0.485736	-1.29946	-0.439315	-0.62433	-0.757776	-0.0615817	-0.216937	-1.48976
Cluster_029389	-2.48192	-3.05299	-2.11092	-3.11255	-2.91602	-2.92136	-3.00581	-1.25109	-2.78229	-3.21261	-2.24824	-3.99717	-2.30879	-2.16871	-2.72128	-1.73201	-2.00495	-2.27783	-2.25773	-1.76698	-2.86339	-2.13123	-2.71528	-1.99708	-1.64098	-2.01532	-2.24896	-2.61955	-3.11192	-2.43964	-2.61057	-2.61604	-1.30658	-1.13605	-1.67792	-2.46398	-2.25797	-2.38589	-2.44286	-1.96799	-2.75223	-2.66462	-2.66437	-3.27627	-1.49627	-1.78923	-2.42184	-3.4215	-2.84838
Cluster_030839	-1.76279	-1.82541	-1.25656	-1.88359	-1.71298	-2.17373	-2.46623	-0.922706	-1.8646	-2.57896	-1.88666	-3.04343	-1.98053	-1.68028	-1.99097	-1.57102	-1.89027	-1.52679	-1.56132	-1.28506	-1.52847	-0.86002	-1.36459	-1.6427	-1.4842	-0.825885	-1.56376	-0.585423	-1.91494	-1.49315	-1.40781	-1.87628	-0.70029	-1.17802	-0.959751	-0.995121	-0.209795	-1.93224	-1.95061	-1.38989	-1.83745	-1.44434	-0.997412	-1.6386	-1.35581	-0.484143	-1.72539	-1.90557	-1.85461
Cluster_031063	-1.00009	-0.795742	-0.3981	-1.06923	-1.47519	-0.934102	-0.785827	-1.21366	-1.07455	-1.00486	-0.954602	-0.857188	-1.11478	-1.33061	-1.10196	-1.71294	-1.47866	-1.04293	-1.11399	-1.079	-0.962126	-0.924232	-1.05911	-1.32977	-1.05251	-1.00895	-0.726305	-1.1134	-1.04657	-0.912127	-0.806763	-0.797535	-1.21621	-1.50766	-0.973013	-0.833041	-1.45042	-0.816446	-1.25613	-1.26438	-1.03953	-0.718993	-0.918654	-0.564949	-1.47208	-1.37567	-0.722981	-0.905566	-1.08166
Cluster_032492	-0.725876	-0.537747	-0.861344	-1.15859	-0.369398	-1.05468	-1.33098	-0.398605	-1.46404	-1.63203	-1.31163	-1.18921	-1.67326	-1.25651	-0.798572	-0.920811	-1.56285	-0.619023	-0.601511	-0.109761	-0.355279	-0.171466	-0.0906585	-1.49048	-0.731642	0.0254903	-0.376269	-0.130845	-1.03381	-0.730627	-1.64967	-1.68477	-0.188692	-1.26099	-0.156746	-0.262983	-1.69216	-1.58545	-0.827365	-0.490865	-1.17165	-0.755133	-0.437316	-1.43242	-0.603937	-0.613821	-1.13867	-0.630865	-1.98837
Cluster_032718	-0.830904	-0.438131	-0.396692	-1.13668	-0.21161	-0.574094	-1.05401	-0.752775	-0.823811	-1.04778	-1.27132	-1.28007	-0.635654	-0.695607	-0.412531	-0.167736	-1.53802	-0.55097	-0.573482	-0.241931	-0.428889	0.0410063	-0.29359	-0.304435	-0.344698	-0.240029	-0.718956	-0.026406	-1.15997	-0.678044	-0.159791	-0.165439	0.219786	0.0205612	-0.545784	-0.416519	-0.37232	-0.648438	-1.13495	-0.678775	-0.455113	-0.628403	-0.162222	-0.455598	-0.423003	0.273323	-1.12272	-0.544951	-1.50642
Cluster_033337	-1.1669	-0.854906	-0.558951	-0.7452	-0.477834	-1.97549	-0.984032	-0.781263	-0.481388	-1.22895	-0.94422	-1.41514	-1.06256	-1.63052	-0.525831	-0.965137	-2.00655	-0.54439	-1.01417	-0.584895	-0.581203	-0.433795	-0.36965	-1.00587	-0.223353	-0.506573	-0.594382	-0.878084	-0.862461	-1.26808	-0.627865	-1.24882	-1.44351	-1.09518	-0.301847	-2.32834	-1.54571	-1.02615	-0.956978	-0.425169	-0.562747	-1.70758	-1.02089	-1.77883	-0.486028	-0.573544	-1.10909	-1.07816	-1.31836
Cluster_034213	-1.94617	-2.30796	-1.86962	-2.15301	-2.0663	-1.3034	-1.90257	-0.679376	-2.12144	-2.28308	-1.61345	-2.35167	-1.79602	-2.09709	-1.73331	-1.64183	-1.71411	-1.92788	-1.49061	-1.21421	-2.17972	-2.08739	-2.06189	-1.72836	-1.19766	-1.46972	-1.83144	-1.47422	-2.58182	-2.06785	-1.81016	-1.84841	-0.431349	-0.967647	-0.810601	-1.43415	-0.87166	-1.71769	-2.39312	-1.60715	-1.99117	-1.9746	-2.14762	-2.24551	-1.55264	-1.07229	-1.37428	-2.43365	-2.84243
Cluster_034534	-1.54446	-1.03572	-1.93402	-2.63743	-1.07883	-2.00237	-2.13094	-1.0336	-1.85164	-2.32805	-1.8605	-2.5204	-2.34539	-1.58791	-1.82686	-0.999305	-2.03511	-1.61709	-1.49885	-1.09411	-1.16582	-1.04758	-1.15121	-1.83518	-1.1898	-0.558638	-1.27883	-1.00635	-1.83179	-2.01895	-0.973658	-1.18417	-0.723153	-1.07985	-1.14408	-1.21183	-1.0112	-2.2089	-1.94926	-1.42852	-1.76416	-1.78292	-0.989859	-1.34983	-1.73647	-1.08419	-2.34993	-1.42421	-2.50593
Cluster_034537	-0.90682	-0.534367	-0.87805	-1.12613	-0.846519	-1.24633	-1.36375	-0.627836	-1.00563	-1.35219	-1.20169	-1.87996	-1.46157	-0.9704	-1.08197	-0.860674	-1.83845	-1.0368	-0.868143	-0.68629	-0.838259	-0.16727	-0.53651	-0.706082	-0.497559	-0.219011	-0.650347	-0.298999	-1.20263	-1.39351	-0.575222	-0.472106	-0.401742	-0.806012	-0.472411	-0.806572	-0.975464	-1.19232	-1.4285	-1.30044	-1.15741	-1.05616	-0.444367	-0.453439	-0.846643	-0.69273	-1.35329	-0.826918	-2.22111
Cluster_034580	-1.05207	-1.48861	-1.64114	-2.00163	-1.68387	-2.03431	-1.77967	-0.49521	-1.31124	-2.43684	-1.51911	-2.04927	-1.28637	-1.56039	-1.84805	-0.92862	-0.888236	-1.57657	-0.598886	-0.27972	-1.69443	-1.25082	-1.09066	-0.927931	-0.473364	-0.926615	-1.6491	-1.06136	-1.99545	-1.25208	-1.29605	-1.47625	0.064033	-0.601892	-0.601444	-1.44811	-1.31841	-0.859134	-1.31484	-0.833677	-1.81565	-1.40335	-1.39093	-1.4673	-1.10145	-0.568608	-1.93534	-1.80358	-1.68372
Cluster_034616	-2.05942	-2.57774	-2.33035	-3.47636	-2.44517	-2.75841	-1.71185	-1.29348	-2.54373	-2.80537	-2.49646	-2.394	-1.88575	-2.77244	-2.60004	-2.44227	-1.81766	-2.24189	-2.61012	-2.04338	-2.73348	-1.99961	-2.38061	-2.3375	-1.93023	-1.71643	-2.85805	-2.13591	-2.79356	-2.00256	-1.90707	-2.37488	-1.21217	-1.57126	-1.41849	-1.30662	-2.11805	-1.99439	-2.5872	-2.20972	-2.48312	-2.37278	-1.93374	-2.44898	-2.26547	-1.70768	-2.15812	-3.17348	-2.46697
Cluster_034696	-0.703922	-0.323427	-0.133323	-0.168049	0.247902	-0.391918	-1.10653	-0.489909	-0.534929	-0.753539	-0.581156	-1.22983	-0.629692	-1.12804	-0.523748	-0.672279	-1.65571	-0.421497	-0.421054	-0.349228	0.115984	-0.0289669	-0.0674907	-1.48672	-0.506702	0.237092	-0.0928019	-0.645108	-0.28398	-0.440482	0.0528167	-0.0920668	-0.301114	-0.348479	-0.244754	0.124616	-0.615628	-1.36535	-0.939776	-0.143786	-0.482436	0.109025	0.00512045	0.157502	-0.756757	-0.267578	-0.596844	-0.270467	-1.42683
Cluster_034740	-0.249829	-0.05762	-0.0154667	0.137738	0.947869	-0.193979	-0.515315	0.386404	-0.0451604	-0.667011	-0.456959	-0.835557	-0.0850598	-0.608694	0.125521	0.0133877	-1.12797	-0.108335	-0.0623584	0.0487121	0.543291	0.527504	0.594408	-0.352523	-0.1325	0.759971	0.361922	0.0132445	-0.172049	-0.0778928	0.484872	0.328493	0.0807387	0.157776	0.644751	0.432138	-1.70829	-0.508996	-0.0418368	0.302872	-0.164129	0.222779	0.487263	0.439666	0.386665	0.0191089	-0.426777	0.0612654	-0.817263
Cluster_034869	-1.7132	-1.90459	-1.61948	-1.50289	-1.39276	-1.90607	-2.87513	-1.50367	-1.68198	-1.66422	-1.37964	-2.30791	-1.43556	-3.06363	-1.71679	-2.31841	-2.20405	-1.45739	-2.45036	-1.80674	-1.48787	-1.68051	-1.57558	-2.53552	-1.87343	-1.73623	-0.900916	-1.14532	-1.92706	-1.52947	-0.942538	-1.9232	-1.51401	-2.10041	-1.17781	-1.31734	-0.478534	-1.83149	-1.87302	-0.775685	-1.88463	-1.70598	-1.69133	-1.40014	-2.42633	-1.28066	-1.89787	-1.73375	-1.87566
Cluster_035002	-2.27508	-1.9822	-2.01742	-2.78146	-2.41027	-2.48194	-2.41471	-1.40661	-2.07942	-3.02963	-2.56331	-2.94306	-1.6417	-2.36129	-2.68544	-1.58867	-1.61984	-1.97545	-2.08188	-1.59941	-2.35338	-1.98018	-1.78372	-1.76585	-1.59902	-2.0006	-1.96529	-2.12208	-2.72948	-2.01479	-2.02918	-2.3616	-1.28228	-1.32051	-1.56377	-2.22334	-1.77407	-1.86737	-2.16746	-1.97385	-2.0182	-2.18305	-1.71853	-2.30592	-1.82182	-1.68786	-2.32673	-2.91379	-2.15603
Cluster_035401	-1.46527	-2.08865	-2.86003	-3.08245	-2.72221	-2.41943	-1.4378	-1.27657	-2.01249	-2.70515	-1.65357	-1.2214	-2.19221	-1.86142	-2.4048	-1.37859	-1.59414	-2.17567	-1.04814	-1.24901	-2.43724	-2.29456	-2.22971	-1.40042	-1.72778	-1.46308	-2.54165	-2.16187	-1.62399	-1.83732	-1.80172	-2.26755	-0.966843	-1.41481	-1.3912	-2.26942	-2.38583	-1.53624	-1.69734	-1.16391	-2.10919	-2.31553	-2.44743	-2.08907	-1.80462	-1.24604	-1.86009	-1.88377	-1.94439
Cluster_035597	-0.572909	-0.291489	-0.478976	-1.24304	0.353706	-0.801338	-0.525415	-0.714527	-0.539574	-1.47713	-1.20792	-1.01982	-0.150601	-0.619471	-0.0693778	0.150415	-1.6068	0.338225	-0.281175	-0.210674	-0.0216491	0.373204	0.302496	-0.0139909	0.156156	-0.795185	-0.638078	-0.833988	-0.952801	-0.404535	-0.304474	0.173125	-0.155692	-0.300862	-0.421317	-0.616205	-2.77676	-0.388863	-0.562183	-0.254118	-0.322627	-0.380036	0.1237	-0.117924	-0.378913	-0.14218	-1.00707	-0.468562	-0.641999
Cluster_035785	-1.83502	-1.7224	-1.44261	-1.78688	-1.29022	-1.94747	-1.70665	-1.6578	-1.59073	-1.59966	-1.8988	-1.97793	-2.06671	-1.92271	-0.926915	-1.75781	-2.13358	-2.33098	-1.63715	-1.63264	-1.83987	-1.71596	-1.09066	-1.34435	-1.91511	-1.18609	-1.34375	-1.14532	-1.73226	-1.66862	-1.37785	-1.89499	-1.2042	-1.70195	-0.704297	-0.576321	-1.19587	-1.59756	-1.72583	-1.20921	-1.57305	-1.7985	-1.76951	-1.5791	-1.96927	-1.4644	-1.53041	-1.71689	-2.69365
Cluster_035948	-2.80748	-3.75841	-2.38379	-3.09799	-3.37811	-3.10614	-2.73868	-1.68879	-2.78222	-2.19912	-2.993	-3.08824	-2.25667	-2.71822	-2.22509	-2.40293	-2.12379	-2.5531	-2.34053	-1.97987	-2.70145	-2.35402	-2.73804	-2.41978	-2.33318	-2.01532	-2.66361	-1.64511	-3.14537	-2.19113	-2.25858	-2.33027	-1.47108	-1.96571	-1.84181	-1.69495	-1.8141	-2.72672	-2.52782	-2.20281	-2.90675	-2.48357	-2.3827	-2.6541	-2.45389	-1.88462	-2.91348	-2.82787	-2.99516
Cluster_036156	-1.4297	-1.49574	-1.10609	-2.12787	-1.72501	-1.52218	-1.24532	-0.658909	-0.842164	-1.49186	-1.62807	-1.15411	-0.959277	-1.34198	-0.287592	-1.80456	-1.66737	-0.931845	-0.517965	-1.03324	-1.59476	-1.33983	-0.964977	-0.661879	-1.15247	-1.44257	-1.22051	-1.50399	-1.00542	-1.04608	-0.35576	-1.32114	-0.837357	-0.570483	-0.657906	-0.653797	-1.30244	-0.580059	-1.575	-0.753783	-1.28614	-1.33413	-0.904072	-1.58683	-1.47701	-1.18973	-1.59149	-1.51406	-1.46042
Cluster_036285	-2.48869	-2.35884	-2.25318	-2.08791	-1.57501	-2.09089	-2.05536	-1.83113	-2.21217	-1.9847	-1.70363	-1.75719	-2.39552	-2.02382	-1.70717	-2.86776	-2.22848	-2.43625	-2.51816	-1.89433	-2.15903	-2.62391	-1.8748	-2.31664	-2.17372	-2.06996	-2.02291	-1.97832	-2.18612	-2.26232	-2.27489	-2.33845	-1.97376	-1.86919	-1.85443	-1.64989	-2.48316	-2.08714	-2.36323	-2.06563	-2.01146	-1.97758	-2.28203	-2.24564	-2.76863	-2.63493	-2.0078	-1.65709	-2.4728
Cluster_036830	-0.209806	-0.464067	-0.205409	-0.674655	-0.533255	-0.0908882	-0.387887	-0.709506	-0.615963	-0.705055	-0.755768	-1.12544	-0.695652	-0.161688	-0.239669	-0.227903	-1.02783	-0.258308	-0.185526	-0.113764	-0.391101	-0.302918	-0.229706	0.0689559	-0.305189	-0.152553	-0.294996	-0.671073	-0.74554	-0.771161	-0.187313	-0.11457	-0.767031	-0.317895	-0.530935	-0.462529	-0.938037	-0.800124	-0.230685	-0.526275	-0.340559	-0.658941	-0.42355	-0.5101	-0.30624	-0.300708	-0.444101	-0.0262679	-1.23293
Cluster_036997	-2.48725	-2.40794	-2.72817	-2.18761	-2.39059	-2.17721	-2.39077	-1.52273	-2.4027	-2.73052	-2.30662	-2.73045	-1.83224	-2.68918	-3.1993	-2.09025	-1.92894	-2.65808	-2.4812	-1.59574	-2.34348	-2.19274	-1.89708	-1.85772	-0.943904	-1.99038	-2.36027	-2.23875	-2.59256	-2.35692	-2.64713	-2.33049	-1.09026	-1.89465	-1.8106	-2.66783	-2.63455	-2.10833	-2.39757	-2.07299	-2.16842	-2.20378	-2.33818	-2.91979	-2.06541	-2.21629	-2.44437	-2.6738	-2.47982
Cluster_037789	-1.21177	-1.43277	-3.39345	-2.36874	-2.43924	-1.53669	-0.688917	-3.11296	-1.55061	-1.16186	-1.96884	-0.737177	-2.04887	-1.03808	-0.913455	-2.10891	-2.62261	-3.49961	-2.19495	-2.80117	-1.62126	-3.10276	-2.13116	-2.4404	-2.77287	-3.33885	-2.18034	-3.06555	-1.96661	-0.857002	-1.43566	-1.83394	-2.82549	-3.02693	-3.23886	-3.57446	-4.07854	-2.02915	-1.30217	-1.78134	-0.740538	-3.67511	-3.41251	-2.41776	-2.40483	-3.11624	-2.31466	-1.21238	-1.3443
Cluster_038103	-1.69186	-1.32274	-1.46122	-1.39054	-1.03265	-1.44829	-1.82475	-1.37256	-1.76769	-1.84874	-1.56089	-3.01693	-1.83858	-1.29507	-1.31885	-1.49538	-2.87161	-2.28351	-1.50936	-0.651643	-1.5612	-1.20203	-0.980854	-0.971397	-1.32147	-1.13248	-1.42676	-1.99536	-1.84516	-2.33313	-1.24915	-1.27422	-1.53127	-1.24235	-1.25109	-1.4859	-2.5667	-1.37194	-1.84381	-1.88832	-1.29704	-1.42211	-1.34505	-1.45201	-1.37263	-1.48313	-1.45303	-0.806109	-4.14378
Cluster_038341	0.132795	0.265312	0.0109768	0.323498	0.530058	0.164384	-0.105233	0.071134	0.00869831	-0.137184	-0.0437024	-0.539462	-0.171397	0.0902763	0.238891	-0.0541433	-0.869486	-0.335803	0.0322638	0.325569	0.504895	0.361004	0.436954	0.261733	0.244446	0.602498	0.344647	-0.494296	0.126815	-0.126958	0.29116	0.437638	-0.105718	0.195322	0.490428	0.174021	-2.38014	-0.150087	0.180012	0.0463481	0.118918	0.327919	0.540444	0.337677	0.26533	-0.170668	-0.0103129	0.482033	-0.632166
Cluster_038499	-1.80699	-1.40775	-0.827213	-0.526251	-1.88004	-1.21007	-1.96426	-1.88373	-1.07189	-1.46818	-1.04802	-2.60929	-1.48781	-1.55097	-2.08026	-1.60707	-1.05944	-1.51139	-1.13866	-1.3134	-1.42452	-1.82637	-1.36852	-1.22077	-0.959347	-1.71322	-2.10681	-1.85864	-1.23138	-1.89296	-1.91784	-1.33147	-1.00505	-1.1165	-1.34324	-2.18701	-2.01817	-1.11197	-2.20289	-1.68939	-1.68769	-0.48381	-1.87057	-1.53971	-0.928153	-1.06071	-1.06473	-2.44867	-1.31523
Cluster_038653	-1.59853	-1.56698	-2.5173	-2.33938	-2.38199	-2.2013	-2.04981	-3.19918	-2.1326	-2.05585	-2.29776	-2.1504	-2.04767	-1.83196	-1.56974	-1.75781	-2.43247	-1.96495	-1.89725	-2.41664	-1.80573	-2.16311	-2.11513	-1.94502	-2.84057	-3.66305	-2.09975	-3.16893	-2.46715	-1.2112	-1.67263	-1.57005	-3.30254	-3.18567	-4.00716	-4.04747	-4.35848	-1.98069	-1.93763	-2.12414	-1.6467	-2.45161	-2.67582	-1.67529	-2.57717	-3.24214	-1.99148	-2.06958	-1.69857
Cluster_038657	-1.79175	-1.97595	-1.18768	-1.67774	-1.53325	-1.60136	-1.89853	-1.04697	-1.74713	-1.88118	-2.03942	-1.74507	-1.66892	-1.9263	-1.39829	-1.71831	-1.7519	-1.80492	-1.68546	-1.41319	-1.69908	-1.7356	-1.45087	-1.43061	-1.45658	-1.25463	-1.61683	-1.11169	-1.72706	-1.78556	-1.49819	-1.56747	-1.16642	-1.20062	-1.04221	-1.01812	-1.30801	-1.76591	-1.55967	-1.54129	-1.67873	-1.70598	-1.44937	-1.62774	-1.555	-1.41864	-1.66051	-1.65529	-1.95809
Cluster_039033	-2.58933	-2.52531	-2.46812	-2.83529	-2.37355	-2.64126	-2.41769	-1.50058	-2.48117	-2.83189	-2.49157	-2.87956	-1.9229	-2.82123	-2.20803	-2.54696	-2.19859	-2.86866	-2.58635	-2.21962	-2.39861	-2.1974	-2.19055	-2.4018	-2.09932	-2.20224	-2.37811	-1.94614	-2.94898	-2.42227	-1.99398	-2.5864	-1.6624	-1.9252	-1.77825	-1.51628	-2.33564	-2.25846	-2.49812	-2.195	-2.8972	-2.50463	-2.07507	-2.29845	-2.25994	-2.07622	-2.50391	-3.25478	-2.32716
Cluster_039317	-2.85848	-3.49554	-2.12573	-2.39697	-2.98362	-1.5718	-2.2677	-0.715791	-2.87937	-2.93687	-2.7173	-3.26717	-2.77784	-3.1897	-3.5301	-2.13135	-2.40628	-1.27731	-2.61019	-2.62613	-2.9754	-2.67015	-2.46313	-2.8035	-1.83718	-2.89556	-3.62843	-3.06651	-3.37993	-3.24717	-3.15565	-3.6391	-2.29489	-2.38043	-2.46088	-3.26263	-3.10137	-1.8183	-3.30604	-2.96775	-3.56558	-4.22451	-3.815	-3.59384	-2.63811	-2.84356	-3.46145	-3.46416	-3.05521
Cluster_039363	-1.65481	-1.51355	-1.49985	-1.7629	-0.640851	-1.07604	-1.4942	-1.69964	-1.75987	-1.70201	-1.29674	-1.82884	-1.69336	-1.73648	-1.08955	-1.19274	-1.9457	-2.02915	-1.39904	-1.35831	-1.16582	-1.0572	-1.05089	-1.79151	-1.21738	-1.20887	-1.26889	-1.18244	-1.55269	-2.14885	-0.845628	-0.83871	-1.31465	-1.05782	-1.18873	-1.11549	-1.29332	-1.80012	-1.83394	-1.51792	-1.12218	-1.58872	-0.906126	-1.30731	-1.51969	-1.10058	-1.7065	-0.723135	-2.37908
Cluster_039436	0.211976	-0.0806853	-0.416828	-1.03977	-0.0788336	-0.330073	-0.373247	-0.89315	-1.08645	-1.2022	-0.71761	-1.07749	-0.986688	0.21201	-0.591042	-0.364031	-1.10229	0.286001	-0.104665	-0.188624	-0.220404	-0.158997	-0.722257	-0.323293	-0.566016	-0.720755	0.147272	-0.235688	-0.828515	-0.598228	-0.167478	0.311852	-0.584732	-0.0437374	-1.20566	-0.247303	-1.75015	-1.04139	-0.345925	-0.304849	-0.530078	-0.260427	-0.340546	-0.376658	-0.371073	-0.572305	-0.648221	-0.0609246	-0.981844
Cluster_040540	-2.45744	-2.42719	-1.89102	-2.84083	-1.96734	-2.7136	-2.44791	-1.1829	-2.50856	-2.77432	-2.06091	-2.4677	-2.15559	-2.34888	-2.0827	-2.02609	-2.17964	-1.34293	-1.6429	-1.52291	-2.17972	-1.66186	-2.14442	-2.11988	-1.84711	-1.45241	-1.95513	-1.37314	-2.40162	-2.34782	-2.13752	-2.24998	-1.24734	-1.56278	-1.54202	-1.47173	-1.32906	-1.97267	-2.58622	-1.81076	-2.365	-1.38004	-1.51357	-2.21816	-2.24891	-1.07229	-1.79882	-2.8185	-2.38534
Cluster_040978	-1.76279	-1.69883	-1.43691	-2.02439	-1.91347	-2.1222	-2.04086	-1.1719	-1.67768	-2.02104	-1.34819	-1.95441	-1.35616	-1.67777	-2.25618	-1.46877	-0.903739	-1.3999	-1.3581	-1.2137	-2.0192	-1.67915	-1.66395	-1.32587	-1.40246	-1.15846	-1.87931	-1.38363	-1.68755	-1.80045	-1.96384	-1.8789	-0.806264	-0.95806	-0.855716	-1.51858	-0.432638	-1.32241	-1.83505	-1.45903	-1.68543	-1.24463	-2.09053	-2.12798	-1.23767	-0.94152	-1.38737	-2.32856	-1.68739
Cluster_041348	-1.52783	-1.61153	-1.33847	-1.51124	-1.04228	-0.529372	-1.44059	-1.40973	-1.52278	-1.76744	-1.36951	-3.35614	-1.98869	-1.57002	-1.3726	-0.964661	-3.40565	-1.05811	-1.62587	-1.67007	-0.836653	-0.694345	-0.883943	-0.667519	-1.10784	-0.810931	-1.28201	-1.08207	-1.88418	-2.16341	-1.05533	-0.871079	-1.43002	-0.566616	-1.49087	-1.23217	-1.28704	-2.05718	-1.81278	-1.26669	-1.35085	-1.32737	-0.795839	-1.3431	-1.33173	-0.484143	-1.04616	-1.60135	-1.97392
Cluster_041387	-0.921712	-1.16161	-1.25318	-1.36874	-1.95762	-1.99625	-1.07948	-0.593074	-1.15139	-1.31827	-0.908145	-1.872	-0.601046	-1.40644	-1.79082	-1.10362	0.338498	-1.33783	-0.750809	-0.615709	-1.7318	-1.77437	-0.780795	-0.403504	-0.708978	-0.581663	-1.23175	-1.52553	-1.14551	-1.22107	-1.46235	-1.57005	-0.744538	-0.516491	-0.841807	-1.40485	-1.52368	-0.252007	-0.809599	-0.567141	-1.1404	-1.01837	-1.62618	-1.36071	-0.415193	-1.25014	-0.901478	-2.75932	-1.0441
Cluster_041439	-1.92268	-1.39617	-1.47447	-1.97262	-1.73258	-1.57755	-2.00643	-1.45313	-1.78652	-2.38279	-1.54834	-2.62674	-1.39693	-1.8249	-2.13573	-1.05239	-1.58671	-1.44423	-1.41075	-1.25845	-1.24024	-1.45839	-1.37706	-1.08878	-1.32754	-0.462477	-1.73529	-1.55919	-2.02308	-2.09473	-1.50321	-1.33147	-1.0497	-0.812745	-1.50496	-1.55454	-1.4228	-1.74347	-2.26663	-1.32031	-1.54774	-1.77534	-1.34505	-1.58489	-1.39176	-0.385218	-1.78754	-2.19617	-2.26614
Cluster_041482	-0.103393	-0.351963	-0.650281	-1.89876	0.0979633	-0.764196	-0.335358	-0.995813	-0.697377	-1.48813	-1.08803	-0.955778	-0.0999579	-0.0916014	0.177295	-0.440832	-0.447298	0.253445	-0.28624	0.189272	-1.0655	-0.6751	0.112345	-0.338993	-0.165963	-0.753441	-0.391083	-0.793959	-1.08313	-0.408613	-0.320722	-0.487862	-0.673888	-0.276503	-0.474542	-0.0366865	-1.76328	-0.268436	0.135269	0.0231802	-0.449849	-1.1714	-0.37671	-0.750895	-1.0891	-0.702638	-1.34719	-0.323938	-1.10413
Cluster_041495	-2.64339	-3.20232	-3.37758	-3.53592	-2.6048	-2.51799	-3.19636	-2.64085	-3.55038	-2.78089	-2.05709	-3.5878	-2.24685	-2.68995	-3.02915	-2.63949	-2.74717	-2.64895	-2.89263	-2.74092	-3.71678	-2.45298	-2.85606	-2.90106	-2.38914	-2.75907	-2.97415	-2.46871	-3.38146	-3.11836	-3.0162	-2.49913	-2.33344	-2.68627	-2.76853	-2.79915	-2.59622	-3.03355	-2.91774	-3.0495	-3.03471	-2.62399	-2.66227	-3.37824	-2.50218	-2.50082	-2.34876	-2.54576	-3.09071
Cluster_041898	-1.40905	-1.9822	-2.90886	-2.32268	-2.06221	-2.30782	-1.91492	-1.4205	-2.0617	-2.23379	-1.84937	-2.12507	-1.54075	-1.7115	-2.46181	-1.61978	-1.17193	-2.38934	-2.77231	-1.50374	-2.01194	-2.26787	-2.10579	-1.59214	-1.40611	-2.0533	-1.90762	-2.77652	-1.87319	-1.79047	-1.9289	-2.62187	-2.02029	-1.36607	-1.85315	-3.34346	-3.35933	-1.55203	-1.66738	-1.49087	-1.81262	-2.96578	-2.44089	-2.49445	-1.84202	-2.16203	-2.42184	-2.14506	-1.71788
Cluster_042306	-2.38175	-2.10505	-2.25997	-1.8896	-2.16787	-2.15401	-2.55266	-1.16473	-2.29852	-2.56001	-1.43102	-2.86656	-2.18557	-2.75852	-2.14272	-1.93358	-2.35348	-1.92395	-1.97844	-1.79888	-2.64851	-1.91479	-2.00216	-1.87676	-1.86606	-1.67936	-2.34939	-1.75481	-2.4632	-2.06996	-2.07682	-1.91741	-1.14523	-1.53256	-1.44862	-1.88867	-1.46761	-2.44812	-2.88971	-2.18752	-1.99674	-1.30708	-2.02358	-2.35124	-1.80042	-1.44275	-1.90878	-2.44622	-2.38727
Cluster_042511	-2.67697	-2.26782	-2.08502	-3.18411	-2.37775	-2.8786	-3.20683	-2.11755	-3.42059	-3.46896	-3.00892	-3.25946	-3.14596	-2.00749	-3.18475	-1.72101	-2.97136	-2.24641	-3.24767	-2.59331	-2.91464	-1.93388	-2.49219	-2.35912	-2.41615	-2.73864	-3.63713	-2.14471	-3.44725	-3.25985	-2.90426	-2.33751	-1.97376	-2.61603	-2.75679	-2.60941	-3.34407	-2.8454	-3.40969	-2.77931	-3.1395	-3.03018	-2.59169	-2.80491	-2.33593	-2.37817	-3.70539	-3.24317	-3.27055
Cluster_042849	-1.25851	-1.18556	-2.96651	-1.94429	-1.76425	-1.53145	-1.07887	-1.89125	-1.53493	-1.69299	-1.86618	-1.78909	-1.45757	-0.846442	-1.33335	-1.92565	-2.71243	-1.9793	-2.31242	-2.07531	-1.37976	-1.56209	-2.00459	-2.14378	-1.94746	-2.67992	-1.25666	-2.06385	-1.07442	-1.31748	-1.76799	-2.30021	-2.28288	-2.37961	-2.79488	-2.72391	-3.12255	-1.73881	-1.66099	-1.86471	-1.7863	-2.91249	-2.86547	-2.54801	-2.47994	-2.53052	-1.88375	-1.14701	-1.47371
Cluster_043298	-1.80699	-2.57818	-1.86823	-2.06771	-2.15506	-2.16364	-2.61911	-1.72864	-2.22034	-2.33953	-1.6863	-2.87297	-2.36716	-2.52898	-2.06282	-2.05886	-2.83672	-2.42402	-2.32345	-2.18464	-1.73942	-1.4076	-1.65295	-2.34133	-2.06668	-1.42684	-2.27899	-1.37522	-2.06094	-2.21401	-1.60497	-1.74614	-1.57908	-1.58954	-2.39809	-1.94627	-1.56892	-2.51238	-2.60933	-1.96799	-1.88463	-1.549	-1.2944	-1.68497	-2.01127	-1.31689	-1.99313	-2.15852	-2.29064
Cluster_043305	-2.50857	-2.78023	-2.6921	-2.67222	-2.92024	-3.07487	-2.83986	-1.09575	-2.58058	-3.35757	-2.45866	-2.95962	-2.28746	-2.55378	-3.01472	-1.91229	-2.21243	-2.28171	-1.98411	-1.92708	-2.81908	-2.53761	-2.61999	-1.94683	-1.39347	-1.59772	-2.94765	-1.68573	-2.7423	-2.80686	-2.37456	-2.4509	-0.895349	-1.31357	-1.26406	-2.00913	-1.62716	-2.09761	-2.81378	-2.0408	-2.80842	-2.02168	-2.45939	-2.72434	-1.74557	-1.40328	-2.42495	-3.41198	-3.01573
Cluster_043692	-2.28568	-2.68082	-2.44451	-3.00646	-2.92414	-2.8137	-2.26611	-1.13714	-2.15596	-2.6531	-2.56192	-2.29773	-1.39233	-2.24365	-2.89069	-2.17974	-2.31069	-2.10144	-2.16787	-1.572	-2.4626	-2.43603	-2.52773	-2.23954	-1.61949	-2.28539	-2.53057	-2.21782	-2.23408	-2.44846	-2.34057	-2.70411	-1.17005	-1.28047	-1.2385	-2.06006	-2.29204	-2.0202	-2.46083	-2.19775	-3.14457	-2.54701	-3.07149	-3.04628	-1.83973	-1.81226	-2.83042	-2.39823	-2.28462
Cluster_044041	-0.830904	-0.874105	-2.53454	-1.23852	-1.78853	-1.95019	-1.13747	-2.25109	-1.58034	-1.46818	-1.55666	-1.65217	-0.816778	-1.28486	-1.81047	-1.67471	-0.879482	-1.22031	-1.38124	-1.07164	-1.32121	-1.83212	-1.43811	-1.46128	-0.900618	-2.75135	-1.38496	-2.1829	-1.48847	-1.12111	-1.59448	-1.49651	-2.11206	-2.15653	-2.49142	-2.68318	-2.40715	-1.11933	-1.22717	-1.33703	-1.16278	-1.90342	-1.69511	-1.59273	-1.27838	-2.02771	-1.46083	-1.9422	-1.28215
Cluster_044269	-1.55518	-1.46027	-1.29931	-1.01757	-1.31504	-0.846235	-1.40433	-1.15766	-1.37452	-0.951547	-1.11051	-0.855644	-1.33563	-1.81795	-1.21961	-1.77591	-1.61458	-1.97594	-1.69514	-1.36115	-1.30489	-1.27743	-1.112	-1.52999	-1.76383	-0.494799	-1.15178	-0.780512	-1.20495	-1.2401	-1.00718	-1.34898	-0.859991	-1.14471	-0.632584	-0.64911	-1.50564	-1.01433	-1.24994	-1.31705	-1.4672	-1.01837	-1.08428	-0.970377	-1.67444	-1.16482	-0.847121	-1.30591	-1.71395
Cluster_044411	-0.256327	-0.0806853	-1.37969	-0.831227	-0.928189	-1.0834	0.188619	-0.422425	-0.10095	-0.535124	-0.507694	-0.636372	0.229283	-0.646482	-0.919099	-0.406618	0.880479	-0.908574	-0.490615	-0.184818	-0.878687	-1.37006	-0.179464	0.332481	0.252563	-0.651642	-0.860734	-1.49157	-0.17858	-0.468952	-1.01258	-0.738453	-0.686889	-0.0368619	-0.729494	-1.76609	-1.97114	0.653846	-0.377756	-0.0239014	-0.213591	-0.714067	-1.37671	-0.704995	-0.0850612	-1.28767	-0.768472	-1.09809	-0.445404
Cluster_044442	-0.803131	-0.799859	-2.09426	-1.58756	-1.06425	-0.936742	-1.01867	-1.67938	-1.13637	-1.38167	-1.70957	-1.3692	-1.17623	-0.778445	-0.86072	-1.05414	-2.24286	-0.981159	-1.18958	-0.88237	-1.01435	-1.73252	-1.6673	-1.56218	-1.67365	-1.81902	-0.682628	-1.74984	-1.24056	-0.859887	-0.902829	-1.29089	-1.61011	-1.55672	-1.80485	-1.60694	-2.14389	-1.55405	-1.16323	-1.20769	-1.37659	-1.86944	-2.11646	-1.49326	-1.70184	-1.82758	-1.30949	-1.13493	-1.69108
Cluster_044839	-2.53668	-2.25184	-3.02301	-2.22522	-2.49451	-3.34141	-2.45123	-2.98977	-2.06567	-2.15963	-1.88966	-1.70332	-2.04421	-2.31629	-1.30734	-1.28565	-1.7519	-3.00814	-2.93126	-2.34947	-2.0192	-1.23687	-2.80106	-2.72535	-2.84507	-2.82515	-2.5475	-2.9904	-2.13046	-2.03166	-1.40512	-1.12096	-2.35462	-1.46117	-2.58961	-2.98005	-3.43229	-2.34139	-2.09834	-2.62392	-3.01008	-2.37638	-1.23171	-0.858618	-1.40584	-1.36174	-2.55637	-2.20553	-2.66045
Cluster_044858	-2.69509	-2.57016	-3.18137	-2.57133	-2.59625	-2.41095	-2.73059	-2.4054	-2.39969	-3.01888	-2.79208	-2.85067	-2.56053	-2.32576	-2.27732	-1.90394	-2.79747	-3.04057	-2.03817	-2.13859	-2.77472	-2.5825	-1.96276	-2.08756	-2.29484	-2.75356	-2.71356	-2.251	-2.94283	-2.20979	-2.02637	-3.07023	-2.41909	-1.81275	-2.76291	-2.43004	-3.9145	-2.67526	-2.30032	-2.07299	-2.25039	-3.46118	-3.02418	-3.09244	-2.9153	-2.48214	-2.86669	-3.04548	-3.04503
Cluster_045667	-2.03637	-1.96071	-2.26686	-1.65779	-1.67458	-2.26269	-1.22353	-1.05519	-1.61043	-1.28331	-1.70363	-0.898272	-1.3056	-2.53069	-2.01575	-2.27901	-1.56518	-1.98922	-2.37788	-0.887116	-1.4314	-1.48533	-1.30077	-2.18469	-2.01739	-1.40009	-1.18885	-1.46902	-1.10418	-1.69356	-0.961424	-2.14181	-1.62965	-1.88493	-0.805994	-0.941677	-2.31818	-1.71184	-1.64849	-1.05481	-1.73546	-1.92146	-1.45009	-1.6729	-2.18051	-2.00034	-1.55741	-1.31565	-1.45607
Cluster_045817	-1.28684	-0.998226	-0.655351	-0.960593	-0.157591	-0.479488	-1.30974	-0.678214	-1.02566	-1.27756	-1.32786	-3.01261	-1.30936	-0.81452	-0.499502	-0.528933	-3.19589	-1.34499	-0.309792	-1.05728	-0.759077	-0.268376	-0.229706	-0.397365	-0.228192	-0.517994	-0.831445	-0.7031	-0.958049	-1.10401	-0.535455	-0.22017	-1.2042	-0.601058	-0.571052	-0.771209	-1.47304	-1.22895	-1.32642	-0.8859	-0.628564	-0.89591	-0.657536	-0.612981	-0.0466029	-0.644855	-0.87007	-0.413793	-2.5522
Cluster_046712	-1.89992	-1.9822	-2.27035	-1.91555	-2.22327	-2.23768	-2.2725	-2.71728	-2.24091	-2.37296	-2.6184	-2.34584	-1.65197	-2.18499	-2.19802	-2.21266	-2.6611	-1.90857	-1.93505	-2.04682	-1.94534	-2.01112	-1.86231	-2.40254	-2.26385	-3.39386	-2.0726	-2.86074	-2.74599	-1.2824	-1.64967	-1.71078	-2.7614	-2.80979	-2.94188	-2.82445	-3.51608	-1.90421	-1.96321	-2.0239	-1.9416	-2.29176	-2.15123	-1.80868	-2.44392	-3.16893	-1.95535	-2.44153	-1.48281
Cluster_047051	-1.46704	-0.357155	-0.793229	-2.04695	-0.253867	-0.78237	-0.801621	-3.06043	-1.29498	-1.66422	-1.98357	-1.60352	-1.30187	-0.81452	-0.981763	-0.535966	-2.15787	-0.0107075	-1.36263	-1.13015	-0.464802	-0.077093	-0.848471	-1.1048	-1.27843	-0.616951	-0.0928019	-1.31958	-1.16918	-0.707599	-0.707494	-0.106494	-2.14523	-1.50365	-2.26406	-1.02361	-1.41317	-1.33503	-1.75239	-0.706604	-0.732941	-0.50246	0.0483456	-0.134824	-1.65759	-0.379624	-1.18478	-0.554805	-1.48511
Cluster_047052	-2.26862	-1.74006	-1.41146	-2.15859	-1.61827	-2.27132	-1.6266	-3.18776	-2.63548	-1.93441	-2.45733	-2.14996	-2.3554	-1.42837	-2.49972	-1.94592	-2.57315	-0.512905	-1.97163	-2.5553	-1.0192	-1.34045	-1.23382	-1.83518	-2.46816	-1.29343	-0.580389	-1.5226	-2.36659	-2.19568	-2.23866	-1.39655	-2.64731	-2.9673	-2.60316	-2.52692	-3.16874	-2.27457	-2.44586	-1.46539	-2.2157	-1.9746	-0.492421	-1.46068	-2.83623	-1.08419	-1.56236	-2.02627	-1.8276
Cluster_047532	-2.56693	-1.73826	-1.46122	-1.39054	-1.55617	-1.83772	-1.71447	-1.82784	-1.14696	-1.31576	-1.73416	-1.28835	-1.15455	-3.25485	-1.6592	-2.9606	-1.9078	-1.94808	-2.5797	-2.079	-1.90601	-2.0572	-1.61255	-2.25577	-1.98268	-1.53394	-1.18034	-1.99776	-1.34171	-1.31334	-1.7543	-2.54373	-1.70029	-2.15653	-0.979799	-1.06006	-2.6394	-1.37998	-1.76833	-1.51586	-1.88463	-1.32872	-1.65754	-1.39384	-2.57455	-2.20474	-1.59864	-2.48897	-1.66585
Cluster_047738	-2.27496	-2.57056	-3.38304	-2.5661	-3.08208	-2.99964	-2.47153	-1.64794	-2.61685	-2.28979	-2.44627	-1.87199	-2.35022	-3.08895	-2.98137	-2.79936	-2.12629	-3.43189	-2.8249	-1.94307	-2.85138	-2.88346	-2.56833	-2.80008	-1.95867	-2.46567	-3.1855	-2.1259	-2.30881	-2.27687	-2.93191	-3.39936	-1.07533	-2.00192	-1.86219	-2.94723	-3.07832	-2.27366	-2.19782	-2.69681	-3.60102	-2.69796	-3.21876	-2.83547	-2.44289	-2.33443	-2.56009	-2.72876	-2.70499
Cluster_047847	-1.66031	-1.16687	-1.95894	-1.61505	-1.19746	-1.84839	-1.80485	-2.99853	-1.46273	-1.52693	-1.54017	-1.87591	-1.73157	-2.07743	-1.60335	-1.85695	-1.81766	-1.74396	-1.78557	-1.51473	-1.11429	-1.55489	-1.52585	-2.11136	-1.36924	-1.87877	-1.34069	-2.04153	-1.24822	-1.4438	-1.4803	-1.38797	-2.79775	-2.42008	-1.78694	-2.03479	-3.335	-1.45916	-1.6547	-1.39298	-1.68769	-1.63926	-1.30665	-1.33757	-2.13979	-2.56036	-1.87686	-1.20405	-2.05798
Cluster_048049	-1.25524	-1.0015	-1.1158	-0.825974	-1.04228	-1.77867	-1.0598	-1.22578	-0.823811	-1.01849	-1.15928	-1.13219	-0.983555	-1.9902	-1.12956	-1.14194	-1.38137	-1.13231	-1.40906	-0.935	-1.12661	-0.999611	-0.906706	-1.23626	-1.72396	-0.825885	-0.879305	-1.0901	-1.03277	-0.912127	-1.11289	-1.50089	-0.360802	-1.18756	-0.931315	0.201173	-1.50417	-0.991614	-1.41032	-1.07299	-1.31202	-0.593641	-1.14762	-0.774297	-0.82182	-1.12242	-0.927581	-1.81122	-1.72585
Cluster_048742	-0.810887	-1.13486	-1.13588	-1.12613	-1.06425	-0.743346	-1.09122	-1.50135	-1.40085	-1.30104	-0.983566	-1.78819	-1.16866	-0.762988	-1.0522	-0.864434	-1.80938	-0.585456	-0.872051	-0.965344	-1.0821	-1.01699	-1.20579	-0.946414	-1.01519	-1.88985	-1.48988	-1.00724	-1.27935	-1.1965	-1.16362	-0.878904	-1.50052	-1.07735	-1.87009	-0.839015	-1.89992	-1.31887	-1.63336	-1.06563	-0.840653	-0.751559	-1.10007	-1.50765	-0.942394	-1.31415	-0.662597	-0.974647	-1.06117
Cluster_048907	-1.89294	-2.41272	-2.0499	-2.66207	-2.12814	-1.88207	-1.97589	-1.80393	-2.15643	-2.91949	-2.28345	-2.37728	-1.74423	-1.85387	-1.98151	-2.15536	-2.04835	-1.90857	-1.97287	-2.03998	-2.49617	-2.08739	-2.13116	-1.95191	-2.15835	-2.058	-2.34385	-2.03178	-2.60189	-1.93907	-1.95663	-1.90887	-1.75005	-2.0104	-1.83809	-1.35909	-1.70829	-1.85508	-2.04924	-1.8859	-2.12206	-2.24416	-2.15123	-2.30044	-2.01468	-1.95029	-2.32911	-2.10482	-2.46298
Cluster_049279	-1.13771	-1.01487	-1.1085	-1.92858	-1.2383	-1.64916	-1.60358	-0.546077	-1.58206	-2.05136	-1.61827	-2.16429	-1.71684	-1.14895	-1.56974	-1.30604	-1.69797	-0.829392	-1.43698	-1.24355	-1.24432	-0.688759	-1.13444	-1.17369	-1.25582	-0.470945	-1.23413	-0.609749	-1.86601	-1.45165	-1.07682	-0.897731	-0.0496975	-0.867646	-0.907512	-0.47276	-0.94608	-1.63974	-1.49668	-0.921065	-1.32852	-0.874131	-1.05432	-1.2752	-1.0466	-0.681449	-1.41246	-1.685	-1.70619
Cluster_050343	-2.93177	-3.13057	-3.00989	-2.33374	-2.69165	-3.01506	-3.41773	-3.18184	-2.95337	-2.89087	-2.34283	-2.90583	-2.3975	-2.94604	-3.87053	-2.8602	-2.90334	-2.91553	-2.9798	-2.44745	-3.0279	-2.41553	-3.17891	-3.43449	-3.27966	-3.28547	-2.77745	-2.55287	-2.85124	-2.61384	-3.74127	-3.26485	-4.08505	-2.95977	-3.6546	-3.43693	-4.11521	-2.95502	-2.96428	-3.09259	-2.90015	-2.81664	-2.79434	-2.84078	-2.94606	-3.1041	-2.6499	-3.36871	-2.5997
Cluster_051179	-2.04089	-1.14253	-1.38241	-0.98878	-1.28678	-1.18357	-1.30767	-1.7514	-1.55867	-1.21587	-1.25986	-1.11598	-1.46832	-1.73648	-1.36389	-1.6351	-1.99698	-1.60192	-1.7776	-1.71905	-1.17271	-1.4658	-1.55258	-1.78402	-2.31156	-1.31421	-0.909871	-1.94614	-1.01535	-0.912127	-1.83468	-1.57656	-2.33942	-1.3093	-1.33931	-1.00913	-2.69681	-1.08714	-1.65783	-1.46539	-1.46584	-0.542351	-1.1232	-0.999666	-2.25627	-1.44183	-0.779263	-1.86592	-1.9176
Cluster_051377	-2.82913	-3.04783	-1.06711	-2.57495	-2.95106	-3.16569	-2.48621	-3.01064	-2.97912	-2.81907	-2.82784	-2.4165	-2.13405	-2.52555	-2.75259	-2.22518	-2.8058	-2.6329	-2.78945	-2.60094	-3.15257	-3.102	-2.89532	-3.15304	-2.77496	-2.73838	-2.29536	-2.84479	-2.56448	-2.78864	-3.21712	-2.96662	-2.94256	-2.73452	-3.08995	-3.01291	-3.10254	-2.79747	-2.99736	-2.99368	-2.65316	-3.18608	-2.93151	-3.19011	-2.93328	-3.33534	-2.45499	-2.75741	-2.63612
Cluster_051425	-2.76658	-2.68794	-1.80868	-2.5919	-2.39821	-2.44092	-1.98851	-0.634085	-2.85526	-2.93287	-2.77226	-2.85791	-2.46877	-2.54564	-2.91782	-2.1952	-2.405	-2.41918	-2.81212	-2.59875	-2.10825	-1.57578	-1.87843	-2.33392	-1.61354	-2.90185	-2.99202	-2.09164	-2.78993	-2.67535	-2.55198	-2.17291	-2.15569	-2.20731	-2.56839	-2.32834	-2.6824	-1.72512	-2.56944	-2.43694	-2.76809	-2.79247	-1.86868	-2.3966	-2.78216	-2.1645	-2.67136	-2.6311	-2.75144
Cluster_052228	-1.11506	-0.943101	-1.08047	-1.98878	-0.447588	-1.44232	-1.17991	-1.77396	-1.50661	-2.2467	-1.66421	-1.90488	-1.04423	-1.02512	-0.540699	-0.912295	-2.32107	-0.916193	-1.33044	-0.887116	-1.11429	-0.751334	-0.52747	-0.960673	-1.106	-1.87257	-1.25565	-0.995356	-1.99148	-1.55886	-1.09612	-0.63549	-2.39508	-1.81004	-2.09908	-1.15101	-3.16895	-1.48681	-1.04032	-1.05127	-1.11729	-1.76055	-0.271367	-1.25839	-1.53985	-1.43818	-1.8943	-1.00168	-1.93641
Cluster_052688	-1.99483	-2.3316	-2.15965	-2.8647	-2.64933	-2.46471	-1.86377	-2.43127	-2.25927	-2.3407	-2.37653	-1.79496	-2.28906	-2.30315	-2.01589	-2.56608	-2.27952	-2.43912	-2.05311	-2.1178	-2.53496	-3.07678	-2.65434	-2.24143	-2.5294	-2.66033	-2.42155	-2.7392	-1.86601	-2.29923	-2.18327	-2.27462	-2.40273	-2.4554	-2.46848	-2.19787	-3.09915	-2.32723	-2.44328	-2.39284	-2.47389	-2.20391	-2.3342	-2.3752	-2.15277	-2.79217	-2.08005	-2.17117	-2.0093
Cluster_052741	-3.10472	-3.44393	-3.92901	-2.95538	-3.60707	-2.27047	-2.33774	-1.71076	-3.23432	-3.17794	-2.64868	-2.93984	-3.12171	-2.89224	-3.18125	-2.99672	-3.33772	-3.08612	-3.07693	-2.7445	-3.28137	-3.34732	-3.2344	-3.30347	-2.81894	-2.80531	-3.24222	-2.59112	-3.13737	-3.09412	-3.195	-3.11578	-2.37709	-2.23154	-2.35121	-3.51299	-3.79618	-2.81054	-3.26274	-3.09263	-3.56055	-3.03663	-3.11926	-2.89019	-2.90624	-3.58074	-2.80011	-2.96442	-2.82277
Cluster_053777	-0.936609	-0.30122	-0.19351	-0.384195	-0.194688	-0.850556	-0.646398	-0.842845	-0.525786	-0.284472	-0.930752	-0.201575	-0.315058	-1.18835	-0.489786	-2.11297	-1.47296	-0.659641	-0.466812	-0.703143	-0.277069	-0.828277	-0.55953	-1.00402	-0.923528	-0.333365	-0.233654	-0.908996	-0.525855	-0.167922	-0.377218	-0.598078	-0.844197	-1.06262	-0.0422101	-0.192402	-1.93804	-0.130609	-0.892996	-0.560248	-0.678731	-0.155322	-0.300478	0.038963	-1.41262	-1.46537	-0.88375	-0.581223	-1.40324
Cluster_053970	-2.66212	-2.88431	-3.54819	-2.89894	-3.30512	-2.99108	-3.11396	-2.72773	-3.0104	-3.02725	-2.88884	-2.70389	-2.46117	-2.77645	-3.0297	-3.10892	-2.41377	-3.17651	-2.97271	-2.58441	-3.38296	-3.11037	-3.03212	-2.9655	-1.82863	-3.18341	-3.27446	-3.08993	-2.79319	-2.91889	-3.1762	-3.06937	-2.62125	-2.60905	-2.86215	-3.19158	-3.28124	-2.6879	-2.88767	-3.04835	-2.90668	-2.89238	-2.93622	-3.19743	-2.80652	-3.37286	-2.76958	-3.1263	-2.43303
Cluster_054299	-0.685948	-0.745501	-1.54952	-0.810584	-1.34137	-1.00546	-1.35217	-3.49809	-1.1604	-1.47353	-1.60554	-1.98143	-1.79314	-1.4485	-1.3845	-1.67962	-1.40981	-1.75708	-2.43937	-1.06083	-0.951559	-1.27689	-0.867622	-1.6321	-1.07244	-2.67146	-1.55369	-2.73016	-1.46241	-1.15118	-1.3716	-1.22892	-2.27212	-1.32578	-3.08518	-2.70742	-2.71282	-1.00282	-1.99125	-1.57769	-1.68769	-1.48381	-1.04289	-1.16331	-1.89318	-2.10477	-1.7042	-1.37729	-1.65547
Cluster_054754	-0.981728	-0.682745	-2.23023	-1.71183	-1.37775	-1.15727	-0.845595	-1.75003	-1.47867	-0.931516	-1.53083	-1.02208	-1.7266	-0.646482	-0.626411	-1.7348	-2.06963	-1.63281	-1.73621	-2.42336	-1.01677	-1.68876	-1.78666	-1.85874	-2.10499	-2.77699	-1.12129	-2.60392	-1.24994	-0.358372	-0.940234	-1.15141	-2.84119	-2.28447	-2.86449	-2.35513	-3.34359	-1.48336	-1.21338	-1.3623	-0.837448	-2.40563	-2.29655	-1.30782	-2.01811	-2.56713	-1.38737	-0.952745	-0.790321
Cluster_055081	-1.54871	-1.72938	-1.76938	-1.28603	-1.6873	-0.83144	-1.01973	-2.6942	-1.62915	-1.62946	-1.55248	-1.76131	-1.16797	-1.61297	-0.930081	-1.10823	-1.93685	-2.69063	-1.10466	-1.60937	-1.88581	-2.06045	-1.22971	-1.34978	-1.16072	-3.11301	-2.19611	-2.85424	-1.45406	-1.56763	-1.33247	-1.48786	-3.10386	-1.35082	-2.46936	-2.11549	-3.09309	-0.934661	-1.86929	-1.06199	-0.899105	-2.14717	-2.66286	-1.84426	-1.40248	-2.96769	-1.63824	-1.66436	-1.61939
Cluster_056014	-3.2093	-3.1145	-3.40809	-3.19894	-3.42211	-3.39722	-2.83379	-3.31168	-3.59021	-3.83651	-3.19558	-2.79882	-2.90126	-3.35549	-3.09706	-3.23818	-2.77915	-3.63419	-2.94005	-3.11716	-3.40878	-3.54717	-3.74076	-3.95622	-3.17097	-3.44187	-3.66926	-2.89707	-3.31699	-3.23237	-3.73891	-3.44374	-3.02783	-3.68443	-3.09104	-1.98828	-3.38512	-3.20114	-3.62404	-3.45064	-3.77768	-3.10024	-3.35855	-3.5536	-3.43526	-3.57048	-3.22004	-3.34716	-3.21163
Cluster_056020	-2.06385	-2.40363	-1.32635	-2.17383	-2.80249	-2.69863	-2.69608	-1.52845	-1.98594	-3.00493	-2.83884	-2.95382	-1.54236	-2.72687	-3.08597	-3.48779	-1.95158	-2.78663	-2.60422	-1.70785	-3.09292	-1.83019	-1.3195	-1.5827	-1.35111	-1.35061	-2.00284	-2.33261	-2.47176	-2.52093	-2.02918	-2.37739	-1.2042	-1.81684	-0.96966	-2.1924	-3.15536	-0.880018	-2.79489	-2.30485	-2.36489	-1.89591	-2.26882	-1.83552	-1.69524	-1.8975	-2.32674	-2.89518	-2.6824
Cluster_056301	-2.90178	-2.96184	-2.14893	-1.9547	-3.22518	-2.76009	-2.58052	-1.83445	-2.61813	-2.83125	-3.00898	-2.71861	-2.49297	-2.90067	-2.73462	-1.94549	-2.69438	-2.75405	-1.79781	-2.4465	-3.23084	-2.96364	-2.71369	-2.23935	-2.67684	-1.90286	-2.58092	-2.57669	-2.42728	-2.40088	-2.28799	-2.4866	-1.5689	-2.03459	-2.04817	-2.60479	-3.26967	-2.35867	-2.74601	-2.13257	-2.22213	-2.29742	-3.03322	-2.26173	-2.24557	-2.21564	-2.6828	-3.13688	-2.41905
Cluster_056329	-3.01198	-2.65063	-2.29931	-2.08474	-3.06636	-2.81072	-2.73277	-2.13051	-2.8191	-2.32829	-2.46952	-2.4472	-2.56036	-2.45553	-2.8924	-3.49102	-2.65549	-2.18734	-2.34493	-3.25121	-2.76712	-2.502	-2.36414	-2.55934	-2.77568	-2.60022	-2.76105	-1.24872	-2.48906	-2.386	-2.78231	-3.0006	-3.10761	-3.16255	-3.11302	-2.22043	-1.62328	-2.49933	-2.63627	-2.63986	-2.72482	-2.52332	-2.26993	-2.38608	-2.93709	-2.37267	-2.2076	-3.08503	-2.60853
Cluster_056349	-1.86996	-1.28957	-2.16787	-0.498769	-2.70638	-2.10237	-1.57402	-2.44695	-0.928274	-1.3702	-1.62314	-1.24217	-0.798928	-2.43037	-1.94421	-3.90439	-1.86474	-2.47936	-2.69301	-2.33097	-1.46685	-3.48985	-1.99974	-2.45129	-2.56831	-2.52739	-1.31869	-3.25691	-1.18447	-0.994586	-2.37413	-2.8696	-2.80259	-2.70785	-1.86744	-1.58161	-3.05937	-0.529503	-1.74463	-1.25922	-1.56105	-1.6504	-2.15853	-1.3198	-2.99759	-3.3813	-1.62272	-1.99378	-1.34263
Cluster_056462	-2.59993	-1.80193	-1.53126	-1.10247	-1.54549	-2.22734	-1.61181	-2.24249	-1.62534	-1.73024	-1.97984	-1.73718	-1.49067	-2.54486	-1.50744	-2.75846	-1.98886	-2.19894	-2.56893	-2.50535	-2.00011	-2.37916	-1.65841	-2.12394	-2.37432	-1.62298	-1.58465	-1.92717	-1.3997	-1.35024	-2.28143	-2.31088	-2.55423	-2.49789	-1.26078	-1.05807	-3.28628	-1.02915	-2.05014	-1.86701	-1.91791	-1.33209	-1.91026	-1.28434	-2.71803	-3.26333	-1.57242	-2.18451	-1.9557
Cluster_056553	-3.33242	-3.96881	-3.50378	-3.07621	-3.42927	-3.2099	-2.84366	-3.27711	-3.17758	-3.40517	-2.79659	-3.3024	-2.5199	-2.90027	-3.19292	-3.25202	-2.39202	-3.34425	-3.08942	-2.93187	-3.3465	-3.34262	-2.94868	-2.48204	-2.98201	-2.59005	-3.43796	-2.80779	-3.22382	-3.14613	-3.88099	-3.64666	-2.50574	-2.56592	-3.22997	-3.3401	-2.49515	-3.02267	-3.25312	-3.33323	-3.07327	-2.74202	-3.00735	-3.38039	-2.8004	-2.16401	-3.17019	-3.70256	-3.13082
Cluster_056861	-2.15483	-1.55388	-1.82721	-1.64843	-2.51643	-2.44122	-0.867497	-1.6972	-1.98518	-2.09553	-2.61372	-1.33379	-1.54887	-2.40673	-1.82686	-2.70467	-2.24413	-2.88553	-2.64504	-2.06801	-2.25679	-2.44063	-1.71094	-2.55582	-2.07866	-1.41219	-2.13627	-1.33449	-1.49297	-1.58882	-1.8205	-2.34081	-1.57908	-2.18117	-1.05625	-0.986589	-2.17418	-1.36535	-1.74081	-2.06199	-1.72795	-2.65544	-2.80661	-2.01771	-2.69645	-2.29203	-2.46266	-1.69471	-1.62894
Cluster_056889	-1.4075	-1.38888	-2.1085	-1.6467	-1.46425	-2.73452	-1.58171	-2.58541	-1.55221	-1.93484	-2.43163	-2.15174	-1.65197	-2.10456	-1.22585	-2.42993	-2.35962	-2.5007	-2.12304	-1.76879	-1.50321	-1.7881	-1.42571	-1.67902	-1.77226	-2.13529	-1.61568	-1.73528	-1.6759	-1.66676	-1.61791	-1.91454	-2.76609	-2.26868	-1.50496	-1.22334	-3.27903	-1.48508	-1.66099	-1.42517	-1.63855	-2.32612	-2.06606	-1.652	-1.99463	-3.56496	-2.51191	-1.32899	-2.42378
Cluster_057313	-2.90035	-3.1202	-2.31069	-2.80439	-3.34878	-2.77633	-2.87338	-1.86907	-3.20835	-2.97309	-3.10596	-2.74163	-2.74563	-2.98774	-3.16954	-3.13447	-2.51195	-3.01601	-2.86759	-3.02753	-3.05754	-2.40995	-2.99186	-2.96498	-2.75894	-3.26804	-3.04207	-2.53984	-2.9894	-2.82567	-2.95211	-3.06129	-2.25166	-2.71272	-2.06657	-2.51236	-3.71998	-2.70033	-2.80284	-2.87224	-2.93718	-2.77383	-2.84682	-2.92592	-3.17302	-3.1789	-2.47736	-3.05741	-2.68296
Cluster_057729	-2.30671	-2.08865	-1.75205	-1.94889	-3.19824	-2.22254	-1.08624	-1.60078	-2.42526	-1.86735	-2.39038	-2.21756	-2.22564	-2.21671	-2.30168	-2.015	-2.69873	-1.89372	-2.48	-1.9949	-2.39409	-2.30213	-2.23382	-1.9697	-2.82304	-2.41895	-2.21174	-1.29206	-2.10923	-2.04245	-2.12328	-2.84455	-1.55363	-2.0849	-1.85315	-1.49835	-2.30106	-2.01433	-1.83845	-2.08427	-1.97596	-1.94029	-2.23773	-2.0022	-2.55785	-2.73077	-1.9933	-2.03911	-1.79504
Cluster_058026	-1.15898	-0.862007	-1.74156	-1.18562	-2.71964	-1.5232	-0.35103	-3.44327	-1.68851	-1.69598	-2.6378	-1.14103	-1.21245	-1.48857	-1.22065	-3.31028	-2.41962	-2.49269	-2.24574	-2.01685	-2.36656	-3.14143	-2.112	-1.43391	-3.05183	-2.91509	-1.58679	-2.96337	-1.19119	-1.07408	-1.40178	-1.66182	-3.48043	-3.10445	-2.97932	-2.26619	-3.37513	-0.899712	-0.789111	-1.84671	-0.794896	-2.05616	-3.06965	-1.08907	-3.34754	-2.96958	-2.25611	-0.688857	-1.68372
Cluster_058470	-2.60305	-3.11448	-3.01484	-2.55563	-2.89045	-3.20797	-3.03955	-2.97097	-2.96785	-2.91508	-2.55782	-2.81771	-2.47145	-2.72396	-2.9886	-3.10592	-2.45721	-2.87899	-1.57102	-2.40387	-2.92221	-2.70433	-2.96818	-2.74778	-2.19158	-2.95461	-2.53634	-2.88989	-2.53887	-2.36318	-3.19165	-2.91674	-3.43408	-3.29457	-3.34319	-3.58259	-3.02034	-3.01166	-2.52745	-3.16288	-2.61458	-2.489	-2.74836	-2.8348	-2.41817	-3.04229	-2.58125	-2.64488	-2.63623
Cluster_058884	-2.10416	-2.94858	-3.04892	-2.60588	-2.91057	-2.78516	-2.8489	-3.23411	-2.73582	-2.93409	-2.33496	-2.7064	-2.07287	-2.17997	-3.02233	-2.97	-2.41777	-2.55648	-2.5928	-2.55171	-2.8133	-2.32596	-3.30551	-2.76409	-2.3326	-2.98556	-2.77353	-2.97762	-2.36454	-2.33003	-3.20195	-2.81337	-3.21181	-3.08575	-2.99138	-3.34255	-3.30907	-2.69528	-2.25438	-3.15166	-2.92644	-2.68665	-2.60612	-3.25459	-2.67807	-3.03328	-2.45647	-2.77249	-1.87143
Cluster_059023	-3.16299	-3.15812	-3.60958	-3.66386	-3.69384	-3.39285	-3.25205	-3.31705	-3.23793	-3.1395	-3.23405	-3.12961	-3.34596	-2.95505	-3.23906	-3.04522	-2.81865	-3.05665	-3.14271	-3.40318	-3.33379	-3.48347	-3.58134	-3.12425	-3.1416	-3.44878	-3.30302	-3.29558	-3.10368	-3.28886	-3.5601	-3.41224	-3.58323	-3.62527	-3.50275	-3.4664	-3.02721	-3.24893	-2.87172	-3.23218	-3.3261	-3.46591	-3.48718	-3.50475	-3.39207	-3.39465	-3.38951	-3.27743	-3.128
Cluster_059108	-1.7593	-1.25109	-1.97996	-1.06018	-2.35716	-2.00857	-1.29247	-2.10187	-0.759869	-1.7238	-1.71964	-1.82098	-0.514232	-2.52681	-1.79468	-3.39654	-0.766502	-2.30644	-1.86075	-1.5117	-1.75507	-3.29415	-1.30416	-1.25342	-1.0699	-1.83286	-1.84878	-2.9898	-1.2414	-1.24781	-1.57821	-1.77832	-2.10888	-1.98144	-1.79246	-2.34344	-3.65249	-0.469012	-1.40326	-1.05839	-1.24918	-1.78484	-2.69094	-1.36362	-1.77018	-4.09026	-2.02031	-2.25099	-1.43499
Cluster_059154	-1.34566	-1.23278	-2.34674	-1.471	-2.47214	-2.42725	-1.45195	-2.63249	-1.3437	-2.12808	-2.28002	-2.02011	-1.4589	-2.11438	-2.25559	-2.10424	-0.694809	-2.30072	-1.97687	-1.13435	-2.36349	-2.61342	-1.19431	-1.44228	-1.38292	-2.30998	-1.96786	-2.66708	-1.5813	-1.24149	-1.95188	-1.85584	-1.8494	-1.99156	-2.26406	-2.63997	-2.67566	-0.696152	-1.27527	-1.28869	-1.61115	-2.14708	-2.74839	-1.70886	-1.83518	-2.95661	-2.16177	-2.14005	-1.62894
Cluster_059728	-3.39241	-2.62638	-2.94719	-2.44489	-3.89969	-3.36718	-2.10738	-1.37776	-3.11524	-2.30165	-3.16946	-2.06805	-2.60751	-3.34965	-2.92415	-4.14652	-3.0438	-3.05333	-3.97634	-3.75709	-3.09426	-3.53673	-3.80356	-4.03091	-3.26555	-3.8186	-3.0359	-3.12748	-1.99771	-2.2931	-3.03654	-3.68107	-3.73332	-3.57823	-3.6695	-3.33313	-3.6422	-2.29247	-2.56592	-2.9327	-2.70491	-3.01414	-3.68302	-2.7589	-3.75246	-3.52326	-2.64803	-3.17584	-1.9548
Cluster_060158	-2.00859	-2.34849	-1.84133	-2.28855	-1.41931	-2.53817	-1.83505	-3.17939	-2.19521	-2.72059	-2.5976	-2.61247	-2.30567	-2.63211	-1.83106	-2.1658	-3.15277	-1.28622	-2.4412	-1.94853	-1.90413	-1.26523	-1.87661	-2.23619	-2.38903	-1.80299	-1.76829	-2.1432	-2.59326	-2.44067	-1.89241	-1.67809	-2.77528	-3.13163	-3.39859	-1.88065	-2.32089	-2.51215	-2.80749	-2.47459	-2.35759	-2.43593	-1.584	-1.95189	-2.99546	-1.59517	-2.10078	-2.13073	-2.52183
Cluster_061074	-2.19231	-2.0502	-3.18604	-2.26162	-2.6128	-2.78103	-1.87126	-3.61255	-1.61043	-1.62946	-2.56152	-2.66	-1.92679	-2.68704	-1.88787	-3.35654	-2.89361	-2.79819	-2.72776	-2.57389	-2.39857	-2.98319	-2.0455	-2.71934	-2.51133	-3.14206	-2.37685	-2.40227	-2.40919	-2.35365	-1.76645	-2.067	-3.90054	-3.63768	-2.65314	-2.92453	-3.36239	-3.56166	-2.53487	-2.60208	-2.148	-2.32514	-2.99734	-1.74383	-3.21427	-3.28396	-2.72231	-1.82692	-2.66607
Cluster_061087	-2.9865	-1.73469	-2.67506	-2.16997	-3.31355	-2.46879	-2.0742	-3.85213	-2.96747	-2.64788	-1.79517	-2.78736	-2.34712	-2.55975	-2.75168	-2.88429	-3.04822	-2.67348	-3.15274	-3.06441	-2.35399	-3.40509	-3.34814	-3.71033	-3.22297	-3.21175	-2.74521	-3.23067	-2.75711	-2.08566	-3.02155	-2.95334	-3.41159	-3.17089	-3.41483	-3.04294	-3.61628	-2.46279	-2.83238	-2.9297	-2.31842	-1.75334	-3.15812	-2.56479	-3.28236	-3.74497	-1.49352	-2.80245	-2.18911
Cluster_061177	-2.58546	-2.18003	-1.70576	-1.97877	-1.85151	-2.27911	-2.40778	-2.08082	-1.94379	-2.16094	-2.06653	-2.03942	-1.29909	-1.71967	-1.8439	-1.99717	-2.05485	-1.09828	-1.59111	-1.21624	-2.29289	-1.67108	-1.98085	-1.99069	-2.17912	-2.97039	-1.94766	-3.21758	-2.00791	-2.08002	-2.1753	-2.56139	-2.76243	-1.81139	-2.21437	-1.65067	-3.67465	-1.65222	-2.37077	-1.70026	-2.0411	-1.88127	-2.10656	-2.35699	-2.11849	-3.16667	-1.88724	-3.09966	-1.82093
Cluster_061336	-2.61415	-2.13406	-1.65365	-2.28603	-2.65923	-2.33864	-2.74546	-1.76253	-1.99068	-2.81402	-2.55615	-2.58191	-2.36342	-2.47508	-1.85625	-1.71831	-1.99475	-2.27661	-2.02296	-1.92708	-2.38487	-1.8965	-1.75258	-1.69992	-2.07475	-1.96871	-2.53413	-2.029	-2.27062	-2.15597	-1.72534	-2.43012	-1.5084	-1.77632	-1.78475	-1.3512	-3.46695	-1.74818	-2.31444	-1.59835	-2.02118	-2.40461	-2.1735	-2.0338	-1.78202	-2.52607	-2.2094	-3.38494	-2.48357
Cluster_061812	-3.13305	-3.01517	-1.74364	-2.97817	-2.61521	-2.9489	-2.96326	-2.66269	-3.25579	-3.45909	-3.18746	-2.54201	-2.95508	-3.43105	-2.30356	-2.18991	-2.88781	-2.28075	-2.59555	-3.41314	-2.12349	-1.56835	-1.97398	-2.32646	-3.17978	-1.31421	-2.99714	-1.74008	-2.92975	-2.78836	-2.32324	-2.13779	-1.81103	-2.17177	-2.01172	-1.68052	-2.11357	-4.10535	-3.44428	-2.03396	-2.01668	-2.45232	-1.8502	-2.13829	-3.07551	-1.44551	-2.96916	-3.0237	-2.9651
Cluster_061848	-2.37467	-3.07354	-2.96779	-2.91625	-0.954425	-2.88751	-2.68206	-3.62618	-1.67555	-3.23857	-3.46351	-2.85227	-2.91317	-3.15351	-3.05063	-3.22792	-3.05739	-1.88649	-3.21795	-3.39586	-3.13955	-3.11897	-3.1961	-3.25913	-2.3135	-3.10887	-2.93856	-3.07542	-2.94971	-3.0257	-3.14081	-3.13182	-3.53961	-1.76401	-3.49398	-3.02193	-3.43934	-3.02884	-3.00657	-3.32671	-3.10357	-3.24446	-2.05143	-3.14235	-3.15678	-3.34833	-2.81904	-2.75378	-2.96662
Cluster_063451	-2.25836	-2.50071	-2.35093	-2.32817	-2.89674	-2.8041	-1.92335	-2.47869	-2.21579	-2.68734	-2.55961	-2.29435	-1.48075	-2.61602	-2.45843	-2.0471	-1.59414	-2.66047	-2.14635	-1.45877	-2.4739	-2.24558	-1.8285	-1.79151	-1.97171	-3.1424	-2.75228	-2.5166	-2.69661	-2.04703	-2.46773	-2.99876	-2.29607	-2.41674	-2.43472	-1.87278	-3.47391	-1.64718	-2.0416	-1.76642	-2.25028	-3.20118	-2.56896	-2.67974	-2.17102	-3.35983	-2.83387	-3.01197	-2.13422
Cluster_063473	-2.71271	-2.45891	-2.15158	-1.52538	-2.7913	-1.75019	-2.83866	-3.19152	-3.09729	-3.0522	-2.41366	-2.73837	-2.99218	-2.97705	-2.72444	-2.89333	-2.68921	-2.31216	-2.8008	-2.23827	-2.58246	-2.02594	-2.49775	-3.35854	-3.0837	-3.06537	-2.17198	-3.01269	-2.46797	-1.94256	-2.78776	-2.59631	-3.34909	-3.73378	-3.21281	-2.94543	-3.34622	-2.55061	-1.93581	-2.6837	-2.91294	-1.8602	-2.15123	-2.54243	-3.08015	-2.83338	-2.00339	-3.30345	-2.15101
Cluster_071610	-1.8821	-1.96071	-2.71224	-2.33655	-2.51401	-2.30701	-2.02021	-2.79564	-1.94775	-1.60207	-2.73445	-1.42267	-2.16046	-1.7142	-1.45296	-1.80456	-2.4751	-1.49215	-1.52233	-1.92188	-2.20144	-2.32517	-2.33925	-1.98425	-2.01305	-2.59871	-1.52015	-2.35947	-1.61192	-1.41898	-1.62786	-1.64002	-2.73685	-2.49139	-2.63584	-2.209	-3.19875	-1.87788	-1.81492	-1.8273	-1.78914	-1.55236	-2.1232	-1.95416	-1.98815	-2.21379	-1.79033	-1.3273	-1.32791
Cluster_073731	-1.08316	-1.22555	-0.948798	-0.767438	-1.27001	-0.775009	-1.11904	-0.541815	-1.70415	-0.893084	-0.486922	-1.36753	-0.959277	-1.3805	-1.68856	-1.16396	-0.77399	-0.858682	-1.24381	-0.965344	-1.64021	-0.793368	-0.964977	-1.40505	-1.01296	-1.08477	-1.6405	-0.714322	-0.981555	-1.35113	-1.52473	-0.863392	-0.604123	-0.846603	-0.858294	-1.71619	-0.523678	-1.228	-1.18281	-1.38378	-1.32951	-0.97758	-1.13699	-1.30272	-1.0357	-0.789232	-0.831441	-1.44582	-0.738081
Cluster_074217	0.208248	-0.0217074	-0.473351	-0.359722	-0.463731	0.0127668	0.252736	-0.242485	0.0522479	0.346777	0.0201621	0.262823	-0.0266456	0.149862	0.273377	0.0834681	0.202738	0.00107547	-0.047407	-0.237097	-0.256785	-0.19619	-0.284665	0.177174	0.298321	-0.464879	-0.15178	0.038068	0.064667	-0.210553	-0.130336	0.189169	-0.438062	-0.324459	-0.355249	-0.359095	0.148388	0.00281774	0.235712	-0.124139	0.181301	-0.0936254	-0.16971	-0.0620086	-0.0540269	-0.119352	0.0567667	0.145586	0.312611
Cluster_074785	-2.78842	-2.98879	-3.0067	-3.06667	-3.05068	-3.05898	-3.22214	-1.60468	-2.66003	-3.1115	-2.83311	-3.17928	-2.59852	-3.08397	-2.8304	-2.24417	-2.25166	-2.32455	-2.26606	-2.19985	-3.07145	-2.65225	-2.52803	-2.40686	-2.18795	-1.9924	-2.73198	-2.13164	-2.81084	-2.69197	-2.41607	-2.99668	-1.50445	-1.95996	-1.7353	-1.99858	-2.14165	-2.55017	-2.69913	-2.25443	-2.73959	-2.49514	-2.85766	-2.96969	-2.30537	-1.80798	-2.78915	-3.06844	-2.55468
Cluster_075311	-2.13907	-2.04653	-1.98537	-2.33655	-2.63422	-3.04043	-2.26499	-1.78869	-1.99558	-2.30236	-3.44983	-1.91477	-1.7073	-2.65202	-1.83106	-2.15377	-1.96369	-1.5129	-1.7776	-1.5097	-1.92132	-2.23564	-1.80017	-1.76231	-1.92603	-1.64157	-1.8772	-1.83699	-2.41859	-1.76881	-1.71977	-1.97254	-1.7103	-1.9305	-1.53892	-1.45253	-2.17035	-1.58329	-1.94469	-1.66988	-1.9889	-2.1645	-2.08119	-2.09847	-2.2502	-1.67828	-2.64794	-2.34734	-1.99618
Cluster_075374	-0.706991	-0.963715	-0.677135	-0.739457	-0.893658	-0.939398	-1.31706	-0.411607	-0.552209	-0.911382	-1.09912	-1.02739	-0.251128	-1.20399	-0.704016	-1.02641	-0.744783	-0.601915	-0.705051	-0.405248	-0.921318	-0.713011	-0.472539	-0.799132	-0.349496	-0.277492	-0.668128	-0.102149	-0.773389	-0.639779	-0.614636	-0.72164	-0.141793	-0.649509	-0.251094	-0.12006	0.0852339	-0.746605	-0.439777	-0.398448	-0.775087	-0.781014	-0.714534	-0.910912	-0.662119	-0.109012	-1.05483	-0.925162	-0.380873
Cluster_076405	-2.74008	-3.16971	-2.69448	-3.24159	-1.84652	-2.66729	-1.55721	-1.1829	-1.68415	-2.32693	-3.30882	-2.07242	-1.91521	-1.46808	-1.36389	-1.60499	-2.34291	-1.72872	-1.49677	-1.66862	-3.28771	-2.7121	-2.04819	-1.41605	-1.87941	-1.53963	-1.71317	-1.36189	-1.98071	-1.63804	-1.35636	-2.16851	-1.0497	-1.60356	-1.32018	-1.58294	-1.03795	-2.26412	-2.09789	-1.20165	-1.7949	-2.60444	-3.69413	-2.94842	-2.43184	-1.50377	-2.4813	-4.16799	-3.24012
Cluster_078578	-2.78166	-2.25072	-2.74128	-3.21375	-2.05613	-2.1992	-2.78112	-1.41921	-1.63107	-2.12195	-2.26074	-2.63011	-1.94273	-2.02191	-2.02392	-1.41728	-2.23513	-1.73882	-1.84485	-1.97693	-1.72308	-1.60224	-1.68447	-1.3722	-1.57674	-1.72622	-1.89432	-1.70089	-2.18393	-1.84285	-1.49406	-1.61638	-1.38287	-1.3651	-1.74815	-1.65537	-1.2835	-2.2362	-2.06199	-1.48221	-1.46856	-2.15444	-2.00769	-1.78959	-1.53642	-1.32733	-2.26345	-2.64736	-2.77113
Cluster_078901	-0.860575	-1.32343	-1.42625	-1.25926	-1.40606	-1.11416	-1.55721	-1.13051	-1.07884	-1.13636	-1.54971	-0.944281	-0.776215	-1.00134	-1.04594	-0.763764	-0.994582	-1.15837	-1.13866	-0.662888	-1.07097	-0.985646	-1.29836	-1.00218	-1.33995	-1.26974	-1.51193	-1.05584	-1.47525	-1.18228	-0.902829	-0.914545	-0.897292	-1.0849	-1.25753	-1.05807	-1.30801	-0.934661	-1.28316	-1.16666	-1.10766	-1.20445	-1.03175	-1.21401	-1.01811	-1.04206	-1.27139	-1.15886	-0.787995
Cluster_079338	-2.77743	-1.38888	-0.901374	-1.43417	-1.31504	-1.83144	-2.22282	-0.0663938	-1.06193	-2.60113	-1.69392	-2.25941	-0.934688	-1.80105	-1.82686	-0.961817	-1.64436	-1.26255	-1.44608	-1.29532	-0.578541	-0.710087	-0.618523	-1.13371	-1.66359	-0.544663	-1.11399	-0.628	-1.84178	-1.01479	-0.752803	-1.11096	-0.200274	-0.268677	-0.312751	-0.762045	-0.611852	-1.07692	-1.89355	-0.58487	-0.789143	-1.34307	-0.887985	-1.03654	-0.893176	-0.362499	-1.66891	-2.10037	-2.13045
Cluster_080620	-0.310903	-0.529901	-1.13588	-0.345097	-0.655788	-0.72834	-0.280677	-1.15071	-0.634931	-0.541373	-1.11201	-0.69614	-0.697956	-0.756956	-0.586216	-0.632876	-0.98099	-0.430195	-0.91482	-0.703143	-0.714528	-0.629208	-0.426351	-0.661879	-0.919326	-1.1555	-0.331041	-1.63933	-0.400916	-0.555972	-0.853084	-0.329232	-1.71157	-0.795451	-1.16452	-0.63761	-2.07984	-0.675631	-0.939175	-0.607147	-0.431911	-0.58628	-0.759116	-0.459949	-0.839731	-1.45016	-0.377515	-0.612594	-0.188728
Cluster_081068	-2.97126	-3.00325	-2.94742	-3.31502	-3.1778	-3.20241	-3.0931	-2.81899	-3.33122	-3.08147	-3.39369	-3.1298	-3.0808	-2.64202	-3.37448	-2.96129	-3.12014	-2.81589	-3.31202	-3.21595	-3.20363	-3.30879	-2.62374	-3.08936	-3.25762	-3.31566	-3.21641	-2.26115	-3.0671	-2.71665	-3.30639	-3.56849	-3.44973	-3.67171	-3.4535	-3.43068	-2.16311	-3.31763	-2.90911	-3.30468	-3.0765	-3.18567	-3.4333	-3.58082	-1.60527	-3.3144	-3.25615	-3.1591	-4.19284
Cluster_082000	-1.40289	-1.60753	-2.33035	-2.39697	-1.44759	-1.55499	-0.758769	-1.31659	-1.46404	-1.27188	-1.48336	-0.950631	-1.49499	-1.68788	-1.36822	-1.80128	-1.69481	-1.82939	-1.05407	-1.62344	-2.10231	-2.36033	-1.6951	-1.54046	-1.42868	-2.30578	-1.47467	-2.02845	-1.31188	-1.37988	-1.78533	-1.96928	-1.46672	-1.7826	-1.90607	-2.26298	-1.69671	-1.72512	-1.19349	-1.59959	-1.68543	-2.14545	-1.82901	-1.94739	-1.67758	-1.72845	-1.72539	-1.69471	-1.7744
Cluster_083498	-0.706991	-0.506128	-1.97107	-1.31456	-0.69774	-0.926277	-0.776619	-0.517086	-0.814917	-0.800438	-0.827916	-0.834577	-1.26115	-0.835539	-0.489786	-0.204146	-0.995839	-0.215688	-0.379662	-0.507701	-1.07929	-0.2493	-0.960545	-1.02291	-0.670271	-0.447753	-0.933101	-1.46773	-0.673613	-0.813262	-0.39257	-0.926126	-0.131654	-0.111069	-0.458805	0.0962385	-2.1513	-1.06694	-0.82783	-0.321629	-0.821768	-0.857915	-1.69511	-1.08291	-0.483001	-0.381215	-0.923755	-0.871788	-1.00799
Cluster_083549	-2.15438	-1.88403	-1.41536	-1.75544	-1.61534	-1.81114	-1.82475	-1.33833	-1.78928	-1.87564	-2.40991	-2.09052	-1.77346	-2.38396	-1.2888	-2.06968	-2.03589	-1.92788	-1.93512	-1.90167	-1.85969	-1.60224	-1.45567	-1.68489	-1.41164	-1.37294	-1.67598	-0.919809	-1.7821	-1.97152	-1.40178	-1.99258	-1.43068	-1.78134	-1.2543	-0.988282	-1.27649	-1.99439	-1.77241	-1.35656	-1.46178	-1.87413	-1.52029	-2.12461	-1.9662	-1.11761	-1.25069	-2.09885	-2.08747
Cluster_084809	-1.98638	-1.69394	-2.43346	-2.02302	-2.28338	-2.51711	-2.42466	-0.495973	-1.76769	-2.57307	-2.30316	-2.54566	-1.5456	-1.91906	-2.14263	-1.49216	-0.999632	-0.978045	-1.74345	-0.750988	-2.65844	-1.17998	-1.11829	-2.08595	-0.949631	-0.560887	-2.19976	-1.42132	-2.67981	-2.1535	-1.84934	-2.36325	-0.105718	-0.451608	-0.52972	-0.320975	-1.64303	-1.86118	-1.90774	-1.3384	-2.20692	-2.31694	-2.21757	-2.48874	-1.64427	-0.793329	-2.35377	-2.86103	-2.31089
Cluster_085562	-0.691857	-0.731143	-0.706716	-0.726807	-0.857833	-0.444016	-0.747264	-0.900837	-0.806202	-1.04177	-0.898805	-1.22259	-0.765288	-0.667904	-0.542865	-0.775913	-0.447298	-0.848697	-0.688661	-0.459659	-0.83987	-0.88545	-0.584766	-0.411301	-0.647321	-0.861917	-0.76342	-1.0494	-0.891668	-0.857002	-0.717009	-0.620717	-0.661266	-0.611178	-0.901759	-0.824813	-1.04046	-0.597564	-0.593592	-0.697128	-0.7431	-0.822978	-0.887985	-0.655411	-0.629934	-0.882083	-0.779263	-0.542176	-0.929967
Cluster_086781	0.173174	-0.00813461	0.205602	0.0237003	0.929559	0.358959	0.0159685	0.069061	-0.449884	-0.165378	-0.268427	-1.03045	-0.460231	0.465491	0.658532	0.53275	-1.13054	-0.215688	0.77207	0.459194	0.446381	0.41558	0.511401	0.762687	0.454668	0.33615	-0.0532934	-0.2136	0.164905	-0.152317	0.501805	0.562577	0.094847	0.591661	0.245795	0.307629	-1.34402	-0.217632	-0.23661	0.0201953	0.289085	0.148853	0.0506254	0.041267	0.53085	0.755709	0.0985215	0.827773	-1.2924
Cluster_088648	-2.54675	-3.44801	-2.57667	-3.6252	-2.86816	-2.54147	-3.02838	-1.51469	-2.94587	-3.64696	-2.42728	-3.1008	-2.2229	-2.45309	-3.01408	-1.89983	-2.54388	-2.31343	-2.50506	-2.00106	-3.3872	-2.37968	-2.66278	-2.11414	-1.88511	-2.13248	-3.08924	-1.98676	-3.79478	-2.60143	-2.48127	-2.69431	-1.65565	-1.51239	-2.05625	-2.17381	-2.10391	-2.95145	-2.87688	-2.39899	-2.75372	-2.27382	-2.55947	-3.27243	-1.65609	-2.03125	-2.28353	-3.16503	-2.86762
Cluster_088992	-2.59243	-1.58552	-0.815997	-1.35381	-0.946543	-1.41122	-2.0691	-0.64363	-1.4436	-1.96076	-2.16411	-2.16742	-1.6085	-2.64392	-1.30987	-1.10625	-2.99504	-1.62685	-1.47855	-1.46145	-1.32761	-1.10152	-1.05361	-1.26901	-1.85037	-0.628209	-0.791772	-0.633628	-1.80624	-1.35929	-0.876252	-1.19113	-0.625461	-0.92696	-0.205656	-0.355129	-1.10977	-1.56323	-1.60459	-0.97682	-1.65502	-0.709196	-0.818788	-0.774297	-1.0503	-0.662767	-1.74766	-2.09574	-2.47128
Cluster_089496	-2.17128	-2.67423	-1.90893	-2.75786	-2.71076	-2.53938	-3.02378	-0.748658	-2.46287	-3.17869	-2.01864	-3.44404	-1.68431	-2.43122	-2.8923	-1.61978	-1.70435	-1.73882	-1.80196	-1.34441	-2.66517	-1.93145	-2.15121	-1.58739	-1.19766	-1.54322	-2.55158	-1.64511	-2.69627	-2.13296	-1.97615	-2.43437	-0.610113	-0.999832	-1.11279	-1.89546	-1.17337	-1.8037	-2.31127	-1.65121	-2.30545	-1.6887	-1.97273	-2.68799	-1.33244	-1.15335	-2.07863	-3.3977	-2.14412
Cluster_089833	-2.2599	-1.45744	-2.42628	-1.22088	-1.33368	-1.87512	-1.21595	-2.52039	-1.55061	-1.1716	-2.20131	-1.43032	-1.88575	-1.92006	-1.91956	-1.93935	-2.36422	-2.10222	-2.29719	-1.49785	-1.60781	-2.04758	-1.64756	-1.83518	-2.22752	-2.30578	-0.800476	-2.56368	-1.82851	-1.72848	-1.4724	-1.39742	-2.55374	-2.00192	-2.0946	-1.70989	-2.83692	-1.40218	-2.51776	-1.79875	-1.58717	-2.10552	-2.50042	-1.73277	-1.93379	-2.43094	-1.81929	-1.77903	-2.14251
Cluster_091123	-1.97653	-3.1763	-3.33309	-3.57594	-2.58653	-2.31106	-2.05592	-3.38025	-2.11685	-1.96509	-2.32335	-1.95148	-2.15772	-2.9653	-1.89684	-2.80361	-2.80966	-2.82802	-2.21559	-2.3257	-3.10081	-2.38717	-2.32499	-1.9082	-2.04856	-3.11596	-3.08227	-2.11277	-3.07452	-2.26241	-2.32876	-2.19866	-2.38489	-2.43205	-3.33359	-3.39073	-2.88327	-3.20897	-2.62326	-2.88141	-2.06863	-2.21877	-2.34513	-2.46056	-2.25191	-2.25223	-2.22143	-2.36644	-1.90993
Cluster_091963	-0.232961	0.424465	0.0971263	0.536623	0.813533	-0.0310121	-0.107829	0.230357	-0.0060857	-0.471737	-0.338754	-0.689079	-0.0620236	-0.113503	0.541712	0.289712	-1.67633	-0.130422	0.376905	-0.0365978	0.844321	0.0305409	0.502385	0.0459663	-0.129582	0.523523	0.627029	-0.357866	0.068823	0.256277	0.652535	0.550016	0.13642	0.484878	0.564757	0.408979	-1.88204	-0.06694	0.243681	0.350189	0.0418504	0.312838	0.625111	0.731885	0.0213942	-0.076219	-1.07975	-0.0916714	-0.746434
Cluster_092115	-0.159854	-0.465022	-0.663068	-0.644979	0.0125331	-0.657431	-0.513654	-0.117546	-0.162357	-0.364583	-0.438429	-0.565016	-0.462912	-0.137287	-0.237513	-0.501886	-1.12036	-0.0744017	-0.274926	0.0259988	-0.084931	0.046146	-0.07032	-0.810817	-0.535348	-0.1798	0.269226	-0.341179	-0.586878	-0.354737	-0.00185245	-0.338234	-0.546627	-0.119238	0.0269869	0.129817	-0.699002	-0.605451	0.102109	0.176891	-0.341577	-0.47243	0.0126301	-0.413681	-0.462387	-0.668905	-0.407788	-0.524557	-1.46924
Cluster_092205	-2.0174	-2.2869	-2.18768	-2.05869	-2.07883	-2.48777	-1.65549	-1.73126	-2.25607	-2.25668	-2.11711	-2.13016	-1.94273	-2.0917	-2.30511	-2.31504	-1.45629	-2.31508	-2.62705	-2.07164	-1.93316	-2.01699	-1.99494	-2.25876	-2.03146	-2.14672	-1.91671	-2.0356	-1.76485	-2.06072	-1.98625	-2.17688	-1.77873	-1.95806	-1.94847	-2.13884	-1.73742	-2.22858	-1.75632	-1.68785	-2.14168	-2.39419	-2.05432	-2.04486	-2.249	-2.00034	-2.12789	-1.95632	-1.90549
Cluster_092641	-0.553014	-0.583002	-0.00966314	-0.507041	-0.0830914	-0.549526	-0.950137	-0.465044	-0.8453	-1.0274	-0.869047	-1.31415	-0.32571	-0.775309	-0.493647	-0.821328	-1.77399	-0.649125	-0.631474	-0.244098	-0.208925	0.179309	-0.16159	-0.251237	-0.25323	-0.0822653	-0.42232	0.240173	-0.939529	-0.621005	-0.19139	-0.107384	-0.336041	-0.467249	0.059412	-0.0521297	-0.588074	-0.55203	-0.913483	-0.771957	-0.659233	-0.202938	0.0979716	-0.152409	-0.515341	-0.0923058	-0.704198	-0.14313	-1.36482
Cluster_092699	-0.688893	-0.779655	-0.57702	-0.68775	-0.365282	-0.837719	-1.0267	-0.775414	-0.998855	-1.00061	-1.02272	-1.22259	-0.796023	-0.966016	-0.65077	-1.11289	-1.67034	-1.08618	-0.826441	-0.642038	-0.542081	-0.418634	-0.470394	-0.681948	-0.687439	-0.368572	-0.668128	-0.372106	-0.899288	-0.946074	-0.549243	-0.54372	-0.710303	-0.816836	-0.335415	-0.516853	-1.12116	-0.983394	-1.00183	-0.979805	-0.910289	-0.60239	-0.331135	-0.493256	-0.930964	-0.773219	-0.959471	-0.399619	-1.68009
Cluster_096374	-1.70699	-1.61288	-1.32635	-2.00688	-0.799523	-1.63307	-1.88663	-0.998232	-1.45626	-1.92316	-1.67881	-1.71062	-1.46969	-1.69301	-1.38905	-1.38606	-2.19607	-1.6533	-1.55182	-1.45522	-1.44355	-0.729458	-1.03229	-1.34301	-1.19427	-0.942603	-1.21362	-0.780512	-1.80935	-1.81067	-1.2081	-1.28885	-0.631755	-1.23511	-0.76554	-0.883304	-1.06377	-1.62403	-1.91601	-1.14117	-1.3844	-1.55462	-1.16971	-1.44632	-1.17154	-0.634738	-1.95947	-1.33324	-2.32072
Cluster_097740	-1.82683	-2.12987	-2.39018	-2.81589	-2.07672	-1.86828	-1.24981	-1.7993	-2.05199	-1.67265	-1.93408	-1.35925	-2.25533	-2.1549	-1.87269	-2.23913	-2.05777	-1.73882	-1.68866	-2.19785	-2.62036	-2.44259	-2.21362	-2.07293	-1.9345	-2.45173	-2.11763	-2.0729	-1.89546	-2.10891	-2.33451	-2.2391	-2.09026	-2.3179	-2.40083	-2.48998	-1.98644	-2.28713	-1.71493	-2.17943	-2.1878	-2.32811	-2.41049	-2.47564	-2.0891	-2.2074	-2.09012	-2.21264	-2.15927
Cluster_098286	0.363898	0.42199	-0.170647	0.254077	0.0423819	-0.201221	0.546611	-0.409726	0.0792794	0.2566	-0.0957157	0.520696	0.24273	0.0181898	0.21301	0.220996	0.237194	0.48861	0.113479	0.433737	-0.0764978	0.00602875	0.0672079	-0.0366324	-0.101432	-0.285388	0.275175	-0.624288	0.534772	0.420387	0.211439	0.346092	-0.407378	0.113469	-0.389437	0.159781	-1.27303	0.321689	0.20661	0.216762	0.357393	0.0541762	-0.140503	0.216592	-0.129035	-0.34529	0.481738	0.483339	0.552483
Cluster_098827	-0.903417	-0.481597	-0.669166	0.0273756	-0.940338	-0.452616	-0.725129	-1.08377	-0.267508	-0.455943	-0.310036	-1.27464	-0.367888	-0.909724	-0.943528	-1.62847	-2.01338	-1.57307	-1.15248	-0.511704	-0.62617	-1.39402	-0.141068	-0.486722	-0.712674	-0.68035	-0.456776	-1.54665	-0.845156	-0.831859	-0.931139	-1.45294	-1.00008	-0.997749	-0.792456	-0.757035	-2.11732	-0.0172523	-1.51668	-0.973855	-0.640573	-0.371792	-0.514405	-0.264383	-1.68712	-1.65822	-0.0792015	-0.694713	-1.78499
Cluster_099356	-1.12061	-0.425722	-1.61792	-2.10743	-0.850258	-1.71225	-1.14734	-1.31307	-1.03824	-1.47353	-1.48454	-1.16236	-1.22393	-0.58387	-0.854	-0.493768	-1.56752	-0.458726	-0.729089	-0.733888	-1.26102	-1.02897	-1.16159	-1.23731	-1.55041	-1.72953	-1.02882	-1.4943	-1.42474	-1.31831	-0.937943	-1.5845	-0.795348	-1.03009	-1.50669	-0.694954	-2.80223	-1.12682	-1.34287	-0.551223	-1.1772	-1.60875	-1.32139	-1.46953	-1.52742	-1.52101	-0.87345	-1.41897	-1.96437
Cluster_099553	-1.66588	-1.81245	-3.55435	-2.11246	-1.88816	-1.87512	-1.95734	-3.92128	-2.78173	-2.19191	-2.28852	-2.16373	-2.45946	-2.05399	-1.8721	-2.16882	-3.23564	-2.06131	-2.79382	-3.00008	-1.60876	-2.80179	-2.83563	-2.13261	-3.27275	-3.62973	-1.33224	-2.96441	-1.82203	-1.63115	-1.97118	-1.61927	-3.66846	-3.08367	-3.80666	-3.5181	-4.03109	-3.56559	-2.02812	-2.49025	-2.12379	-3.40705	-2.54638	-2.2583	-2.97419	-3.65153	-1.54291	-2.03478	-1.87907
Cluster_099605	-1.97261	-2.4189	-2.68085	-3.13969	-1.99091	-3.03342	-2.27356	-2.59878	-2.4344	-1.84874	-2.47827	-2.55787	-2.43997	-1.82842	-2.82401	-2.15452	-2.5398	-2.17511	-2.24443	-2.29513	-2.57578	-1.87044	-2.63077	-2.3323	-2.14347	-2.77965	-1.97306	-2.43067	-2.76078	-3.04072	-2.55451	-2.15112	-2.6309	-2.33415	-2.83804	-2.35909	-2.89067	-2.29929	-2.41555	-2.29517	-2.97946	-3.1982	-2.43348	-2.77475	-2.13988	-2.58064	-2.76922	-2.10038	-2.86292
Cluster_100128	-1.85189	-2.13085	-1.38468	-2.34223	-0.859109	-1.41043	-1.77359	-1.11436	-1.23777	-2.08486	-1.87193	-1.66523	-1.52033	-1.9549	-1.16356	-1.60291	-1.63603	-1.07829	-1.20621	-1.25677	-1.90601	-1.16311	-0.900903	-1.3337	-1.47766	-0.81631	-1.08596	-0.677292	-2.23509	-1.93907	-1.13034	-1.88687	-0.439417	-1.26099	-0.689151	-0.688101	-0.581012	-1.72662	-1.76029	-1.00763	-1.29889	-1.90342	-1.2949	-2.0338	-1.91709	-0.980891	-1.92758	-1.9822	-1.98679
Cluster_100387	-1.46527	-1.84104	-2.34258	-2.17772	-1.92969	-1.9394	-1.55538	-0.660021	-1.61043	-2.37918	-1.97984	-1.98458	-1.67986	-1.53811	-1.87337	-1.17155	-1.17477	-1.72872	-1.3551	-1.079	-2.0628	-2.13898	-1.56128	-1.25452	-1.12765	-1.37099	-1.83144	-1.73528	-2.08542	-1.50835	-1.43066	-1.59946	-0.596262	-0.680405	-0.853154	-1.72628	-2.32482	-1.0906	-1.56983	-1.11179	-1.57479	-2.22029	-2.06015	-1.90886	-1.12682	-1.7484	-2.02797	-1.97092	-1.78376
Cluster_100675	-0.982308	-0.586784	-1.9641	-1.41686	-0.773587	-0.829367	-0.454834	-1.6713	-1.00654	-0.819917	-0.812495	-0.925771	-1.59554	-0.520384	-0.412531	-0.875914	-1.56518	-0.590874	-1.06695	-1.34373	-1.40749	-1.28833	-1.63592	-1.74841	-1.7164	-1.78626	-1.01708	-1.39005	-0.873185	-1.02314	-0.884258	-1.47521	-1.70029	-1.356	-1.87543	-0.859963	-1.63304	-1.63729	-0.978168	-0.547887	-0.789143	-1.26043	-1.71321	-1.42564	-1.43364	-1.90542	-0.183392	-1.05278	-1.25277
Cluster_100705	-1.30598	-1.64496	-2.21455	-1.95705	-2.67334	-1.09089	-1.34424	-2.40035	-1.40884	-1.84031	-1.98357	-1.05822	-1.17623	-1.58994	-1.4477	-1.42545	-1.22296	-3.3	-1.63147	-1.49398	-1.66756	-2.23845	-1.68916	-1.53206	-1.16072	-2.77243	-2.63384	-2.31121	-1.17422	-1.06009	-1.47162	-2.37374	-2.16281	-1.16868	-2.44968	-2.03479	-2.80379	-1.17468	-1.34901	-1.54678	-1.31202	-2.17031	-2.53701	-2.23691	-1.35133	-2.88741	-1.44791	-1.51406	-1.33767
Cluster_100762	-2.46919	-2.5975	-3.27584	-2.56586	-2.54658	-3.09517	-2.42787	-2.15417	-2.62106	-2.55334	-2.34693	-2.77658	-2.80946	-2.64224	-2.01031	-2.41254	-2.34775	-2.94582	-2.46263	-2.17089	-2.69996	-3.10661	-2.67687	-2.47484	-1.91027	-2.12416	-2.25022	-2.7347	-2.71256	-2.19512	-2.06441	-2.08779	-1.74729	-1.69776	-2.17512	-2.40861	-2.75002	-2.41352	-2.27007	-2.35641	-2.3673	-2.42766	-2.85437	-2.46726	-2.3289	-2.15734	-2.07845	-2.58048	-1.65206
Cluster_101565	-2.01347	-2.65734	-2.30307	-2.6341	-1.95125	-1.81313	-2.1502	-1.6523	-2.7406	-1.76392	-2.29018	-2.7213	-2.1507	-1.85387	-2.60189	-2.19173	-2.06045	-1.87937	-2.53404	-1.87073	-2.58086	-1.66711	-2.11829	-2.38472	-1.47983	-2.26591	-2.20949	-2.22232	-2.77393	-2.66908	-2.54037	-2.14372	-1.86902	-2.02343	-2.08797	-1.68052	-1.78794	-2.24562	-2.4543	-2.14117	-2.50846	-2.97695	-2.11982	-2.47668	-2.13759	-2.18463	-2.731	-2.43296	-2.49276
Cluster_104201	-2.26368	-1.49063	-1.59587	-1.43771	-1.88408	-1.96125	-1.10201	-1.95883	-2.06348	-0.778162	-1.21808	-0.539462	-1.8752	-2.51466	-2.09357	-2.21229	-1.72074	-1.68824	-2.28556	-1.935	-1.80128	-1.49322	-1.89328	-2.06701	-2.31046	-1.47094	-1.39729	-2.02666	-0.918943	-1.30118	-1.87625	-2.01003	-1.90914	-1.77012	-1.65872	-1.63913	-2.02709	-1.28064	-1.99572	-1.86242	-1.52694	-1.46685	-1.46999	-1.64302	-2.23068	-1.63474	-0.943233	-2.27718	-2.04603
Cluster_104268	-2.67812	-2.50549	-2.14106	-3.06686	-2.78313	-2.90554	-2.93934	-2.68253	-2.58341	-3.04918	-2.71513	-3.2335	-2.46001	-2.74018	-3.00303	-2.64091	-2.87087	-2.6495	-2.95854	-2.78697	-2.92109	-2.66955	-2.47599	-2.94062	-2.46507	-2.74652	-2.84599	-2.86183	-3.49689	-3.17167	-2.64967	-2.5847	-2.75868	-2.6096	-2.89901	-2.30662	-3.07428	-2.83964	-3.30061	-3.05604	-3.21889	-2.99684	-2.29718	-2.53884	-2.87542	-2.90083	-2.99259	-3.00318	-2.92889
Cluster_105642	-1.56395	-2.4827	-0.698191	-0.828593	-0.776746	-1.23936	-1.69141	-1.89315	-1.54585	-2.1306	-2.66743	-2.03714	-0.998986	-2.06477	-0.621178	-1.40662	-2.79363	-1.11013	-1.6343	-1.31853	-1.3301	-0.795137	-0.67752	-1.24691	-1.33682	-0.845693	-1.26889	-0.134419	-2.09039	-2.12133	-0.97865	-1.12697	-1.67389	-1.37938	-0.929788	0.141297	-1.17958	-1.62881	-1.71493	-0.524172	-1.15741	-2.05977	-0.920778	-1.47628	-1.47208	-1.22109	-1.62082	-0.49628	-1.66937
Cluster_106593	-1.21276	-0.781634	-0.793229	-0.730983	-0.959224	-1.10626	-1.06982	-1.4679	-0.935961	-1.44237	-1.09766	-1.78342	-1.06794	-2.12866	-0.794677	-2.05404	-2.0211	-1.46821	-1.96674	-1.63131	-0.827143	-1.16727	-1.09968	-1.50003	-1.75148	-1.25836	-0.735291	-1.2086	-1.17133	-1.13835	-1.16362	-1.66342	-1.21621	-1.21752	-0.798045	-0.700165	-1.11874	-0.873647	-1.25738	-0.98281	-1.01916	-1.03858	-1.00769	-0.942939	-2.05779	-1.14495	-1.32648	-1.67927	-1.63542
Cluster_107439	-2.50583	-2.88118	-3.23731	-2.80919	-3.01831	-2.25438	-2.63093	-1.2299	-2.88376	-3.10558	-2.80447	-2.71536	-2.63702	-2.71828	-2.96599	-2.64972	-2.5546	-1.78458	-2.96654	-2.42663	-3.64109	-2.94841	-2.57705	-2.60095	-2.2169	-2.80849	-2.60166	-2.64938	-2.93231	-2.90598	-2.7448	-3.18116	-2.10258	-2.11924	-2.17245	-2.69113	-3.38197	-2.40004	-2.75568	-2.75683	-2.77671	-3.11032	-3.06834	-3.28811	-2.58596	-2.93047	-3.04619	-3.38776	-2.56023
Cluster_109389	-2.4727	-2.18567	-2.28099	-2.37179	-2.69223	-2.76616	-1.78894	-1.84797	-2.343	-2.66379	-2.50457	-1.98556	-2.20748	-2.49523	-2.65537	-2.25148	-2.2559	-1.93989	-1.96457	-1.71582	-2.87284	-2.06373	-2.17946	-2.43965	-2.07939	-1.52902	-2.35514	-1.65293	-2.60425	-2.55622	-2.30268	-2.77686	-1.27711	-1.77757	-1.63258	-1.76205	-1.03895	-2.02316	-2.31843	-2.16312	-2.224	-2.20226	-2.35286	-2.3151	-2.33832	-1.55176	-2.61734	-2.21331	-2.41076
Cluster_109775	-0.598531	-0.35865	-0.485825	-0.524944	-0.496826	-0.750186	-0.952862	-0.961051	-1.03824	-0.767438	-1.22586	-1.45006	-1.23731	-0.807734	-0.63438	-1.10625	-1.83037	-1.27467	-0.666706	-0.37781	-0.544528	-0.281756	-0.30611	-0.468395	-0.6945	-0.102706	-0.53136	-1.21576	-1.00249	-1.16324	-0.23307	-0.174182	-0.421471	-0.494421	-0.105879	-0.50722	-1.55222	-0.784393	-1.11376	-1.06199	-0.694525	-0.68563	-0.271844	-0.2365	-0.994633	-0.491271	-1.09024	-0.340135	-1.90521
Cluster_110729	-2.65333	-2.51852	-3.1403	-2.25926	-3.09962	-2.78098	-1.87505	-2.01809	-2.94945	-2.56705	-2.83895	-2.04234	-2.53229	-2.46233	-2.47904	-2.32221	-2.6195	-2.60726	-2.66307	-2.10187	-2.90799	-2.93635	-2.98892	-2.71122	-2.30802	-2.45861	-2.88939	-2.3028	-2.54774	-2.24407	-2.87049	-3.1047	-1.70527	-1.8007	-2.02861	-2.63525	-2.91615	-2.36229	-2.44027	-2.72409	-2.33057	-2.31016	-2.61759	-2.80484	-2.83598	-2.46412	-2.19323	-2.57732	-2.35591
Cluster_110930	-2.36087	-1.50508	-1.12573	-1.08791	-0.828295	-1.20958	-1.84917	-1.56984	-1.20128	-1.3702	-1.8439	-1.62414	-1.14153	-1.58791	-1.383	-1.84595	-2.38571	-1.7021	-1.32345	-1.78358	-1.43077	-0.988403	-1.10579	-1.65081	-1.273	-1.18609	-1.21135	-1.3847	-1.27113	-0.865717	-1.17927	-1.50868	-1.59919	-1.38644	-1.23234	-0.851215	-3.40392	-1.0906	-1.98008	-1.39532	-1.25249	-1.01837	-1.43522	-0.961037	-0.914365	-1.70097	-1.36261	-1.74685	-1.80069
Cluster_110983	-2.91305	-3.28137	-3.77298	-3.24889	-3.56739	-3.05933	-2.95557	-2.33856	-3.12966	-3.33856	-3.05663	-3.18906	-2.95905	-2.9502	-3.29657	-3.13159	-2.46773	-3.71257	-3.35747	-2.70851	-3.57971	-3.43518	-3.14461	-3.03382	-2.81611	-3.20404	-3.40914	-3.45448	-3.00145	-3.18716	-3.08574	-3.48797	-2.50802	-2.50054	-2.81259	-3.35319	-3.77983	-3.01376	-3.19622	-2.8226	-3.476	-3.66093	-3.30389	-3.57467	-2.85977	-3.19011	-3.26315	-3.502	-2.8989
Cluster_113240	-1.18135	-0.612875	-1.4922	-0.851977	-1.1731	-1.3495	-1.11837	-1.92475	-1.30033	-0.753539	-0.863332	-0.557191	-1.06524	-1.93783	-1.29367	-1.99552	-1.13659	-1.90857	-1.36415	-1.34373	-0.858003	-1.82258	-1.06189	-1.69687	-1.95047	-0.921414	-0.892142	-2.22136	-0.740179	-0.892964	-0.86067	-1.14215	-1.4689	-1.37391	-0.87543	-1.31734	-2.81623	-0.851054	-1.24871	-1.17738	-1.26002	-1.1594	-0.815435	-0.599711	-2.67855	-2.54606	-1.08029	-1.37635	-1.23552
Cluster_113946	-2.75575	-1.86681	-2.41543	-2.49877	-1.99965	-2.15318	-2.40706	-2.46395	-2.8197	-2.68091	-1.65357	-2.99714	-2.59335	-1.53451	-2.55345	-2.00054	-1.95231	-1.36182	-1.84812	-1.83543	-2.40154	-2.03817	-2.16511	-2.7247	-2.73967	-1.68532	-1.53326	-2.56329	-2.4336	-1.84285	-2.29242	-2.83707	-2.09638	-2.50263	-2.77518	-2.17904	-1.93407	-1.6743	-2.29065	-2.501	-2.18539	-1.51261	-1.94711	-2.17074	-3.28467	-1.91349	-1.27651	-2.39205	-2.40636
Cluster_114059	-1.04063	-2.02517	-3.17756	-1.56647	-2.28	-1.82117	-1.12645	-2.93423	-2.39985	-1.77816	-1.41053	-1.53208	-2.62982	-1.64417	-1.60585	-1.73761	-1.30321	-2.88716	-2.54736	-2.09028	-1.9136	-3.15091	-2.28936	-2.26689	-2.47908	-3.4166	-3.01007	-2.79527	-1.21997	-2.24548	-2.42532	-3.26087	-3.37549	-1.95806	-3.40833	-2.84053	-3.86194	-2.30174	-1.31057	-2.29527	-2.0199	-3.29088	-2.86516	-2.89949	-3.00068	-3.67185	-2.10192	-1.16637	-1.47371
Cluster_114810	-2.68003	-2.26156	-1.76389	-1.85476	-2.38199	-2.37807	-2.20653	-1.88187	-1.95175	-1.70201	-2.06774	-1.81126	-1.89293	-2.81405	-2.04283	-2.44967	-1.85451	-2.05035	-2.33953	-2.22415	-2.34438	-1.80773	-2.08475	-2.43213	-2.2134	-1.62298	-2.13247	-1.62614	-1.75924	-2.17602	-2.08316	-2.28205	-1.31618	-1.83645	-1.57172	-1.58094	-2.04132	-1.8037	-2.2337	-1.8811	-2.28531	-2.16871	-2.07812	-1.92344	-2.5546	-1.66429	-1.74513	-2.35326	-2.10413
Cluster_115989	-2.32704	-1.09269	-1.50704	-0.7481	-1.50693	-1.74335	-1.87888	-2.34859	-0.757292	-1.05116	-1.80499	-1.29395	-0.700273	-2.92676	-1.14492	-3.17763	-2.02709	-1.80492	-2.08347	-2.51538	-1.07097	-2.01699	-1.63696	-2.47365	-2.32766	-1.81361	-0.907615	-2.58786	-1.08431	-0.9829	-1.91784	-2.40637	-2.74476	-2.7615	-1.19711	-0.721661	-3.18946	-0.548028	-1.46125	-0.744973	-1.31585	-1.33481	-1.56577	-1.02301	-2.13014	-2.87519	-1.82837	-2.04445	-0.968986
Cluster_116503	-2.76988	-1.9431	-1.16237	-1.35972	-3.70053	-1.45523	-2.0609	-3.71533	-2.1479	-1.26628	-1.46144	-1.97265	-2.60108	-1.9365	-2.51789	-3.02953	-3.41042	-2.14819	-1.99761	-1.91674	-2.69815	-2.27866	-1.8821	-1.80689	-2.35551	-3.30552	-1.82956	-2.13611	-2.04567	-2.01895	-1.6223	-2.53908	-3.47441	-2.9106	-4.37088	-2.1461	-3.98078	-1.5998	-2.49673	-3.01586	-1.97099	-1.53472	-2.05722	-1.76244	-2.746	-4.06079	-0.813342	-3.09697	-2.06283
Cluster_116790	-1.71949	0.00825581	-2.07152	-0.0646819	-1.82592	-1.9237	-0.27299	-2.35387	-0.464041	0.0308363	-0.497795	0.347834	-0.781782	-2.58256	-1.51348	-3.05578	0.139363	-1.87585	-2.1332	-2.88855	-1.36167	-2.5486	-1.82526	-2.44114	-2.53177	-2.06036	-0.231751	-2.815	0.199922	0.254056	-2.24915	-2.35992	-2.48323	-1.99361	-1.46295	-1.21183	-2.38085	0.48918	-1.12933	-0.516891	-1.00111	-0.857915	-1.57527	-0.487007	-3.01391	-2.58874	-0.430431	-2.73688	-0.0611702
Cluster_117550	-2.43913	-2.09269	-2.23344	-2.07229	-3.30006	-2.62807	-1.68154	-3.158	-2.556	-2.03963	-2.56268	-1.96065	-2.36593	-1.65351	-2.51405	-3.51408	-3.015	-2.61383	-3.04065	-2.31306	-2.90319	-3.07511	-2.24641	-1.95429	-2.71517	-3.96151	-1.73529	-2.43562	-1.98482	-2.12341	-1.88832	-2.65518	-3.8844	-3.71101	-3.49074	-2.53131	-3.36472	-1.65222	-2.09598	-3.0992	-1.98382	-2.71116	-3.21012	-2.06201	-3.66051	-3.68019	-1.83144	-2.6666	-2.19834
Cluster_117837	-1.00864	-0.18007	-2.13078	-1.24304	-0.579683	-0.594079	-0.38418	-3.05502	-0.820826	-0.681252	-1.2876	-0.80615	-1.34886	-0.213316	-0.322757	-0.868227	-2.31864	-0.855328	-1.03724	-1.43035	-1.286	-1.39969	-1.51702	-1.78402	-2.22617	-2.54343	-0.76342	-2.53404	-0.903148	-1.07694	-0.898633	-1.32701	-2.75577	-2.06992	-2.82733	-1.3922	-2.99889	-1.40076	-1.05735	-0.627955	-0.655017	-1.95997	-2.2529	-1.20581	-1.53077	-3.08138	-0.48373	-0.880743	-1.50885
Cluster_118116	-2.289	-3.02533	-3.05918	-2.36571	-3.02371	-2.61653	-3.08587	-2.89308	-3.01993	-2.62168	-2.19113	-2.66657	-2.15799	-2.48897	-2.995	-2.77877	-2.19304	-2.90467	-2.89452	-2.60082	-2.88242	-2.63872	-3.19419	-2.93783	-2.36094	-2.85889	-2.68077	-2.96556	-2.39145	-2.43037	-3.24985	-2.719	-3.37782	-2.85383	-2.94015	-3.24723	-3.06923	-2.43867	-2.42657	-2.77111	-3.03126	-2.38295	-2.49309	-2.95146	-2.86845	-3.18019	-2.38224	-2.68641	-1.96126
Cluster_118354	-2.64391	-3.3674	-3.21774	-2.53237	-3.35028	-2.80613	-3.19948	-3.16253	-3.25472	-2.8409	-1.84937	-2.9178	-2.57409	-2.81654	-3.15291	-3.20685	-2.9173	-3.10369	-3.32986	-3.001	-3.10586	-3.01227	-3.33145	-3.2803	-2.42833	-3.00154	-2.81408	-3.16731	-2.70563	-2.58958	-3.29727	-3.08875	-3.17034	-3.11259	-3.03003	-3.51094	-3.30362	-2.95118	-2.57315	-3.04304	-3.15661	-2.70434	-2.93277	-3.20935	-2.84696	-3.32157	-2.51316	-2.66947	-2.36917
Cluster_118524	-1.20107	-1.19677	-1.21764	-1.78609	-0.965706	-1.32036	-1.71977	-1.36742	-1.78378	-2.05476	-1.6863	-2.09307	-1.61609	-1.39719	-1.69161	-1.21417	-2.0914	-1.01988	-1.28244	-1.20123	-1.18684	-1.13508	-1.06749	-1.14125	-1.0699	-1.41006	-1.2015	-1.47684	-1.64061	-1.37797	-1.18327	-0.841116	-1.3563	-0.886532	-1.8443	-1.45204	-2.6324	-1.53721	-1.51896	-1.23002	-1.34774	-1.29076	-0.832468	-1.27094	-1.50464	-0.92728	-1.59864	-1.66804	-1.64868
Cluster_118739	-2.8771	-3.13406	-3.31732	-3.26901	-3.21332	-2.97731	-2.86811	-2.43062	-2.38614	-3.30003	-2.97926	-2.86752	-2.49162	-3.00797	-2.28548	-3.07643	-2.75961	-2.9569	-3.04673	-2.90065	-3.13895	-3.15596	-3.11282	-2.64742	-2.65679	-2.75185	-2.93479	-3.73498	-3.15841	-2.82911	-2.47703	-2.92947	-2.73037	-2.47015	-2.62297	-2.30662	-3.7338	-2.5297	-3.20641	-2.7347	-2.96194	-2.86366	-3.07143	-3.11123	-2.69128	-3.39111	-2.84024	-3.43857	-2.87795
Cluster_118916	-2.60168	-2.62243	-3.7023	-2.9581	-2.73835	-3.75447	-2.7633	-3.00328	-3.27065	-3.43614	-3.97575	-3.44624	-3.42614	-3.27145	-2.98904	-3.01074	-2.41956	-2.90799	-3.34624	-2.95861	-3.75127	-3.0692	-2.88509	-3.57044	-2.9673	-3.05471	-3.46149	-3.50262	-3.46136	-3.28318	-2.73511	-3.27953	-3.19355	-3.50674	-2.94574	-3.22075	-2.95743	-3.32087	-3.25269	-3.36588	-3.48939	-3.79028	-3.10912	-3.28423	-5.80176	-3.20044	-3.49198	-3.12101	-2.79495
Cluster_119307	-0.366251	-0.386479	-1.76828	-0.829469	-0.640851	-1.12628	0.175255	-2.34378	-0.783781	-0.143013	-0.804986	0.393591	-1.67765	-0.560389	-0.659203	-1.35693	-1.14984	-0.99476	-1.66671	-1.38301	-1.40749	-1.66579	-1.28793	-2.11505	-2.19946	-1.79907	-0.338259	-2.77975	0.369853	-0.622679	-0.89036	-0.920297	-2.34935	-2.04838	-2.27069	-1.21468	-2.7396	-1.23812	-0.667378	-0.698693	-0.400444	-1.6434	-1.67896	-0.987222	-1.66978	-2.16828	-0.0711038	0.301339	0.0224846
Cluster_119629	-2.93711	-2.92928	-3.18623	-2.77063	-3.63185	-2.35254	-2.65502	-1.48616	-2.66883	-2.81816	-2.85122	-2.32145	-1.69336	-2.71444	-2.94867	-2.60509	-2.13983	-3.10154	-2.65185	-1.64068	-2.86409	-2.91341	-2.96459	-2.02945	-1.48419	-2.89315	-3.01045	-2.94364	-2.57064	-2.9857	-2.89427	-3.04313	-1.326	-1.40408	-1.5534	-3.02523	-3.43192	-2.21351	-2.74616	-2.29123	-2.67579	-2.80694	-2.81332	-2.79048	-1.76246	-2.75257	-2.51768	-3.04229	-2.3797
Cluster_120136	-2.59631	-2.11348	-1.5416	-1.52844	-0.823561	-1.63571	-2.26609	-1.79019	-1.85807	-1.82392	-2.00663	-2.36349	-1.37223	-2.10274	-1.54286	-2.14282	-2.85542	-1.99107	-1.21911	-2.37027	-1.86822	-1.78118	-1.29359	-1.56218	-1.87021	-2.1187	-1.54093	-2.83287	-2.10868	-1.75952	-1.59552	-1.44511	-1.84248	-1.37144	-1.56051	-1.1897	-3.60539	-1.45916	-2.27388	-1.64286	-1.46313	-1.77722	-1.88799	-1.46878	-1.78403	-3.38448	-1.59149	-1.66436	-2.56176
Cluster_120337	-1.99128	-1.81458	-1.18479	-1.33655	-2.4925	-2.15332	-1.09945	-3.06207	-1.82984	-1.5169	-2.32564	-1.65217	-1.82599	-1.79775	-1.95109	-2.37975	-2.74457	-2.22104	-2.13202	-2.01365	-2.15903	-1.9884	-1.46543	-1.41764	-2.39456	-2.30998	-1.53041	-1.78853	-1.6759	-1.76881	-1.4843	-1.82455	-3.35254	-3.14439	-3.33629	-1.79338	-3.50259	-1.44479	-2.05943	-2.00445	-1.70382	-1.9009	-1.81377	-1.5101	-2.39173	-2.42214	-1.68399	-1.78383	-1.61626
Cluster_120339	-1.8667	-2.20577	-1.85055	-1.74665	-2.16787	-2.1304	-2.29304	-2.50982	-2.09551	-2.14027	-1.71156	-2.04997	-1.62576	-1.94307	-2.32883	-2.34626	-1.85011	-2.04154	-2.23162	-1.6818	-2.19774	-1.95131	-2.27027	-2.09468	-1.6945	-2.23645	-1.84487	-2.47431	-1.91494	-1.73495	-2.56302	-2.14745	-2.53194	-2.28851	-2.33155	-2.58892	-2.31271	-2.14612	-1.5724	-1.94252	-1.85041	-2.18359	-2.04856	-2.42904	-1.79011	-2.25231	-2.04428	-2.14491	-1.31056
Cluster_120551	-2.28336	-2.44983	-2.96658	-2.69205	-2.93779	-2.71929	-2.20713	-3.00632	-2.42489	-2.56186	-2.51507	-2.34278	-2.42457	-2.69733	-2.06532	-3.11905	-2.23305	-2.93055	-2.70803	-2.11376	-3.03365	-2.79644	-2.91019	-2.55241	-2.24291	-2.7131	-2.81263	-2.68811	-2.79351	-2.58208	-2.83867	-2.92301	-3.03012	-3.06522	-2.67355	-2.80089	-3.16378	-1.75776	-2.39845	-2.64933	-2.52481	-2.80485	-2.66241	-2.86513	-2.87226	-3.16711	-2.55441	-2.38746	-2.24692
Cluster_120783	-1.50791	-1.0429	-1.40046	-1.19164	-3.72335	-1.81114	-1.08192	-3.52583	-1.41347	-1.47895	-2.28567	-1.65865	-1.7494	-1.58186	-1.71036	-3.43425	-2.92004	-2.40465	-1.89828	-1.84616	-2.57342	-2.30351	-1.33698	-1.23312	-1.86738	-2.52897	-1.14785	-2.28698	-1.72448	-1.52143	-1.26584	-1.17314	-3.85796	-4.08586	-3.48907	-2.2473	-3.32333	-1.15409	-1.96771	-2.4042	-1.31489	-1.50046	-2.61002	-0.919224	-2.18364	-3.57258	-1.50937	-1.14868	-2.25041
Cluster_121081	-3.00308	-3.31478	-3.76443	-3.13826	-3.62656	-2.93831	-3.35732	-2.15766	-4.26048	-3.30379	-2.84822	-3.14427	-3.29894	-3.45906	-3.44566	-3.36101	-3.13496	-3.1283	-3.074	-3.501	-3.389	-3.47296	-3.2901	-3.1156	-2.86628	-3.49645	-3.45185	-3.23834	-3.05331	-3.06145	-3.69576	-3.21506	-3.47377	-3.22045	-3.77064	-3.73981	-3.26232	-2.85906	-3.12339	-3.44257	-3.12465	-3.45058	-3.29006	-3.63427	-3.04242	-3.60029	-3.28689	-3.60973	-3.08825
Cluster_121323	-1.71633	-0.852565	-1.98356	-0.982495	-2.83206	-1.77867	-1.39163	-2.87816	-1.35577	-1.18432	-1.08518	-1.47287	-1.42189	-3.00056	-1.71036	-4.32445	-0.921404	-2.71495	-3.26704	-3.19218	-1.57152	-3.30371	-2.31741	-3.53685	-2.99853	-2.29751	-1.21682	-3.35828	-1.0625	-1.34667	-2.32751	-3.27935	-3.0779	-2.47468	-1.71161	-1.40886	-3.49157	-0.962205	-0.677138	-1.25187	-1.18424	-1.22673	-1.71719	-1.40653	-3.54672	-3.7365	-1.75794	-3.14867	-1.89725
Cluster_121736	-1.64938	-1.85024	-2.18479	-2.41349	-1.74615	-2.21112	-2.18271	-3.13245	-3.00805	-3.11993	-2.47943	-2.8668	-2.75906	-1.30873	-2.67272	-1.74904	-3.37547	-1.44164	-2.27356	-1.95967	-1.98632	-1.53206	-1.97398	-2.13639	-2.58483	-1.76171	-1.82956	-1.64125	-2.71746	-2.37954	-1.89863	-1.62072	-1.69905	-1.93229	-2.3676	-1.54649	-3.74133	-3.2383	-2.25499	-1.94527	-2.34528	-2.2679	-1.92506	-2.07986	-2.06158	-1.86964	-2.67434	-2.50231	-2.64346
Cluster_122398	-3.04025	-2.6926	-1.89101	-2.45589	-2.56606	-2.96395	-2.39395	-1.65891	-2.30103	-2.73914	-2.34975	-2.34458	-2.44848	-3.0585	-1.55164	-2.07724	-2.83316	-1.5543	-1.91492	-1.83332	-2.90215	-1.65539	-1.94114	-2.49039	-2.78073	-1.65164	-2.77501	-2.19592	-2.40613	-2.70165	-1.84748	-2.73398	-1.36938	-1.6618	-1.57575	-1.5621	-3.1981	-2.12306	-2.67362	-1.84892	-2.49799	-2.27157	-2.41431	-2.85744	-2.42806	-1.9746	-2.74162	-3.10089	-2.46521
Cluster_122906	-2.16454	-3.55119	-3.74238	-2.97452	-3.38183	-2.97974	-3.21575	-3.31234	-3.04152	-3.18886	-2.67795	-2.80633	-3.08566	-2.61007	-3.34146	-3.39699	-3.23471	-3.25672	-3.02173	-3.3142	-3.45204	-3.21794	-3.43567	-3.39013	-3.03232	-3.51177	-3.22688	-3.11342	-2.74464	-3.08088	-3.7514	-3.56963	-3.58816	-3.40152	-3.50449	-3.88627	-3.38658	-3.20141	-2.98611	-3.83183	-3.06324	-3.10043	-3.74305	-3.57624	-3.29048	-3.38431	-2.6262	-3.14681	-1.92515
Cluster_123134	-1.8309	-0.50403	-1.05202	-0.459616	-0.32989	-1.54413	-1.25986	-1.30759	-0.420513	-0.714328	-1.48692	-0.7739	-0.309356	-2.38447	-0.729951	-2.38613	-1.86119	-1.17409	-1.57596	-2.51639	-0.523767	-1.72491	-0.930729	-1.48672	-2.00303	-1.07239	-0.117625	-2.15025	-0.762035	-0.39154	-0.644987	-1.20765	-1.78923	-1.20062	-0.309086	-0.683031	-3.12979	-0.0940923	-0.899535	-0.70501	-1.0375	-0.753342	-0.541099	-0.0768323	-1.86081	-2.95838	-1.53661	-2.07711	-0.721844
Cluster_123396	-1.33246	-0.951816	-1.62578	-0.927477	-0.779927	-1.37853	-1.8456	-2.04157	-0.734759	-1.44237	-2.03519	-1.7739	-1.10347	-2.18933	-0.814511	-2.97232	-1.67935	-1.04707	-1.43878	-1.54296	-1.00717	-1.99397	-0.960545	-1.78402	-1.76802	-1.4679	-1.04704	-3.22502	-1.48997	-1.38762	-1.5134	-1.83632	-1.30508	-1.01254	-1.73627	-1.25664	-4.32857	-1.0906	-1.60738	-0.760961	-1.58182	-1.42211	-0.582048	-1.00989	-3.27675	-3.78693	-1.52429	-2.48734	-1.5979
Cluster_123412	-2.72667	-1.61019	-1.14893	-1.39697	-2.49943	-1.46764	-1.75586	-2.63457	-0.632996	-1.30467	-2.00663	-0.97768	-0.885754	-2.64942	-1.9248	-2.3022	-2.07037	-1.98013	-2.20927	-2.6883	-1.64949	-2.7759	-1.72738	-2.13213	-2.54476	-1.85892	-1.04704	-3.72867	-1.3703	-1.21185	-2.478	-2.50594	-2.17741	-2.09259	-0.850607	-1.6538	-3.15698	-0.97003	-1.64542	-1.48796	-1.68319	-1.54125	-1.56389	-1.39509	-1.99138	-2.39866	-1.98519	-2.61556	-1.32791
Cluster_123827	-2.55207	-2.02171	-2.02531	-2.19774	-2.02698	-1.76065	-3.07211	-3.69048	-2.52771	-2.64019	-2.37144	-2.72494	-2.63243	-2.3487	-2.47208	-2.237	-2.46753	-1.8689	-2.62153	-2.126	-2.02165	-1.78118	-2.90992	-2.75089	-3.11204	-2.68708	-1.74139	-2.918	-2.73609	-2.38113	-2.40019	-2.04331	-3.19083	-2.5677	-3.89258	-2.68971	-3.40128	-2.59282	-2.80531	-2.79858	-2.52787	-1.67208	-1.72121	-1.96568	-3.23997	-2.36457	-1.76318	-2.85461	-2.36932
Cluster_125042	-2.0087	-2.37251	-3.29364	-2.43065	-2.44797	-2.41671	-2.44525	-2.84986	-2.34716	-2.50034	-2.6477	-2.14104	-2.00295	-2.07407	-2.35078	-2.368	-2.05662	-2.21026	-2.25312	-2.29564	-2.48769	-2.10512	-2.79422	-2.58831	-1.99167	-2.34269	-2.53226	-2.58206	-2.06844	-2.21731	-2.56452	-2.13968	-2.8881	-2.49619	-2.70507	-2.87266	-2.83934	-2.44588	-2.14713	-2.82878	-2.80024	-1.98059	-2.2051	-2.44459	-2.63873	-2.57332	-2.48139	-2.43355	-1.87854
Cluster_125390	-2.65849	-1.95476	-2.55548	-1.69413	-2.06837	-2.30689	-2.0342	-3.46458	-1.78378	-1.26295	-2.08393	-1.73328	-1.60476	-3.26341	-2.55566	-2.77044	-2.49105	-2.65951	-2.58331	-3.08296	-2.0655	-2.68085	-2.8179	-2.38505	-2.09558	-1.86645	-1.75226	-3.4506	-1.82851	-1.74818	-2.08636	-2.56276	-2.42213	-2.40144	-2.18873	-2.58055	-3.38249	-1.64844	-1.71853	-2.3525	-2.42077	-1.98361	-2.30979	-1.40783	-2.22708	-2.32891	-2.17562	-2.48857	-1.88707
Cluster_125682	-3.09874	-2.54799	-1.89542	-2.39697	-3.40869	-2.9545	-2.83141	-3.83219	-2.82034	-2.95939	-2.85625	-3.34152	-2.90175	-3.24244	-3.50182	-3.3497	-2.93809	-2.50707	-3.42172	-2.3849	-3.90574	-2.01995	-2.68692	-3.57331	-1.846	-3.01917	-2.52471	-3.22146	-3.06552	-3.63247	-2.92272	-3.01925	-2.58258	-2.5136	-2.19994	-3.1283	-3.6756	-1.95452	-3.28758	-5.93123	-3.27971	-1.84448	-2.43953	-2.2266	-3.26624	-2.31797	-2.24551	-3.15878	-3.04177
Cluster_126774	-1.93335	-1.94889	-3.26953	-2.71236	-2.95556	-2.42302	-2.2294	-3.45302	-2.66878	-2.75212	-2.74257	-2.99667	-2.16861	-2.58181	-2.56012	-2.64647	-2.5847	-3.19036	-2.72752	-2.80058	-2.52089	-2.88192	-3.29123	-2.72512	-2.81155	-3.15261	-2.8558	-3.03564	-2.76646	-1.97907	-2.71312	-3.45024	-3.16423	-3.20334	-3.45312	-3.51586	-4.17116	-2.43211	-2.70964	-2.7576	-2.11486	-2.90259	-2.86622	-3.08897	-2.82538	-2.95802	-2.68319	-2.8052	-2.46517
Cluster_127167	-2.84255	-2.56369	-1.50164	-2.16614	-1.85911	-2.46503	-3.06008	-3.69705	-3.35284	-2.58961	-2.60253	-2.08012	-2.72053	-2.23006	-2.3083	-1.98215	-2.32438	-1.38268	-2.48272	-3.4129	-1.87168	-1.48882	-2.22971	-2.35747	-3.40837	-1.56164	-1.55568	-1.6609	-2.54369	-2.2272	-2.0208	-1.76597	-3.27465	-2.4334	-3.68853	-1.4053	-1.10273	-2.65601	-2.71717	-2.23758	-2.19364	-1.49451	-1.16222	-1.80383	-3.31029	-1.25192	-1.16575	-2.23946	-2.43899
Cluster_127322	-1.95162	-1.67337	-1.35093	-1.53551	-2.39966	-2.19885	-1.56834	-2.17554	-1.79485	-1.49561	-1.96524	-1.80228	-1.6029	-2.38032	-1.80647	-1.65097	-1.99185	-2.31692	-2.16424	-2.2503	-2.00245	-2.10152	-1.97855	-2.10533	-2.11321	-1.79006	-1.48052	-2.08016	-1.51462	-1.61934	-1.55112	-1.58051	-2.7472	-2.78873	-2.1491	-1.44518	-3.20397	-1.63242	-1.70429	-1.95933	-1.62463	-1.73755	-2.3871	-1.54678	-2.10988	-2.04943	-1.93534	-1.78869	-2.37907
Cluster_127639	-1.50403	-1.6642	-1.57419	-1.63365	-1.98405	-1.68769	-2.15025	-1.6156	-1.77299	-1.98595	-1.50396	-2.29547	-2.35362	-1.54541	-1.87832	-2.26077	-1.36047	-2.10108	-1.36875	-0.83332	-2.21272	-1.93633	-1.09066	-1.65081	-1.43647	-1.48271	-2.11399	-2.09469	-1.9566	-1.61602	-1.67387	-1.79536	-0.985526	-1.50232	-1.38768	-2.83972	-2.98769	-1.5295	-1.19674	-1.76642	-2.11118	-1.67506	-1.95857	-1.92984	-1.55146	-2.54136	-1.60045	-1.47444	-2.00451
Cluster_127817	-2.87433	-2.72974	-1.33439	-2.471	-1.53205	-2.40073	-2.94609	-3.01696	-1.4436	-2.80287	-3.19942	-3.19708	-1.78459	-2.98923	-1.47654	-3.57659	-3.09419	-2.08752	-1.66671	-2.07164	-2.43381	-2.47856	-1.6833	-2.64844	-2.59391	-1.70897	-1.75069	-2.4816	-2.73299	-2.00659	-1.54367	-2.32359	-2.64663	-3.08423	-2.74235	-1.23217	-3.47117	-2.75222	-1.60738	-1.60335	-2.16201	-2.09362	-1.88602	-2.23087	-2.64636	-3.85213	-1.79597	-2.32193	-2.46959
Cluster_128306	-2.36316	-1.7224	-1.92444	-1.39054	-2.8575	-2.01805	-1.97116	-2.31665	-1.221	-2.2776	-2.10434	-2.32335	-1.05989	-2.78069	-2.12285	-2.8271	-1.41805	-2.55886	-2.27585	-1.53546	-2.26102	-3.15767	-1.86056	-1.99383	-1.43451	-1.97646	-2.42541	-3.81694	-1.75097	-1.62944	-1.8723	-2.13639	-2.2648	-2.13892	-1.8877	-2.97239	-3.30177	-1.08714	-1.69734	-1.47466	-1.84065	-1.58024	-2.98331	-1.80223	-2.10565	-3.25482	-2.6447	-2.37782	-1.93893
Cluster_128436	-1.45309	-0.385681	-1.77606	-0.993875	-2.89086	-2.05122	-0.585602	-2.48408	-0.665032	-0.711215	-1.97614	-0.275995	-0.861524	-2.19095	-1.65356	-2.66225	-0.214552	-2.43902	-2.85821	-2.34024	-2.3716	-2.837	-2.376	-2.72505	-2.33975	-2.41239	-0.935494	-4.07625	-0.62603	-0.0989625	-2.23761	-2.02084	-3.8133	-2.93846	-1.67283	-1.64141	-3.44024	0.160791	-1.02247	-0.915863	-1.12963	-1.84891	-2.96255	-1.13139	-2.69928	-4.21585	-1.53041	-1.92852	-0.586085
Cluster_023224	-0.749	-0.35344	-1.10609	-0.826845	-0.235251	-0.399538	-0.317058	-0.89315	-0.354751	-0.632034	-1.27205	-0.234726	-0.719261	-0.180337	-0.210426	-0.539526	-1.82185	-0.0884578	-0.609479	-0.381519	-0.813256	-0.451909	-0.533201	-1.52587	-1.57946	-0.568466	-0.128714	-2.10016	-1.12824	-0.323329	-0.109486	-0.60643	-1.36137	-0.425801	-0.827126	-0.184334	-2.61507	-1.02915	-1.00462	-0.294836	-0.0289788	-0.61781	-0.552801	-0.661164	-0.635611	-1.16627	-0.640216	-0.669889	-1.17494
Cluster_074151	-0.302327	-0.603564	-0.690751	-1.00163	-0.982347	-0.589293	-0.321295	-0.302183	-0.436175	-0.37447	-0.454738	-0.0940804	-0.508221	-0.237988	-0.474679	-0.078795	0.0339562	-0.304629	-0.462969	-0.837557	-0.733064	-0.905549	-0.83671	-0.422458	-0.488604	-0.561639	-0.506536	-0.509634	-0.29819	-0.480884	-0.751313	-0.646139	-0.580955	-0.765227	-0.896082	-0.552667	-0.305218	-0.460787	-0.249937	-0.692466	-0.285245	-0.781014	-0.683865	-0.794286	-0.788071	-0.629061	-0.626551	-0.612594	-0.304426
Cluster_073888	-1.27188	-1.24012	-0.793229	-0.792486	-1.82592	-0.396474	-1.03213	-0.553856	-1.1736	-0.331004	-0.144391	-1.07154	-0.822895	-1.13873	-1.28399	-1.35928	-1.14449	-1.05599	-1.04962	-1.21471	-1.4442	-1.6011	-1.43547	-1.96556	-1.31697	-1.26974	-1.42676	-1.28609	-0.971001	-1.36204	-1.87427	-1.03569	-1.49125	-1.32711	-1.42084	-1.92523	-1.4827	-1.46488	-1.61587	-1.73124	-1.34877	-0.629746	-1.02089	-1.62135	-1.06158	-1.26452	-0.24586	-2.08576	-1.22019
Cluster_072708	-1.10416	-1.22776	-1.47112	-1.69477	-1.69075	-1.34881	-1.17991	-1.30023	-1.23777	-1.13718	-1.31724	-0.999312	-1.18964	-0.988394	-1.12706	-1.04834	-0.913002	-1.03528	-1.09227	-1.47141	-1.36167	-1.47588	-1.54659	-1.65081	-1.11716	-1.46912	-1.3216	-1.24485	-1.06363	-1.24219	-1.45552	-1.40975	-1.48593	-1.56816	-1.50097	-1.51173	-1.07129	-1.27317	-0.874468	-1.24964	-1.20606	-1.41796	-1.46548	-1.50522	-1.5121	-1.38926	-1.24988	-1.31401	-1.04327
Cluster_073312	0.966612	0.899111	1.22394	1.19193	0.618013	0.893737	0.826957	1.07525	0.819642	0.822085	1.00888	0.853988	1.13169	0.683736	0.988614	1.01984	1.00542	1.02942	0.967757	1.13385	1.16013	1.11016	0.997842	1.13051	0.978808	1.00147	0.832133	1.2788	1.03575	0.989327	0.82073	1.1158	1.3095	1.15486	0.980855	1.14255	1.16442	1.07494	0.89777	0.892251	0.817888	1.08116	1.1425	0.976993	1.00209	1.3233	0.885628	0.728051	1.1969
Cluster_067952	-0.553014	-0.684327	-0.868227	-1.11924	-1.11643	-0.741653	-0.609736	-0.736537	-0.580345	-0.493731	-0.678808	-0.367527	-0.679858	-0.474279	-0.54723	-0.449461	-0.357567	-0.522113	-0.542533	-0.94579	-0.838259	-0.91479	-0.973978	-1.04468	-0.509019	-0.850058	-0.749128	-0.597416	-0.491468	-0.672367	-0.818756	-0.693268	-0.837357	-0.88976	-1.01172	-0.995121	-0.542495	-0.734196	-0.364742	-0.729553	-0.533236	-0.812612	-0.841242	-0.910912	-0.784031	-0.793329	-0.692858	-0.806109	-0.462606
Cluster_068125	-0.35928	-0.619651	-0.738459	-1.01892	-0.957618	-0.602583	-0.454834	-0.414761	-0.441111	-0.394945	-0.471682	-0.175045	-0.52651	-0.327259	-0.427254	-0.286643	-0.144492	-0.375985	-0.414161	-0.789253	-0.694434	-0.795137	-0.823648	-0.611661	-0.391694	-0.710031	-0.635665	-0.483472	-0.362417	-0.540434	-0.733823	-0.596701	-0.701529	-0.79285	-0.897494	-0.766094	-0.394539	-0.538179	-0.257382	-0.644243	-0.359264	-0.734115	-0.714534	-0.789591	-0.725788	-0.665825	-0.541327	-0.591947	-0.286514
Cluster_073147	-1.00434	-1.16977	-1.42877	-1.67404	-1.5961	-1.22422	-1.07222	-1.38717	-1.05987	-0.945121	-1.20604	-0.845484	-1.07394	-0.966501	-0.984156	-0.967525	-0.965457	-1.07055	-0.95035	-1.37413	-1.36275	-1.3788	-1.44748	-1.25124	-0.924736	-1.43016	-1.23845	-1.07004	-0.974186	-1.15631	-1.28779	-1.15987	-1.36194	-1.46177	-1.64112	-1.64217	-1.10565	-1.29375	-0.861701	-1.22314	-1.07446	-1.26505	-1.34788	-1.38394	-1.22862	-1.27939	-1.12879	-1.25879	-0.906791
Cluster_069945	-0.835021	-1.11348	-1.25997	-1.51124	-1.39936	-1.00237	-0.935882	-1.18663	-0.891757	-0.84031	-0.976142	-0.633281	-0.967793	-0.839143	-0.846508	-0.814542	-0.694809	-0.87585	-0.846329	-1.19536	-1.19044	-1.23248	-1.27003	-1.12467	-0.816129	-1.25093	-1.11399	-0.950033	-0.887908	-1.05507	-1.156	-1.05107	-1.20027	-1.30086	-1.34721	-1.29615	-0.899917	-1.09409	-0.737014	-1.11998	-0.884627	-1.1714	-1.16971	-1.25022	-1.17847	-1.12683	-0.976338	-1.03997	-0.725847
Cluster_081645	-0.985806	-1.14941	-0.843944	-1.2761	-1.12814	-1.27134	-1.18299	-0.12398	-1.02281	-1.45594	-0.892688	-1.02132	-0.959277	-1.05204	-0.810471	-0.349944	-0.78161	-0.458726	-0.505127	-0.310231	-1.40039	-0.474186	-0.850178	-0.594532	-0.452481	-0.560136	-0.962724	-0.825094	-1.01335	-0.734949	-0.613552	-0.82223	0.0192207	0.0304096	-0.312751	-0.408409	-1.11513	-0.656035	-0.780678	-0.39688	-0.997397	-0.20143	-0.908189	-1.10486	-0.164725	-0.372537	-0.65228	-1.25023	-0.568939
Cluster_070847	0.44482	0.220345	-0.0293178	-0.109101	-0.130516	0.343958	0.298494	-0.229896	0.302623	0.510013	0.892493	0.500801	0.36234	0.491609	0.420923	0.409322	0.767372	0.546602	0.783065	0.0832614	0.106955	0.228997	0.0794424	0.478204	0.714684	0.00352135	0.110024	0.292446	0.390056	0.286241	0.0711054	0.259638	-0.0387712	-0.0323379	0.121872	0.214138	0.585637	0.323031	0.652537	0.275468	0.272051	0.128223	-0.0182204	0.0200777	0.0937027	0.102496	0.710422	0.814593	0.900645
Cluster_067782	-0.716331	-0.90197	-1.1085	-1.32817	-1.26674	-0.931478	-0.761693	-1.00805	-0.778353	-0.678366	-0.854899	-0.572985	-0.832235	-0.651152	-0.70088	-0.682094	-0.625173	-0.749163	-0.67598	-1.07164	-1.0628	-1.05397	-1.11829	-1.05356	-0.650527	-1.08982	-0.967863	-0.805024	-0.711817	-0.859887	-1.0208	-0.894991	-1.03608	-1.10571	-1.21732	-1.22334	-0.796487	-0.986117	-0.596315	-0.945273	-0.735458	-0.983612	-1.04289	-1.05622	-0.966197	-0.956244	-0.828371	-0.918531	-0.606982
Cluster_070782	-0.54658	-0.74368	-0.978165	-1.13847	-1.11183	-0.745046	-0.618088	-0.649025	-0.592482	-0.535124	-0.719644	-0.37596	-0.675449	-0.48696	-0.556093	-0.476426	-0.337759	-0.514427	-0.484541	-0.901675	-0.836653	-0.921852	-0.96721	-0.645384	-0.493059	-0.888246	-0.790052	-0.63933	-0.522614	-0.636305	-0.84748	-0.719811	-0.86902	-0.918222	-1.03052	-0.949364	-0.534555	-0.703214	-0.377756	-0.748476	-0.607375	-0.853391	-0.870572	-0.940729	-0.848972	-0.823145	-0.646206	-0.593501	-0.395659
Cluster_007961	-0.843373	-0.492668	-0.423255	-0.748828	-0.720342	-0.717017	-1.03104	-0.872687	-0.772991	-1.31452	-0.680668	-2.14964	-1.13264	-1.12945	-0.757535	-1.00553	-1.87901	-1.00079	-0.848183	-0.563989	-0.725554	-0.317425	-0.276374	-0.88326	-0.587736	-0.293431	-0.681289	-0.816379	-0.986225	-1.31334	-0.490785	-0.516605	-0.815845	-0.649509	-0.316447	-0.75604	-1.48691	-0.759379	-1.34135	-0.823109	-0.753503	-0.756931	-0.329495	-0.442803	-0.772132	-0.486168	-1.0164	-0.905566	-2.20973
Cluster_007537	-0.694842	-0.272045	-2.33847	-0.923102	-0.490767	-1.24364	-0.0931061	-0.826204	-0.570205	-0.533061	-1.44596	-0.315633	-0.825986	-0.42278	-0.470983	-0.879809	-1.15617	-0.776147	-1.07627	-0.287449	-1.06823	-1.33611	-0.595095	-1.4886	-1.19427	-0.972566	-0.558695	-2.53563	-1.26484	-0.522761	-0.399792	-0.947169	-1.02549	-0.377877	-0.79024	-0.499996	-2.61288	-0.888661	-0.772406	-0.530513	-0.552686	-1.84891	-1.73486	-1.0591	-0.780028	-1.40665	-1.15653	-0.749071	-1.36482
Cluster_000106	-1.68889	-1.46502	-1.50343	-1.77434	-1.7222	-1.83352	-1.82815	-1.73654	-1.62345	-1.95866	-1.61989	-1.91619	-2.4835	-1.81795	-1.56743	-1.83523	-2.10606	-1.86206	-1.71519	-1.58016	-1.81174	-1.34861	-1.36909	-1.73164	-1.53782	-1.35903	-1.58039	-1.86825	-1.852	-2.03903	-1.4593	-1.49542	-1.8672	-1.71151	-1.45419	-1.94782	-2.4793	-1.8239	-1.99085	-1.7415	-1.62856	-1.73583	-1.40433	-1.43862	-2.07709	-1.52433	-1.76318	-1.76495	-2.16697
Cluster_070664	0.0240318	-0.137101	-0.403777	-0.593125	-0.49022	-0.215575	-0.083766	-0.437504	-0.0745542	-0.0134877	-0.204168	0.100024	-0.00691248	0.0902763	0.00244237	0.0315165	0.285886	0.113514	0.260187	-0.308338	-0.236199	-0.213027	-0.319001	0.0947331	0.22774	-0.373913	-0.26683	-0.102149	-0.00591405	-0.0964594	-0.288813	-0.153884	-0.361936	-0.388988	-0.312751	-0.282579	0.110896	-0.111967	0.239715	-0.128335	-0.101755	-0.305164	-0.365304	-0.385162	-0.277125	-0.282556	0.0685582	0.198941	0.334151
Cluster_073743	-2.45955	-2.30799	-2.82184	-3.03572	-2.82669	-2.41436	-2.5915	-2.23405	-2.29497	-2.43075	-2.46367	-2.32711	-1.92679	-2.45986	-2.20393	-2.37377	-2.02601	-2.0961	-2.37698	-2.55754	-1.64021	-2.64677	-2.43161	-1.60424	-2.19957	-2.75799	-2.47838	-2.52398	-2.20481	-2.56551	-2.23256	-2.61885	-2.46525	-2.40295	-1.93593	-2.87442	-2.26338	-1.58654	-2.22139	-2.36585	-2.3478	-2.68099	-2.71432	-2.79573	-1.19421	-2.56837	-2.43889	-2.31965	-2.1757
Cluster_020197	-0.795512	-0.67492	-1.74364	-0.811425	-1.37775	-1.03764	-0.356767	-1.13381	-1.08318	-0.471737	-0.276436	-0.450062	-1.09187	-0.781603	-1.07674	-1.1398	-0.424755	-1.35332	-1.7776	-0.954063	-1.2322	-2.21675	-1.50296	-1.08729	-1.65053	-2.00267	-0.885676	-3.03902	0.168208	-0.59507	-0.963843	-0.900489	-1.88199	-0.624168	-1.83809	-1.68052	-2.64044	-0.524756	-0.82228	-0.926329	-0.718134	-1.11776	-1.81711	-1.07683	-1.28406	-2.30323	-0.322648	-0.521909	-0.665849
Cluster_075434	-1.53399	-0.891629	-0.960651	-1.36571	-0.761178	-0.651899	-0.599517	-0.317092	-0.660896	-0.53928	-0.778511	-1.03821	-1.26031	-0.663051	-0.873548	-0.576827	-1.39694	-0.657517	-0.685456	-0.854931	-0.913597	-0.839911	-0.872994	-0.693848	-1.20915	-0.764106	-0.718956	-0.747382	-0.880484	-0.759517	-0.805077	-0.684769	-0.632813	-0.620666	-0.793568	-0.996848	-0.501248	-0.863232	-0.955727	-0.766424	-0.652923	-0.748013	-0.766515	-0.921328	-0.519694	-0.519917	-0.459522	-1.82162	-1.81548
Cluster_008751	-1.15206	-1.38172	-2.06931	-2.56336	-1.13291	-1.49934	-1.37445	-1.70951	-1.08372	-2.11852	-1.74483	-1.90286	-0.878692	-1.14308	-1.04524	-1.26808	-2.3024	-1.12047	-1.46106	-1.26013	-1.67634	-1.33983	-1.01948	-1.37364	-1.0517	-2.20554	-1.20062	-1.66292	-2.04384	-1.47488	-1.43066	-1.10295	-1.68212	-1.64303	-1.88221	-1.76813	-2.63818	-1.61117	-1.42296	-1.30107	-1.17372	-1.72902	-1.56671	-1.58102	-1.46143	-1.77519	-1.43908	-1.35786	-1.69481
Cluster_082140	-0.259613	-0.309833	-1.28459	-0.515474	-0.63092	-0.64373	0.154405	-0.375445	-0.202706	-0.390476	-0.461436	-0.332251	-0.734068	-0.478991	-0.460079	-0.20663	0.305191	-0.167868	-0.326234	-0.0979695	-0.951559	-0.37139	-0.706008	-0.257818	-0.727782	-0.509901	-0.254653	-1.35787	0.0352999	-0.235262	-0.183273	-0.37955	-0.529594	-0.0507235	-0.545155	-0.435101	-1.20535	0.106952	-0.386092	0.0993766	-0.137202	-0.0936254	-1.07205	-0.557588	0.146333	-0.676703	-0.113782	-0.52856	0.066804
Cluster_036132	-0.418459	-0.238985	-0.639496	-0.264003	0.155955	-0.53041	-0.497386	-0.468613	-0.640786	-0.827959	-0.440569	-0.919177	-0.762599	-0.646482	-0.467318	-0.381064	-1.09989	-0.960671	-0.563722	-0.214207	0.143677	-0.299508	-0.0428238	-1.95608	-0.458641	0.157192	-0.317533	-1.78317	-0.330152	-0.768807	0.10345	-0.22017	-0.600175	-0.3249	-0.0879676	-0.296151	-3.75899	-1.76263	-0.120105	-0.304849	-0.409885	-0.393093	-0.0400763	-0.325639	-0.359573	-0.7374	-0.747664	-0.0179159	-2.09797
Cluster_007962	-1.35242	-1.069	-0.987195	-1.28855	-1.30423	-1.08713	-1.49899	-1.22578	-1.29944	-1.81992	-1.13104	-2.65929	-1.78178	-1.7115	-1.21245	-1.54673	-2.61084	-1.56615	-1.28752	-1.0644	-1.29881	-0.876807	-0.801693	-1.30198	-1.07159	-0.799068	-1.21958	-1.19533	-1.54075	-1.80298	-1.03772	-1.01003	-1.2469	-1.18436	-0.817606	-1.14855	-1.5191	-1.30102	-2.17077	-1.36812	-1.31971	-1.28222	-0.908189	-0.94516	-1.37891	-0.908097	-1.45691	-1.38783	-3.10429
Cluster_023225	-0.603357	-0.117757	-1.55287	-0.448527	0.133159	-0.431427	-0.441997	-1.24676	-0.370281	-0.464646	-0.549713	-0.341591	-0.993021	-0.301324	-0.179253	-0.712944	-1.6225	-0.350178	-0.943355	-0.735568	-0.285545	-0.853889	-0.597	-1.11661	-1.55041	-1.06754	0.206501	-2.08929	-0.680525	-0.341373	-0.445109	-0.547385	-1.42803	-0.878563	-1.24475	-0.534391	-2.24753	-0.915672	-0.784874	-0.500691	-0.330505	-0.851147	-1.05143	-0.536225	-0.997911	-1.59127	-0.198904	-0.461613	-0.563371
Cluster_079746	-0.773425	-0.349756	0.599544	-0.109101	-0.157591	-0.332042	-0.593499	0.682908	-0.377724	-0.444043	-0.623142	-0.407752	0.00193672	-0.675286	0.00244237	0.292352	-0.744783	0.477887	0.0316517	0.269453	-0.310104	0.763131	0.0794424	0.133665	-0.0525065	1.07859	0.0572475	1.3991	-0.251663	0.19955	0.517303	0.0589479	1.05975	0.638273	0.819487	1.09763	1.21206	-0.0507934	-0.253644	0.309076	-0.0545329	0.317418	0.549188	0.336514	0.37567	1.05848	0.165468	-0.111222	-0.403245
Cluster_015913	-2.65986	-2.84383	-2.99388	-3.25834	-3.43233	-2.79121	-2.70106	-2.79175	-2.68783	-2.72817	-2.84631	-2.43162	-3.00078	-2.6465	-2.70766	-2.65422	-2.45085	-2.68113	-2.74317	-3.19131	-2.91373	-3.16709	-3.27266	-3.22843	-2.84425	-3.04389	-2.96207	-2.76053	-2.65281	-2.92983	-2.93376	-2.82028	-2.92982	-3.02749	-3.19689	-3.02201	-2.70872	-2.93261	-2.52808	-2.85978	-2.69476	-2.98309	-2.98335	-3.08309	-3.09244	-2.96527	-2.96793	-2.92558	-2.66746
Cluster_000194	-1.12301	-1.03572	-1.19351	-1.59876	-1.35316	-0.6998	-0.63529	-1.18663	-0.594244	-0.974819	-1.0502	-1.01758	-0.885754	-0.897135	-0.422291	-0.339671	-1.22403	-1.06781	-0.421054	-0.924471	-0.752426	-1.20933	-1.22159	-0.748406	-0.963956	-1.11063	-0.781553	-1.52406	-1.08904	-0.713759	-0.841948	-0.761934	-1.21621	-0.675431	-1.1943	-1.4111	-1.82013	-1.38406	-0.924973	-0.732933	-0.982428	-0.753342	-1.05432	-0.883012	-0.804618	-0.791276	-1.12696	-0.997713	-0.691085
Cluster_039798	-2.67444	-0.827612	-0.441565	-0.836545	-0.67375	-0.718617	-2.48459	-0.64578	-1.15652	-1.55631	-1.30687	-2.62664	-0.588299	-1.69822	-1.31626	-1.18714	-3.85028	-0.54276	-1.09227	-0.956856	-0.749794	-0.241303	-0.66618	-1.05081	-0.460714	-0.301625	-0.755422	-0.36799	-1.60406	-1.15631	-0.542754	-0.926126	-0.510797	-0.437653	-0.641908	-0.442762	-0.907278	-0.873647	-1.97508	-0.78899	-0.599919	-0.30836	-0.597951	-0.997149	-0.521888	-0.149596	-0.58446	-1.45139	-1.76454
Cluster_007567	-1.81878	-1.41965	-2.49492	-1.70916	-2.21161	-3.05496	-2.30584	-2.34998	-1.58206	-2.18238	-2.29025	-1.65217	-1.46426	-1.88894	-1.63438	-1.779	-1.24698	-1.89372	-1.72208	-1.45083	-1.90227	-2.44859	-1.77357	-1.6067	-1.33995	-1.99038	-1.79697	-2.8469	-1.42474	-1.2298	-2.10611	-2.26293	-2.22441	-1.99156	-1.90319	-2.29961	-3.7064	-0.925063	-0.959492	-1.38302	-1.36246	-2.38582	-2.58481	-2.26027	-2.01468	-2.4059	-2.2993	-1.79359	-1.71395
Cluster_008586	-1.39531	-0.96071	-0.615584	-0.945435	-0.724069	-1.2415	-1.10137	-0.885597	-1.24958	-1.42277	-1.19069	-1.37426	-1.08337	-1.31844	-1.07084	-1.22529	-2.01543	-0.826257	-1.17357	-0.901675	-1.01677	-0.713011	-0.722257	-1.04198	-0.776539	-0.726217	-0.596575	-0.728184	-1.35139	-1.18046	-0.832881	-0.85335	-0.845923	-0.884926	-0.488658	-0.698421	-0.676611	-0.939541	-1.4175	-0.97682	-1.06519	-0.7642	-0.644947	-0.721977	-0.701844	-0.627653	-0.963626	-1.07249	-1.47824
Cluster_022100	-1.60336	-1.31185	-0.3981	-1.45589	-0.972286	-1.3564	-1.24621	-1.26431	-1.39411	-1.49373	-1.92745	-1.58384	-1.28103	-1.045	-1.19262	-1.03864	-2.08897	-0.647052	-0.76209	-1.02992	-1.36221	-0.813235	-1.23382	-1.24798	-0.850421	-0.928363	-1.21181	-0.828038	-1.2431	-1.13343	-0.904942	-1.37872	-0.948932	-0.858503	-1.08797	-0.859963	-0.838743	-1.21208	-1.46933	-0.98281	-0.995555	-1.16814	-0.88016	-1.17074	-1.35731	-0.536687	-1.13001	-1.65529	-1.72989
Cluster_037769	-1.09957	-1.29277	-0.850554	-1.35381	-0.638539	-1.00546	-1.32557	-1.09272	-1.50951	-1.69898	-1.23914	-2.09282	-1.27314	-1.13801	-0.880107	-0.828222	-1.897	-1.29441	-0.98521	-0.90415	-0.873423	-0.614929	-0.731265	-0.85221	-0.788307	-1.08477	-1.14395	-0.995356	-1.32912	-1.70354	-0.698182	-0.889562	-1.09026	-0.791556	-0.815259	-0.935624	-1.73994	-1.40218	-0.986137	-0.985837	-0.863777	-1.16122	-0.86492	-1.34927	-0.724033	-0.697656	-1.24827	-0.863014	-2.05143
Cluster_077063	-0.377643	-0.458377	-0.374767	-0.301358	-0.602419	-0.793651	-0.620201	-0.44355	-0.485492	-0.383127	-0.886656	-0.192551	-0.13579	-0.575901	-0.0957067	-0.3363	-0.440237	-0.02776	-0.23807	-0.138587	-0.10527	-0.258475	-0.37995	0.00572512	-0.283931	-0.236455	-0.371004	-0.132628	-0.424736	-0.0359787	-0.208096	-0.0549955	-0.131654	-0.359809	-0.257528	0.0718254	-0.348098	0.00561064	-0.512154	-0.263801	-0.152101	-0.150836	-0.0968691	-0.197768	-0.386091	-0.19385	-0.37	-0.0867972	0.183729
Cluster_020567	-1.81089	-1.57677	-0.967572	-2.08474	-1.31871	-1.96125	-1.85641	-1.29204	-1.68415	-1.67837	-1.87193	-1.46863	-1.58651	-1.70084	-1.75399	-1.55778	-1.51041	-1.2051	-1.19678	-1.3534	-1.55029	-1.47673	-1.75947	-1.81082	-1.34153	-1.46368	-1.50298	-1.22084	-1.56855	-1.41793	-1.19551	-1.64768	-1.2042	-1.55747	-1.41058	-1.31734	-1.18237	-1.69197	-1.63336	-1.47747	-1.60177	-1.67357	-1.2884	-1.36832	-1.74374	-1.18717	-1.8943	-1.90877	-1.642
Cluster_036910	0.200695	0.0511083	0.27671	-0.115834	0.201589	0.164384	0.0850782	-0.257208	-0.189994	-0.346798	-0.151498	-0.830192	-0.0572424	0.437702	0.153055	0.302755	-0.445522	0.170608	0.164181	0.462407	0.133498	0.165945	0.32248	0.522538	0.119507	0.261517	0.24616	-0.508217	-0.369168	-0.219075	0.353847	0.397766	-0.0782798	0.450002	-0.00988447	0.0849207	-1.12789	-0.183193	0.210888	0.0736712	0.149587	-0.0597671	0.267903	0.0548398	0.416809	0.0892142	0.180708	0.488525	-0.645327
Cluster_082131	-1.89004	-2.17545	-1.78399	-1.98626	-2.13052	-1.88914	-2.12327	-0.667887	-1.78652	-2.28961	-2.0437	-2.40804	-1.81678	-2.24488	-2.04177	-1.31341	-1.35468	-1.26341	-1.13685	-0.971096	-2.43774	-1.36873	-1.85361	-1.63473	-0.979456	-0.866448	-1.78663	-1.80223	-2.34178	-1.81849	-1.45477	-2.21651	-0.402364	-0.858503	-0.769736	-0.896835	-1.97546	-1.71769	-1.78911	-1.21689	-2.19035	-1.60113	-2.16222	-2.29383	-1.27153	-0.816582	-1.87345	-2.61046	-1.13088
Cluster_007294	-0.285667	-0.31522	-1.06931	-1.06018	-0.878704	-1.3571	-1.03213	-0.74054	-0.642756	-0.756973	-1.5282	-0.424565	-0.321807	-0.79775	-0.449443	-0.835227	-0.474853	-0.39524	-0.404021	0.0569325	-0.816304	-1.10152	-0.722257	-0.370768	-0.151451	-0.881905	-0.564784	-1.12612	-1.09564	-0.355643	-1.03772	-0.911697	-0.641371	-0.348946	-1.09238	-0.961953	-2.46957	0.0843276	-0.342867	-0.48796	-0.538018	-1.11364	-0.725258	-0.78035	-0.609282	-1.1816	-1.15007	-0.52856	-0.866064
Cluster_021253	-0.646695	-0.105045	0.669652	-0.474856	0.0908552	-0.28589	-0.639699	-0.0867324	-0.323366	-0.344126	-0.771562	-0.671911	-0.0588303	-0.302374	-0.203413	-0.388574	-1.41144	0.329582	0.298277	0.0020316	-0.256785	0.00602875	-0.457744	-0.422458	0.0320531	-0.0305584	-0.0229108	0.252618	-0.462408	0.0432026	0.10345	-0.102952	0.134614	-0.133204	-0.036328	0.153706	-0.00418812	-0.134436	-0.832981	-0.240806	-0.352939	0.028369	0.25955	0.194557	-0.275876	0.394272	-0.512312	-0.435961	-0.469236
Cluster_001094	-0.706991	-0.317939	-1.2634	-0.420271	-1.96245	-0.981324	0.342203	-1.16118	-1.14132	-0.338829	-0.458074	-0.0251042	-1.90023	-1.6679	-0.935946	-2.48067	-0.633291	-1.89372	-2.09012	-1.40604	-1.858	-1.24779	-1.35904	-1.63737	-1.7164	-1.53891	-1.41939	-1.08848	-0.41834	-1.25422	-1.46158	-1.40975	-1.14179	-1.53542	-1.4275	-1.05017	-1.17132	-1.54902	-0.764288	-0.988884	-1.40869	-1.21055	-1.38407	-0.898735	-1.92536	-1.18514	-1.37752	-0.135473	-0.2836
Cluster_025028	-2.15986	-2.15766	-0.957231	-2.05573	-2.01584	-2.1304	-1.29647	-1.45382	-1.9321	-2.10837	-1.80998	-1.91181	-2.06047	-2.29987	-1.93987	-1.92081	-2.66686	-1.76245	-2.21872	-1.99185	-2.40889	-0.905549	-1.54915	-1.83102	-1.82329	-1.44544	-1.69211	-0.819264	-1.99231	-1.94607	-1.72815	-1.69327	-1.40549	-1.65231	-1.04221	-1.18433	-1.14232	-1.89305	-2.22107	-1.82103	-1.87408	-1.44172	-1.46029	-1.68742	-1.63704	-1.23509	-1.79882	-1.80358	-2.23854
Cluster_083499	-0.579748	-0.552704	-1.05628	-0.705848	-0.710252	-0.886768	-0.465088	-0.530926	-0.634931	-0.509038	-0.738394	-0.618147	-0.744227	-0.794472	-0.302316	-0.275797	-0.604239	-0.228909	-0.524528	-0.460551	-0.41229	-0.340448	-0.67752	-0.289917	-0.509019	-0.480205	-0.935494	-1.11798	-0.396064	-0.287791	-0.14851	-0.360789	-0.620285	-0.217525	-0.488107	0.0134112	-1.76864	-0.366656	-0.554674	-0.220007	-0.407506	-0.658941	-1.10983	-0.720647	-0.252789	-0.411748	-0.497786	-0.59506	-0.549756
Cluster_068742	-0.309667	0.00502684	-0.130775	-0.707171	0.215794	-0.0946812	-0.18923	0.748915	0.602532	-0.0763062	0.045398	-0.0198217	0.488784	0.142374	0.0767503	0.384498	-0.107961	0.0799466	0.348323	-0.174985	0.40432	0.524967	0.556564	0.367898	0.177704	0.403097	0.326656	0.53867	-0.12759	0.254056	0.673165	0.14665	0.671383	0.690705	0.546825	-0.0424135	0.480902	-0.111967	-0.0387998	0.61925	0.80861	-0.0150967	0.262352	0.398274	0.548968	0.690599	0.0110092	-0.202781	-0.136021
Cluster_072346	1.19687	1.07382	1.37342	1.16965	0.742951	0.893737	0.984499	1.47808	1.10118	0.676683	1.00119	1.00567	1.38772	0.85765	1.08552	1.32284	1.49775	1.38484	1.16598	1.49329	1.23553	1.28404	1.29276	1.38584	1.26053	1.20866	0.900249	1.55242	1.06047	1.21687	1.07997	1.33498	1.53472	1.3542	1.25981	1.28922	1.52696	1.38767	1.19528	1.25328	1.19633	1.20347	1.29722	0.995254	1.17818	1.53753	1.20686	1.00229	1.61548
Cluster_067092	0.838395	1.00177	0.956375	0.41942	1.2469	0.923961	0.809196	1.91327	1.53202	0.897769	0.960576	1.09545	1.43272	1.12307	1.01824	1.47454	0.984197	1.03505	1.20219	0.776574	1.55515	1.54242	1.61539	1.23415	1.03138	1.62315	1.46197	1.48177	0.999942	1.32763	1.67762	1.06796	1.7544	1.77553	1.81949	1.1375	1.51167	0.926429	0.927383	1.74588	1.75329	0.906375	1.23348	1.39726	1.53279	1.70325	0.892661	0.69006	0.830679
Cluster_007132	-1.34835	-1.33462	-1.89395	-1.81396	-1.83792	-1.74675	-1.48171	-1.81812	-1.38639	-1.3428	-1.70167	-0.745074	-1.40745	-1.33399	-1.13718	-1.50353	-1.335	-1.35018	-1.40235	-1.42952	-1.71574	-1.84784	-1.91259	-1.63737	-1.41537	-1.93542	-1.21045	-1.54204	-1.54243	-1.3117	-1.53636	-1.58584	-1.75846	-1.68951	-2.00262	-1.85996	-1.6574	-1.4174	-1.26879	-1.59463	-1.35609	-1.76237	-1.83421	-1.73277	-1.77804	-1.81226	-1.49211	-1.28783	-1.34097
Cluster_019578	-2.0991	-1.85257	-2.56036	-2.08317	-1.93119	-2.56109	-2.97371	-2.479	-2.15971	-2.18203	-2.43249	-2.32042	-2.03628	-1.75996	-1.67071	-2.3151	-2.60659	-1.42645	-2.18878	-2.02661	-2.2764	-2.20344	-2.74062	-2.30617	-2.38092	-2.72326	-1.8166	-2.07479	-2.0623	-1.78556	-2.26065	-2.24107	-2.19252	-2.40516	-2.72351	-2.05213	-3.14394	-2.25481	-1.86843	-2.21876	-2.15393	-2.13463	-2.70024	-2.29564	-2.72073	-2.6809	-1.44284	-2.00168	-1.46042
Cluster_007134	-1.20493	-1.19574	-1.68525	-1.43771	-1.34919	-1.39343	-1.32557	-1.5827	-1.0892	-1.1834	-1.49052	-0.931854	-1.21019	-1.09355	-0.933804	-1.21586	-1.18341	-1.1904	-1.1055	-1.45522	-1.2653	-1.58661	-1.51544	-1.48672	-1.20683	-1.66576	-1.17198	-1.3847	-1.12564	-0.956797	-1.38483	-1.34511	-1.61926	-1.68951	-1.75522	-1.68556	-1.35221	-1.31653	-0.976854	-1.33027	-0.966665	-1.50852	-1.54917	-1.51586	-1.51103	-1.56131	-1.26466	-1.08535	-1.07622
Cluster_007137	-2.51785	-3.397	-3.30397	-4.16528	-3.23356	-3.67758	-3.48801	-1.90669	-2.93788	-3.63977	-3.89896	-3.00966	-2.3371	-2.91442	-3.72588	-2.48804	-2.21109	-2.8223	-2.29481	-1.98582	-3.4753	-3.52748	-3.14626	-2.43693	-1.8886	-2.74192	-3.64913	-3.13591	-3.82269	-3.31379	-3.00199	-3.64906	-1.22441	-1.80601	-2.09683	-2.7574	-3.03088	-2.50813	-2.95633	-2.94748	-3.55461	-3.35148	-3.95295	-3.72399	-2.2786	-2.70078	-3.57857	-3.10462	-3.25879
Cluster_076838	-1.53193	-1.68275	-1.30307	-1.43771	-1.39233	-1.65053	-1.83853	-1.1719	-1.74713	-1.9088	-1.50396	-1.92956	-1.80185	-1.96045	-1.59592	-1.29572	-1.78937	-1.59269	-1.66063	-1.83332	-1.73687	-1.19352	-1.53651	-1.57805	-1.61651	-1.2259	-1.44966	-0.816379	-1.70685	-1.83458	-1.30447	-1.47834	-1.0497	-1.26099	-1.09683	-0.995121	-1.04758	-1.95707	-1.78911	-1.3523	-1.55269	-1.33481	-1.1232	-1.46141	-1.62294	-1.06839	-1.57242	-1.91525	-1.51872
Cluster_000729	-0.231928	-0.188591	-1.97817	-0.528878	-1.84404	-0.852733	0.42598	-1.6972	-1.70643	0.454411	-0.0639467	-0.128324	-0.903928	-0.230795	-1.19262	-1.77284	-0.376806	-1.51139	-1.46681	-0.868434	-0.827143	-1.82828	-1.65079	-0.234162	-1.65701	-1.77875	-0.53996	-1.9309	0.0810574	-0.517465	-1.08959	-2.01721	-1.28228	-0.906276	-1.99903	-1.28258	-1.89628	-0.442439	-0.161224	-0.8859	-0.183526	-1.03514	-1.93594	-0.749473	-1.77409	-1.60841	-0.0376602	0.449446	-1.2836
Cluster_007199	-1.47239	-1.6062	-2.17065	-1.2569	-1.38199	-1.23251	-1.18145	-1.42243	-1.11419	-1.48259	-1.44272	-1.23596	-1.6029	-1.43545	-1.03839	-0.548555	-0.710837	-1.39178	-1.19471	-1.47141	-2.24024	-1.3442	-1.17946	-1.38832	-1.51369	-0.373913	-0.783239	-1.68149	-1.04068	-1.29483	-1.22194	-1.84597	-0.525438	-0.493119	-0.376033	-0.504427	-1.79649	-2.14612	-0.930834	-0.313803	-0.65712	-2.01184	-2.37416	-1.53797	-1.89577	-0.902768	-1.70191	-1.63087	-1.93326
Cluster_021265	-2.56475	-2.40545	-1.01742	-0.406803	-1.59401	-0.764196	-2.56001	-1.24676	-2.29253	-1.90178	-1.35694	-1.7256	-0.570714	-2.41168	-1.83529	-2.57212	-2.04494	-2.40265	-2.41458	-2.00106	-1.98859	-1.36213	-1.65187	-2.35499	-2.20298	-1.25836	-2.08937	-0.775248	-1.70933	-1.81326	-1.88426	-2.07935	-1.2456	-1.52831	-1.0248	-0.513997	-0.431396	-1.93709	-2.39564	-1.91072	-1.05717	-1.18616	-1.0051	-1.67529	-2.15594	-0.997038	-0.722981	-1.91525	-2.04542
Cluster_007164	-1.2845	-1.27636	-1.36464	-2.11414	-1.71573	-1.65328	-1.61181	-1.54097	-1.50806	-1.39048	-1.93743	-1.04293	-1.22238	-1.43976	-1.2888	-1.56911	-1.56053	-0.920053	-1.34043	-1.13015	-1.52143	-1.82828	-1.71719	-1.50782	-1.39704	-1.53112	-1.14009	-1.57211	-1.73488	-1.19525	-1.55583	-1.54861	-1.61517	-1.59939	-1.83318	-1.54161	-1.70131	-1.15409	-1.35055	-1.39688	-1.45644	-1.66619	-1.41284	-1.56495	-1.74374	-1.46633	-1.62655	-1.29874	-1.55244
Cluster_000173	-1.75241	-1.03929	-2.02135	-1.61292	-2.28	-1.94476	-0.159633	-1.7932	-1.14319	-0.848743	-1.3543	-0.642621	-1.85154	-1.48696	-1.48979	-1.779	-0.720745	-1.64913	-1.78557	-1.54404	-1.97296	-2.58865	-1.97855	-1.21173	-1.64732	-1.91288	-1.43426	-1.76236	-0.806238	-1.34845	-1.59865	-2.10135	-1.98078	-1.41264	-1.62195	-1.67636	-1.99356	-0.571564	-1.37611	-1.07671	-1.20161	-2.27659	-2.1405	-2.14529	-2.12625	-1.96532	-1.63627	-1.40868	-1.42886
Cluster_022987	-1.35928	-1.21574	-0.569981	-0.973846	-0.556803	-0.961254	-0.906649	-0.874508	-1.03677	-0.727009	-1.4026	-1.11133	-1.41101	-1.17717	-0.538543	-1.30813	-1.31224	-1.2096	-1.0858	-0.943068	-1.45537	-0.705736	-0.652951	-0.876319	-0.518409	-0.0372572	-0.788339	-0.0344095	-0.756467	-1.27031	-0.664028	-1.19384	-0.335507	-0.826534	-0.11512	-0.0998567	-0.745015	-1.28064	-1.18705	-0.521037	-0.624634	-0.929433	-0.904072	-1.17074	-1.3869	-0.697656	-0.771145	-1.1903	-1.26651
Cluster_028624	0.772179	1.03929	1.03763	1.05342	1.35214	0.827051	0.691294	0.798133	1.13209	0.825704	0.729403	0.424326	0.994028	0.570227	0.855943	0.691868	0.11078	0.587031	0.743298	1.06766	1.2328	1.06121	1.16823	0.900606	1.06362	1.14848	1.19064	0.271816	0.905569	0.684181	1.23662	1.20896	0.677128	1.02846	1.18591	0.902331	-0.264501	0.919696	0.964967	0.880017	0.943356	0.981626	1.32104	1.26586	0.914939	0.732422	0.729458	0.941807	0.301427
Cluster_088820	-0.267378	0.224275	1.03068	0.92153	0.897214	0.383708	0.0933507	1.02538	0.400428	0.658531	0.242011	0.399343	0.588987	-0.390694	0.654416	0.39915	-0.0204406	0.458863	0.395849	0.602549	0.362835	1.06121	0.7116	0.482244	0.883782	1.20223	0.606857	1.54995	0.679077	0.761289	0.80861	0.39075	1.12362	0.641146	1.2355	1.34147	1.5686	0.670421	0.28147	0.655402	0.594861	0.617688	0.845139	0.979649	0.914939	1.37654	0.897862	0.61023	0.227948
Cluster_007668	-1.98805	-1.90197	-0.735383	-1.73946	-0.962453	-2.4621	-1.64192	-1.54693	-2.13644	-1.84031	-1.92745	-2.5189	-1.47657	-1.83196	-1.57438	-2.19105	-2.57483	-1.852	-2.43137	-1.44648	-1.61161	-0.62201	-1.23382	-1.35806	-1.73164	-1.89306	-1.59768	-1.33734	-2.22329	-1.83732	-1.41188	-1.44705	-1.5013	-1.71801	-1.09017	-0.955613	-3.04379	-1.87576	-2.00901	-1.90818	-1.7949	-1.64899	-1.24319	-1.47932	-1.64573	-1.16822	-1.2843	-1.2066	-2.56987
Cluster_076191	-0.985806	-0.604882	-0.855916	-0.953531	-0.594707	-0.745046	-0.975787	-0.663374	-0.877969	-0.952087	-0.751359	-1.02132	-1.14217	-0.807734	-0.814511	-0.699823	-1.17668	-0.519022	-1.0394	-0.991851	-1.08778	-0.285578	-0.525847	-0.989483	-0.625524	-0.494799	-0.699018	-0.0445043	-1.08255	-1.1389	-0.364216	-0.564909	-0.241276	-0.63305	-0.506686	-0.296151	0.0415694	-0.882163	-1.0472	-0.395317	-0.542852	-0.725649	-0.302012	-0.609882	-0.933793	-0.250734	-0.577539	-0.95632	-0.833443
Cluster_037678	-0.818783	-0.429231	0.101611	-0.311887	0.0596617	-0.170674	-0.94608	-0.279346	-0.588979	-0.913354	-0.80005	-1.44805	-0.112976	-0.772196	-0.410925	-0.613378	-1.71084	-0.193297	-0.368745	-0.361146	-0.179717	0.22563	-0.172226	-0.36791	-0.0853786	0.0215778	-0.320434	-0.220109	-0.785049	-0.513534	-0.0523434	-0.421527	-0.0580764	-0.0674753	-0.331554	0.274651	-0.771344	-0.499094	-0.811836	-0.304849	-0.146861	0.0863609	-0.221808	-0.433791	0.0118488	0.316957	-0.376434	-0.467396	-1.01108
Cluster_018557	-1.36345	-1.48559	-1.02135	-1.36874	-1.65981	-1.4561	-1.57785	-1.32888	-1.39411	-1.11936	-1.83584	-0.948079	-0.974728	-1.42278	-0.798572	-1.32964	-1.54465	-0.893724	-1.38924	-1.33028	-1.20144	-1.31098	-1.29549	-0.799132	-1.45452	-1.22939	-1.14009	-1.10943	-1.41834	-0.808092	-1.06136	-0.86086	-1.636	-1.29671	-1.65304	-1.31016	-1.5863	-1.00567	-1.19892	-1.06929	-0.914082	-1.00541	-0.889964	-1.01771	-1.21431	-1.20433	-1.25069	-0.952745	-0.840716
Cluster_018498	-1.7993	-2.57528	-2.79312	-2.934	-2.55961	-2.64874	-2.3936	-1.0779	-1.95175	-2.54632	-2.43954	-2.46988	-1.8048	-2.26431	-2.29096	-1.47335	-1.83037	-1.83255	-1.59628	-1.38152	-2.75796	-2.28426	-2.16865	-1.90527	-1.25323	-1.73064	-2.54178	-2.26384	-2.65853	-2.2481	-2.07368	-2.67939	-1.30658	-1.12756	-1.3676	-1.88065	-2.7358	-2.01725	-2.19759	-1.80471	-2.3151	-2.29458	-2.79551	-2.88731	-1.44271	-1.65372	-2.47067	-2.66645	-2.59181
Cluster_030457	-0.340336	0.0332581	0.246889	-0.104119	-0.994388	-0.0581644	-0.674277	-0.287297	-0.369229	-0.419593	-0.402601	-1.08007	-0.462912	-0.596105	-0.691606	-0.721012	-1.04652	-0.515953	-0.422795	-0.113764	-0.248433	0.457171	0.102923	-0.154981	0.201863	0.302498	-0.202834	-0.000598767	-0.26573	-0.482096	0.0864998	0.261547	0.0377041	-0.181175	0.226027	-0.0600622	-0.75798	-0.363388	-0.823661	-0.625299	-0.250001	0.0940478	0.295931	0.363596	-0.251607	0.0191089	-0.248266	-0.356058	-1.06996
Cluster_019435	-1.21177	-1.26777	-1.27387	-1.80062	-1.60526	-1.79748	-1.39414	-1.22578	-1.2464	-1.39946	-1.96524	-1.187	-0.926791	-1.30028	-1.1406	-1.19113	-1.14449	-0.956434	-0.974517	-0.868434	-1.2919	-1.54581	-1.23382	-1.04807	-1.15145	-1.058	-1.16379	-1.1441	-1.36466	-0.990656	-1.06136	-1.17056	-1.28134	-1.29671	-1.16979	-1.11096	-1.22728	-0.937094	-1.01956	-1.03396	-0.891806	-1.37179	-1.30099	-1.38333	-1.39094	-0.990507	-1.57926	-1.41072	-1.25007
Cluster_038246	0.619461	0.797	0.615321	0.986471	1.16572	0.71647	0.45186	0.74191	0.442956	0.327348	0.529468	-0.0976549	0.24537	0.452744	0.716012	0.320381	-0.378322	0.144672	0.517465	0.861413	1.00913	0.820018	1.00981	0.732121	0.63244	1.13808	0.844254	-0.393296	0.56483	0.444028	0.858851	0.856404	0.501815	0.731323	1.08519	0.861157	-1.11155	0.299624	0.573356	0.594426	0.594861	0.932934	1.05289	0.895139	0.719734	0.282062	0.553366	1.02159	-0.319938
Cluster_086308	-1.15206	-0.670292	-1.19351	-1.43417	-1.15254	-1.48041	-0.995441	-0.766785	-1.43373	-1.18248	-1.36951	-1.5495	-1.17623	-1.32949	-1.39674	-1.28366	-1.14805	-1.52994	-1.2415	-0.929704	-1.14577	-1.06703	-0.922573	-1.08357	-1.02499	-0.599359	-1.10327	-1.347	-1.43782	-1.26882	-0.808456	-1.11321	-0.721851	-0.7202	-0.721875	-0.879326	-1.67443	-0.997182	-1.31057	-1.1562	-1.04157	-0.869435	-0.874382	-0.62989	-0.939508	-1.02771	-0.947236	-1.24741	-1.57743
Cluster_028948	0.0576039	-0.289569	1.01098	0.120364	0.485053	-0.214068	-0.380505	0.514583	-0.178321	-0.580881	-0.445964	-0.327655	0.487278	-0.425564	0.317473	-0.238496	-0.909892	0.12415	-0.124389	0.339951	0.256717	0.86102	0.560566	0.607182	0.223461	0.80429	0.0645061	1.21949	-0.469493	0.290357	0.554156	0.615419	0.693423	0.391375	0.941703	1.21414	0.388148	0.24385	-0.22951	0.0574844	0.269562	0.80306	0.927954	0.640445	0.261726	0.775039	0.236824	0.464686	-0.2836
Cluster_008698	0.308143	0.597253	0.486875	0.843282	0.345809	0.721735	0.201584	0.241675	0.721539	0.452287	0.591463	-0.270617	0.56064	0.198947	0.500498	0.161228	-0.535835	-0.197684	0.424044	0.417479	0.755683	-0.158997	0.41985	0.421948	0.63578	0.87031	0.499674	0.147659	0.568772	0.286241	1.0163	0.84363	0.0488691	0.634413	0.437535	0.583026	-0.0246125	0.156878	0.430175	0.256767	0.603044	0.8286	0.763909	0.943782	-0.671327	-0.0683937	0.664762	0.821233	-0.662361
Cluster_019761	-1.12141	-0.852565	-0.889555	-0.904981	-0.807389	-0.683239	-1.33426	-1.55038	-1.24324	-0.528964	-1.47865	-0.699715	-0.963514	-0.303427	-0.487869	-0.737611	-2.30319	-0.555972	-1.57596	-1.28208	-0.80424	-0.698582	-1.23382	-0.858774	-2.2207	-1.66672	-0.494202	-1.43306	-0.845156	-0.19839	-0.68778	-0.363994	-1.96914	-1.12756	-1.64348	-1.21468	-2.17419	-1.30499	-0.929067	-1.13257	-0.395799	-0.225134	-0.334985	-0.454158	-0.853667	-1.46344	-0.178571	-0.698661	-0.451775
Cluster_007370	-1.16513	-0.56941	-0.432823	-0.322677	-0.631676	-0.748466	-1.47407	-1.02837	-0.477323	-1.32078	-0.880706	-1.48584	-1.00457	-1.62829	-1.02832	-1.18794	-1.38137	-1.63886	-1.34187	-0.854931	-0.995465	-1.67915	-0.439434	-1.83102	-0.908704	0.015642	-0.926001	-1.46006	-0.750969	-0.775907	-0.625632	-0.400906	-1.21217	-1.01904	-0.894674	-0.868892	-1.71065	-1.36079	-0.910657	-1.02723	-0.95815	-0.326704	-0.786363	-0.300192	-1.82402	-1.31415	-1.08912	-0.781427	-2.03837
Cluster_007248	-0.663085	-0.4708	-1.38742	-0.832109	-1.35316	-1.20415	0.175255	-0.762535	-0.638826	-0.244559	-1.41963	-0.000744859	-0.988488	-1.05263	-0.856228	-1.24661	-0.744783	-1.04811	-1.2041	-0.13435	-1.15235	-1.54983	-1.03753	-0.795305	-0.933905	-1.04178	-0.659146	-0.898446	-1.14619	-0.797933	-0.76033	-1.20765	-0.992744	0.141497	-1.07288	-0.833041	-0.715393	-0.06694	-1.17446	-0.423502	-0.794896	-1.46685	-1.01556	-1.1745	-1.01811	-1.13174	-1.24188	-0.818997	-1.57175
Cluster_042423	-0.600937	-0.252846	-0.0313331	-0.356757	-0.943429	-0.0985076	-0.886632	-0.562665	-0.407687	-0.720623	-0.559473	-1.11786	-0.75463	-0.651152	-0.75399	-0.76677	-1.56987	-0.726233	-0.593685	-0.334274	-0.329604	0.282565	0.0672079	-0.24155	-0.0412879	0.193059	-0.212261	-0.358868	-0.602118	-0.813262	-0.0644079	0.121096	-0.321318	-0.346156	0.00275701	-0.379489	-0.802278	-0.542092	-0.878634	-0.979805	-0.279905	-0.409784	0.108048	0.0870245	-0.259948	-0.323821	-0.531953	-0.649939	-1.23944
Cluster_074722	-1.09881	-1.36544	-1.79911	-1.67404	-1.5968	-1.74505	-1.54279	0.236053	-1.10608	-1.70201	-1.33119	-1.60352	-0.911416	-1.34198	-1.58862	-0.511832	-0.661502	-0.723759	-0.663658	-0.244098	-1.6579	-0.606811	-1.20193	-0.709195	-0.189796	-0.149628	-1.06932	-0.76236	-1.5813	-1.13126	-0.838298	-1.34204	0.365063	0.0457167	0.0515298	-0.387922	-0.896283	-0.829579	-1.10311	-0.524172	-1.46178	-0.608749	-1.26239	-1.58102	-0.273387	-0.175108	-1.16908	-1.75807	-1.20418
Cluster_085518	-0.725876	-0.301876	0.11335	-0.909177	0.426316	-0.12628	-0.338669	-0.656693	-0.590727	-0.690026	-0.330353	-1.05822	-0.505247	-0.379248	-0.304819	-0.348791	-1.03123	0.134532	-0.336121	-0.0365978	-0.465483	0.342036	-0.194314	-0.247984	-0.354349	0.0592025	0.105681	0.515189	-0.469493	-0.441586	-0.0291756	-0.218441	-0.0637535	0.180415	-0.561811	0.121992	0.182899	-0.456732	-0.477565	-0.231082	-0.0513858	0.241263	0.0391049	0.0503625	-0.738274	0.285509	0.318193	-0.180568	-1.00036
Cluster_027782	-1.34034	-1.43188	-1.96583	-1.85383	-1.94034	-2.79157	-2.11515	-2.0779	-1.69738	-1.93766	-2.37689	-1.76547	-1.16729	-1.87693	-1.59347	-1.84595	-1.21455	-1.54603	-1.40906	-1.05728	-1.66217	-1.85389	-1.6047	-1.26675	-1.17772	-1.97257	-1.72042	-1.95396	-1.50366	-1.32081	-2.02918	-1.72903	-1.6307	-1.51581	-2.09908	-1.97988	-3.2878	-1.03829	-1.34287	-1.57063	-1.36461	-1.69647	-1.71453	-1.68989	-1.69853	-2.1735	-1.92758	-1.68692	-1.2924
Cluster_008015	-1.03078	-1.3432	-0.504033	-1.21872	-0.290217	-1.54736	-1.24621	-0.937218	-1.35884	-1.67265	-1.59777	-1.94816	-0.992566	-1.29611	-0.549429	-1.31983	-1.83681	-1.1727	-1.48253	-0.64476	-0.775468	-0.179982	-0.620534	-0.534147	-0.895499	-0.924875	-0.940319	-0.556023	-1.59443	-1.35746	-0.763378	-1.03193	-0.790752	-0.983441	-0.441138	-0.299612	-0.680998	-1.05398	-1.18281	-1.20066	-1.12341	-1.04904	-0.812107	-1.08291	-0.901001	-0.589982	-1.2748	-0.454774	-1.70237
Cluster_001003	-0.738939	-0.623767	-1.29559	-0.525379	-0.822386	-0.568387	-0.372049	-0.900837	-0.711021	-0.678366	-0.76699	-1.08614	-0.959277	-0.873001	-0.499503	-1.03864	-1.05293	-1.36939	-1.01622	-0.758021	-0.765832	-1.1274	-0.731265	-0.564408	-0.634732	-0.864933	-0.738328	-1.94614	-0.623987	-0.720008	-0.838298	-0.716177	-1.26469	-0.87385	-0.950064	-1.10872	-2.66459	-0.74191	-0.68044	-0.846706	-0.630543	-0.684103	-0.931555	-0.6256	-0.815289	-1.58613	-0.485115	-0.557662	-1.00187
Cluster_021915	-1.21972	-1.12732	-1.36682	-1.61292	-1.34526	-1.05816	-1.52883	-1.97233	-1.17968	-1.77816	-1.18056	-1.45412	-1.18042	-1.07885	-0.967677	-1.0275	-1.23481	-0.978489	-0.99292	-1.42291	-1.27006	-1.33243	-1.59605	-1.09939	-1.38641	-2.00267	-1.18034	-2.05038	-1.26128	-0.871626	-1.41598	-0.947169	-1.326	-1.49117	-1.82833	-1.3591	-2.22972	-1.45032	-1.02101	-1.42019	-1.3335	-1.24132	-1.35942	-1.37187	-1.14628	-1.52433	-1.44663	-1.45477	-1.21769
Cluster_007465	-2.21349	-2.72283	-4.33911	-3.92428	-4.1116	-3.68974	-3.9846	-3.44476	-2.30957	-2.99791	-3.73902	-2.21344	-2.72496	-2.47747	-1.14319	-4.03388	-2.89583	-3.2927	-2.27663	-3.20663	-3.19767	-4.61748	-3.74287	-1.6269	-2.27773	-3.34493	-3.19895	-4.08942	-2.08579	-1.78071	-3.25878	-2.70998	-3.35377	-3.66788	-3.35854	-3.79893	-4.4042	-2.44176	-1.39631	-3.03464	-1.59259	-4.2593	-4.55259	-3.50938	-5.84061	-3.40263	-3.84137	-1.09069	-1.69108
Cluster_000138	-2.29942	-2.3926	-2.13078	-2.51124	-2.97038	-1.75713	-0.733298	-1.20969	-1.27676	-1.38022	-2.28198	-1.40959	-1.66676	-2.84775	-1.13803	-1.67716	-0.59916	-1.74916	-1.26877	-1.87535	-1.69908	-1.92903	-1.96498	-1.45081	-1.7164	-2.07239	-1.60997	-2.11926	-1.55791	-1.55597	-1.14851	-2.43893	-1.31211	-0.371443	-1.67536	-1.7028	-2.16276	-2.00854	-0.68044	-1.52417	-1.1765	-1.9571	-2.87627	-2.42175	-1.4501	-2.1964	-2.45245	-3.23665	-2.23556
Cluster_041206	-0.140207	-0.207206	0.0707973	-0.0738253	0.573672	0.265054	-0.513654	-0.16118	-0.337796	-0.770983	-0.42893	-1.20501	-0.588299	-0.258408	0.311441	-0.270956	-1.2359	-0.25077	-0.0350909	0.011175	0.128318	0.340742	0.148109	0.0652954	0.0710093	-0.0261493	0.00272719	-0.446352	-0.288665	-0.521431	0.111683	-0.202072	-0.0782798	0.11024	0.201954	0.270931	-1.45564	-0.351823	-0.161224	-0.0804748	-0.0657308	-0.192496	-0.130037	-0.070842	0.146333	-0.0277066	-0.664689	0.0681048	-0.838626
Cluster_070797	-0.416877	-0.544586	-0.770486	-0.721985	-0.866841	-0.496448	-0.405616	-0.574392	-0.420513	-0.434097	-0.484543	-0.311209	-0.286372	-0.313019	-0.472827	-0.278728	-0.253763	-0.422729	-0.392483	-0.763372	-0.731803	-0.654103	-0.752584	-0.549014	-0.349496	-0.806941	-0.682627	-0.505397	-0.433852	-0.530829	-0.666468	-0.516605	-0.71668	-0.806012	-0.858294	-0.848747	-0.392265	-0.507178	-0.300782	-0.545676	-0.510089	-0.592406	-0.760586	-0.794286	-0.47602	-0.592567	-0.313207	-0.472079	-0.286514
Cluster_039452	-1.56618	-1.03572	-0.62262	-0.670376	0.310116	-0.803281	-1.14877	-0.914626	-0.199849	-0.202205	-1.07768	-1.20963	-0.398083	-1.45593	-0.710356	-0.49538	-1.87182	-1.50837	-1.29266	-1.01685	-1.12349	-0.72041	-0.592254	-1.04468	-0.625524	-0.0509729	-0.835238	-0.179114	-0.704393	-1.2099	0.464545	0.105009	-0.430684	0.118267	-0.103599	-0.136451	-0.926246	-1.29431	-0.172399	-0.627955	-0.683185	-0.916232	-0.76354	0.267232	-1.32961	-0.83431	-0.779263	-1.0305	-1.61939
Cluster_000240	-2.19166	-1.69071	-1.68799	-2.31189	-1.93119	-1.22013	-0.54814	-1.1405	-0.826816	-0.619297	-2.01864	-0.789947	-1.59554	-2.0999	-0.509441	-1.78525	-0.817655	-1.08789	-1.52453	-1.88237	-1.38201	-1.90327	-1.79261	-1.53834	-1.928	-1.76651	-0.793499	-1.6569	-1.05972	-1.32671	-0.771092	-2.17896	-1.38347	-0.092586	-1.59646	-1.47121	-1.93804	-2.00567	-0.582868	-1.68027	-0.756143	-1.46685	-2.11314	-2.00989	-2.17969	-1.70599	-1.25312	-2.23381	-1.55787
Cluster_077372	-1.59139	-1.4463	-2.13078	-2.05425	-1.97395	-2.06523	-1.86007	-1.81812	-1.59779	-1.65595	-2.24143	-1.46235	-1.52496	-1.56614	-1.47098	-1.61338	-1.34897	-1.18752	-1.37966	-1.39822	-1.69791	-1.88327	-1.82365	-1.56665	-1.49756	-1.661	-1.4942	-1.81066	-1.70195	-1.4296	-1.58933	-1.67975	-1.70153	-1.87542	-1.56312	-1.42247	-1.65118	-1.45997	-1.2402	-1.44921	-1.52851	-1.90595	-1.93815	-1.87917	-1.88549	-1.71621	-1.87345	-1.54915	-1.48511
Cluster_007976	-0.550859	-0.652256	-0.823442	-0.71317	-0.757119	-0.153327	-0.570227	-1.16118	-0.671311	-0.971417	-0.764722	-1.3609	-0.801852	-0.345452	-0.294891	-0.515199	-0.921935	-0.731225	-0.522329	-0.473246	-0.666478	-0.811391	-0.654038	-0.161129	-0.663589	-0.911195	-0.583578	-2.58506	-0.851996	-0.964097	-0.569313	-0.353663	-1.04148	-0.518555	-1.06241	-0.830674	-2.68098	-0.913356	-0.361549	-0.785147	-0.609259	-0.720647	-0.733478	-0.556676	-0.442707	-1.22607	-0.706502	-0.313194	-1.12986
Cluster_000178	-1.24662	-1.33462	-3.08431	-2.31725	-2.65313	-2.53197	-0.597501	-2.04426	-1.3447	-1.92572	-2.30394	-1.74507	-1.40745	-1.82141	-2.05959	-2.31917	-0.6824	-2.02227	-2.09409	-0.814749	-2.53926	-2.87567	-1.52504	-1.8269	-1.34629	-2.34698	-2.48068	-2.61143	-2.40003	-2.09316	-1.83109	-2.58025	-1.8442	-1.01904	-1.71811	-2.16099	-2.27059	-1.00567	-1.63634	-1.0239	-2.16319	-2.75493	-3.14705	-2.6857	-2.08106	-2.54507	-2.41909	-2.35581	-2.84785
Cluster_024461	-1.81089	-1.80401	-0.560314	-1.2688	-1.35316	-1.19112	-1.41874	-0.395566	-1.66503	-1.55849	-1.83054	-1.43032	-0.973855	-2.30291	-1.46915	-1.90394	-1.89453	-1.58188	-1.73263	-1.22863	-1.6654	-0.896501	-1.01697	-1.3337	-1.60188	-0.305781	-1.42602	0.240173	-1.86601	-1.16733	-0.999212	-1.22482	-0.489722	-0.876986	-0.371796	-0.0163107	0.454288	-1.10115	-2.07444	-1.22419	-1.22669	-0.705979	-0.296415	-0.847805	-1.21812	-0.247208	-1.06738	-1.67175	-1.91526
Cluster_009356	-0.223753	-0.0538921	-0.621833	-0.138468	-0.307802	-0.345406	-0.0522859	-0.692377	-0.311237	-0.346798	-0.42581	-0.238432	-0.822895	-0.594041	-0.169953	-1.36047	-0.553655	-1.19184	-0.822921	-0.238702	-0.53884	-0.828277	-0.233822	-0.422458	-0.890439	-0.536773	-0.0318045	-1.59568	-0.266625	-0.389575	-0.410516	-1.0136	-0.983146	-0.438226	-0.0422101	-0.296151	-1.79077	-0.080304	-0.0901415	-0.28384	-0.164807	-0.244632	-0.76354	-0.309367	-1.02858	-1.51123	-0.596844	-0.109686	-0.628937
Cluster_076192	-1.07589	-0.718957	-1.02135	-1.15859	-0.814246	-0.84839	-1.24265	-0.900837	-0.990422	-1.02997	-0.905009	-1.01534	-1.2654	-0.861419	-0.662051	-0.726475	-1.26884	-0.613246	-0.979516	-1.16537	-1.20516	-0.397552	-0.696303	-0.952937	-0.6945	-0.629088	-0.86889	-0.0900997	-1.09745	-1.2244	-0.525615	-0.617822	-0.444193	-0.808693	-0.724717	-0.320975	-0.11036	-0.991614	-1.04643	-0.559109	-0.65712	-0.753342	-0.47074	-0.650864	-1.0891	-0.380419	-0.755351	-0.952745	-0.958554
Cluster_007887	-0.0446349	-0.0689995	-0.342582	-0.261623	0.0142463	0.103686	-0.168527	-0.179203	-0.555426	-0.681252	-0.385266	-1.29395	-0.934688	-0.121056	0.155671	-0.215862	-1.3708	-0.743962	-0.112277	-0.0502775	-0.0366263	-0.325766	-0.523423	0.00270287	-0.434507	-0.718588	0.0269356	-1.35587	-0.400916	-0.525434	0.0457548	-0.342805	-0.715397	0.0362132	-0.312751	-0.392201	-2.04092	-0.344281	-0.13307	-0.207685	-0.290651	-0.317435	-0.469986	-0.189872	-0.471102	-0.569837	-0.681807	0.0253528	-1.29538
Cluster_069412	-1.86392	-2.00813	-1.52429	-1.80557	-2.24137	-1.65328	-2.15166	-1.83779	-1.41815	-1.942	-1.34045	-1.63949	-1.44064	-1.85763	-1.35253	-1.57878	-1.10878	-1.45605	-1.3596	-1.7598	-2.00717	-1.31331	-1.79713	-1.28992	-1.17448	-1.35903	-1.98905	-0.938451	-1.5178	-1.4361	-1.64151	-1.75993	-1.466	-1.31964	-1.99194	-1.64911	-1.26704	-1.75776	-1.4285	-1.51278	-1.36893	-1.61261	-1.57527	-2.10166	-1.37891	-1.38764	-1.69736	-1.76264	-1.08717
Cluster_008480	-1.21573	-1.00813	-0.214552	-1.03977	-0.203067	-0.738286	-0.518655	-1.01054	-1.1956	-0.894028	-0.961664	-1.91009	-0.963514	-0.70348	-0.856676	-0.875914	-1.8053	-0.601915	-0.814673	-0.657229	-0.904134	0.218818	-0.221588	-0.562176	-0.159684	-0.0847684	-0.472187	0.520518	-0.99142	-1.41793	-0.367892	-0.491083	-0.517243	-0.288511	-0.653851	-0.0784586	-0.357416	-1.24353	-1.5776	-0.275477	-0.495316	-0.357193	0.0414336	-0.678892	-1.10988	-0.000340413	-0.432885	-0.470903	-1.71395
Cluster_069726	-0.864984	-0.917958	-0.609423	-0.787678	-0.672086	-0.936742	-1.09122	-0.617617	-0.406539	-1.09093	-0.994945	-1.0818	-0.497898	-1.2246	-0.637069	-0.743289	-0.971961	-0.754428	-0.583466	-0.759798	-0.530842	-0.946257	-0.461221	-0.718671	-0.460714	-0.530423	-0.68397	-0.39766	-0.619928	-0.724225	-0.728146	-0.9441	-0.387662	-0.682411	-0.335415	-0.663325	-0.337974	-0.812766	-0.615868	-0.500691	-0.737991	-0.954257	-0.750401	-0.931999	-0.863212	-0.652229	-1.07432	-1.16637	-0.523742
Cluster_075961	-0.955843	-1.12382	-1.51743	-1.58058	-1.2383	-1.45349	-1.28653	-0.143875	-1.20056	-1.41643	-1.28013	-1.16866	-0.896567	-1.24623	-1.04871	-0.401386	-0.813499	-0.258308	-0.69189	-0.416405	-1.24843	-0.269431	-0.675228	-0.762305	-0.528007	-0.342811	-1.27045	-0.874782	-1.35577	-0.967793	-0.745405	-1.07935	0.119891	-0.178016	-0.371796	-0.0847681	-1.43388	-1.00282	-0.878634	-0.528389	-1.05559	-0.563761	-1.15486	-1.28289	-0.82845	-0.167734	-0.8943	-1.50891	-1.02849
Cluster_032324	0.173174	0.11345	1.06274	0.34633	1.12661	0.103686	-0.142374	0.457336	-0.0338411	-0.383127	-0.376851	-0.434195	0.782234	-0.138727	0.512131	-0.0512305	-0.885298	0.30257	0.120025	0.767156	0.847649	1.28256	0.93532	0.78528	0.652109	0.964987	0.482606	1.24017	-0.287724	0.446895	0.769627	0.889936	0.82995	0.389675	1.19515	1.19231	0.14511	0.409083	-0.0637124	0.170581	0.267059	0.825783	1.20734	0.885379	0.308026	0.812318	0.152879	0.898914	-0.316791
Cluster_025349	-1.2059	-1.22171	-0.346738	-0.899792	-0.205896	-0.444868	-0.579773	-0.514689	-0.555426	-0.804265	-1.5623	-0.710618	-0.903928	-1.49344	0.141981	-1.16021	-1.11619	-1.08561	-0.86863	-0.88237	-0.959992	-0.717435	-0.183129	-0.553357	-0.902913	-0.494155	-0.389715	-0.16993	-0.887908	-0.792941	-0.414607	-1.03948	-0.420821	-0.826534	-0.229297	0.124616	-0.19659	-0.84707	-0.899535	-0.359417	-0.284351	-0.699616	-0.539327	-0.742434	-0.963149	-0.350456	-0.720588	-1.03911	-1.3596
Cluster_008714	-0.037984	0.301168	0.719014	0.449053	0.770781	0.483898	0.285529	0.334375	0.252867	0.332989	0.399134	-0.357619	0.0449192	0.384872	0.164705	0.707325	-0.531492	0.170608	0.424044	0.828244	0.461966	0.71497	0.74931	0.513278	0.72293	0.749067	0.26622	0.23764	0.28568	0.087873	0.71527	0.527894	0.703305	1.11347	0.302003	0.351666	-0.252008	0.00281774	0.184107	0.386457	0.494396	0.433923	1.05289	0.303881	0.770817	0.881083	0.788718	0.539534	-0.557874
Cluster_088599	0.233695	-0.0689995	-1.08047	-0.208104	-0.948108	-0.0760391	0.204765	-1.39255	-0.713337	-0.110709	0.13382	-0.925168	-0.700273	0.39343	-0.259564	-1.29879	-0.540222	-1.22186	-0.295248	0.245509	-0.205164	-1.51872	-0.526658	0.474126	-1.21383	-0.779989	-0.296095	-1.69869	-0.436492	-0.496903	0.0528167	-0.572642	-1.43469	-0.136052	-1.23541	-0.790141	-1.92625	-0.374601	-0.085062	-0.545676	0.00673675	-0.810569	-1.13004	-0.283372	-1.62017	-1.26149	0.186658	0.370828	-1.13088
Cluster_070999	-0.193452	-0.00480666	0.0771375	-0.18363	-0.152541	-0.683239	-0.404325	0.290494	-0.170931	-0.457669	-0.456959	-0.295362	0.0997678	-0.543576	-0.160848	-0.190332	-0.102294	-0.034773	-0.142301	0.0729206	0.136918	0.0967304	0.0588558	-0.0940555	0.030044	0.275976	-0.159749	0.337083	-0.0390824	-0.0841556	0.0929339	-0.0710823	0.411459	-0.0190422	0.221749	-0.0462739	0.459105	-0.0413859	-0.0935612	-0.0108389	0.0076501	-0.117759	0.0506254	0.116988	-0.302907	0.438691	-0.34317	-0.148684	0.0516335
Cluster_041887	-0.353783	-0.25226	0.0802732	-0.149326	0.408753	-0.00545803	-0.555378	-0.234052	-0.419331	-0.619297	-0.293675	-0.900545	-0.55051	-0.42278	-0.182082	-0.109554	-1.58671	-0.370481	-0.16966	-0.0399775	0.224532	0.367147	0.159962	-0.527928	0.0177904	0.350206	-0.124987	0.101554	-0.10172	-0.3602	0.159881	0.151585	-0.0524725	-0.0507235	-0.0990755	0.0184514	-0.169284	-0.920342	-0.432224	-0.132572	-0.091891	-0.0670663	0.149803	0.0870245	0.0829122	0.181241	-0.48373	0.142738	-1.21894
Cluster_000871	-0.00312041	-0.238985	-0.895424	-0.498769	-0.725006	-0.607518	-0.201173	-0.0721083	-0.0629723	-0.535124	-0.370417	-0.53208	0.335382	-0.461958	-0.351134	-0.148431	0.489594	-0.31126	-0.136849	0.296857	-0.454045	-0.492338	0.0630519	0.261733	0.276045	-0.522097	-0.523856	-0.707554	-0.604061	0.173536	-0.163618	-0.230692	-0.0387712	0.332412	-0.244754	-0.465064	-0.914766	0.617307	0.007109	0.164179	0.238528	-0.669126	-0.726617	-0.299184	0.157977	-0.644855	-0.321695	-0.671749	0.0719589
Cluster_021283	-2.05231	-2.26006	-1.5672	-2.78146	-2.21161	-2.46354	-2.27319	-0.56894	-2.09999	-2.44568	-2.41034	-2.65994	-2.12416	-2.29296	-2.50695	-1.33185	-1.83469	-1.46412	-1.4406	-1.25789	-2.60426	-1.94126	-2.59464	-2.29329	-1.40795	-1.16145	-1.99452	-1.86182	-2.06112	-1.95319	-1.64035	-2.30145	-0.425396	-0.872291	-1.03245	-1.5621	-2.19511	-2.08371	-1.99479	-1.46174	-2.45234	-1.89098	-1.9849	-2.22236	-1.21812	-1.12594	-2.35942	-2.55438	-2.42671
Cluster_001724	-0.290362	-0.100889	-0.561682	-0.197739	-0.290217	-0.182636	-0.296471	-0.769643	-0.720361	-0.750133	-0.454738	-1.04135	-0.810746	-0.438317	-0.00253528	-0.697245	-1.31617	-1.13549	-0.593685	-0.345784	-0.139289	-0.756168	-0.753952	-0.13956	-0.956734	-0.984358	-0.171983	-1.43069	-0.326026	-0.341373	-0.342214	-0.603628	-1.2042	-0.487307	-0.725668	-0.599254	-1.86825	-0.268959	-0.453319	-0.508715	-0.461784	-0.360797	-0.71058	-0.238683	-0.621555	-0.799548	-0.65228	-0.0179159	-0.6589
Cluster_081964	-1.51975	-1.08865	-1.34674	-1.14933	-0.800638	-1.01171	-1.30255	-0.827839	-0.775664	-1.83615	-1.47982	-1.92012	-0.614179	-0.716927	-0.720043	-0.309182	-1.86029	-0.15303	-0.446082	-0.302089	-1.20892	-0.158997	-0.675228	-1.13205	-0.963295	-0.569231	-0.566832	-1.21576	-1.62399	-0.539049	-0.509979	-0.873672	-0.286556	-0.96959	-0.769736	-0.562101	-1.61374	-0.97267	-1.25364	-0.482208	-0.421984	-0.864791	-0.88016	-1.26952	-0.318456	-0.799548	-1.16575	-1.44804	-1.38269
Cluster_002090	-0.278718	-0.105045	-0.434353	0.31225	0.0423819	-0.217593	-0.0943667	-0.748658	-0.183089	-0.181565	-0.293675	-0.692595	-0.38105	0.0368826	-0.0445542	-2.04477	-1.71084	-1.24011	-0.566141	0.181192	-0.0935311	-0.782902	-0.0674907	0.230575	-0.477664	-0.417558	-0.163789	-1.35687	-0.241403	-0.512232	-0.730975	-0.587186	-1.05527	-0.583896	-0.305452	-0.591021	-2.09386	-0.115632	-0.784874	-0.755566	-0.168898	-0.236945	-0.123198	-0.0562179	-0.644269	-1.78517	-0.184085	0.307248	-1.0034
Cluster_007932	0.270895	0.372077	0.756802	0.264801	0.749292	0.901492	0.0680449	0.559147	0.24527	0.0165584	0.0918554	-0.721802	-0.173464	0.558797	0.598585	0.35133	-0.777783	0.203915	0.821487	0.589209	0.517129	1.23067	0.831348	0.97645	1.03604	0.832522	0.473346	0.660742	0.226611	0.107036	0.796141	1.03715	0.59888	0.76489	0.853413	0.660383	-0.0445149	0.14694	0.0165359	0.146629	0.55276	0.616164	0.660572	0.810128	1.0547	0.957935	0.343623	0.73101	-0.706192
Cluster_000592	-0.830904	-0.96979	-0.828477	-1.16997	-1.24757	-1.14726	-1.14591	-0.810176	-0.809087	-1.32332	-1.24662	-1.24092	-0.261997	-1.02512	-0.581444	-0.737611	-0.714114	-0.600056	-0.810394	-0.46776	-1.0048	-0.683244	-0.737815	-0.546859	-0.708978	-1.0533	-0.955126	-1.42365	-1.51146	-0.369461	-0.513405	-0.693268	-0.767031	-0.388988	-1.08797	-0.721661	-1.86487	-0.15409	-0.748494	-0.559109	-0.499695	-0.654649	-0.857496	-0.692369	-0.653102	-1.12727	-0.732687	-1.39664	-0.947696
Cluster_034425	1.49982	1.6675	1.71178	1.88076	2.05812	1.66796	1.38402	1.63087	1.39864	1.34405	1.48727	0.877416	1.2506	1.39554	1.63611	1.24219	0.511665	1.22663	1.5684	1.7973	1.88267	1.81221	1.82777	1.63634	1.59021	1.99733	1.71208	1.18362	1.54594	1.4065	1.78763	1.79067	1.58691	1.65891	1.925	1.7708	0.529686	1.2867	1.43018	1.40041	1.46198	1.84423	1.92795	1.84759	1.61631	1.43384	1.46025	1.91514	0.571143
Cluster_032127	-0.566175	-0.311845	-0.0333578	0.319158	0.0423819	-0.284119	-0.158169	0.249974	-0.054739	0.492905	-0.355177	-0.0715371	-0.190359	-0.807734	0.113713	-0.275797	-0.0788133	-0.38044	-0.256702	0.0487121	-0.461411	-0.175703	0.0874113	-0.0453521	0.111791	0.273783	0.114324	1.02583	0.126815	0.148713	0.15066	-0.381221	0.375579	-0.171767	0.600344	0.532897	0.868391	0.277869	-0.143535	0.11168	0.0502025	-0.109565	-0.0811889	0.339993	-0.322605	0.283789	0.550819	-0.127415	-0.492099
Cluster_074205	-0.788024	-0.928953	-0.891015	-1.32542	-1.30068	-0.712253	-0.856408	-1.06075	-0.83289	-0.714328	-0.780852	-0.639485	-0.796023	-0.682795	-0.806468	-0.679619	-0.490296	-0.640892	-0.701723	-1.15952	-1.02165	-1.07036	-1.20193	-0.831021	-0.716402	-1.12142	-1.02586	-0.861817	-0.776275	-0.939069	-1.05234	-0.892268	-1.11526	-1.17802	-1.12695	-1.08265	-0.655318	-0.869451	-0.557162	-0.893199	-0.881082	-0.974595	-0.967957	-1.20989	-0.966197	-0.99376	-0.552525	-0.874752	-0.555151
Cluster_008121	-0.174969	0.0146426	-0.288225	-0.0327127	-0.897827	0.273296	-0.599517	-0.190387	-0.42647	-0.632034	-0.277908	-1.66856	-0.819826	-0.178752	-0.407732	-0.401386	-1.3309	-0.590874	-0.0350909	-0.101865	-0.22823	0.0612097	-0.225628	0.0376516	0.0522869	-0.158462	0.00272719	-0.950033	-0.673613	-0.889851	0.10345	0.202465	-0.554516	0.0457167	-0.0665695	-0.553289	-2.01186	-0.232789	-0.772406	-0.808734	-0.481028	-0.0858699	0.0320431	0.279353	-0.379704	-0.641941	-0.400876	-0.255202	-1.68739
Cluster_111819	-0.904872	-0.926178	-0.823442	-0.574684	-0.365282	-0.517109	-1.22952	-0.986267	-1.15975	-1.10223	-0.947653	-2.14666	-1.25113	-0.999769	-0.740091	-1.48109	-2.40651	-1.47931	-1.01486	-0.894335	-0.610657	-0.828277	-0.651867	-0.589759	-0.698075	-0.77504	-0.793499	-1.19464	-1.12889	-1.33355	-1.20386	-0.60643	-1.2456	-0.790265	-0.554686	-0.970011	-2.95549	-1.0803	-1.1474	-1.11587	-1.00579	-0.869435	-0.350166	-0.612981	-0.806731	-1.99704	-0.985903	-0.704651	-1.69857
Cluster_031874	-1.41373	-1.36697	-0.4864	-1.43065	-1.09612	-1.32616	-0.898531	-1.11436	-1.50661	-0.968041	-1.64835	-1.31712	-0.922896	-1.58791	-1.01331	-1.65329	-1.50427	-1.41418	-1.56857	-1.26637	-1.13929	-0.593238	-0.887656	-1.1942	-0.919924	-0.406361	-1.14009	-0.742503	-0.66011	-1.18533	-0.82753	-0.972537	-1.0497	-1.11378	-0.595758	-0.553289	-1.20461	-1.47824	-1.16223	-0.988884	-0.914082	-0.940291	-0.332781	-1.02837	-1.3275	-0.85044	-0.559056	-1.31238	-1.29092
Cluster_008141	-1.30233	-0.754722	-0.256562	-0.784502	-0.297166	-0.554989	-1.05574	-0.647941	-1.29057	-1.20413	-1.29063	-1.25746	-0.770717	-1.05263	-0.340104	-0.436581	-1.96175	-0.528362	-0.436977	-0.725584	-0.42639	-0.307508	-0.840038	-0.687857	-0.727782	-0.650717	-0.376269	-0.690004	-0.981555	-1.20219	-0.451773	-0.493244	-0.825641	-0.127564	-0.71346	-0.532605	-1.38663	-0.822026	-1.06855	-0.567141	-0.549383	-0.0216771	-0.564827	-0.746644	-0.338888	-0.134437	-0.840781	-0.832279	-1.50159
Cluster_007547	-2.63876	-2.72971	-1.97284	-1.80062	-1.76016	-1.87974	-2.87974	-0.839465	-2.68464	-2.3772	-2.36172	-2.58792	-2.23477	-2.89188	-1.77944	-1.89171	-2.24025	-2.39458	-1.97387	-1.51473	-1.53402	-2.07371	-1.78372	-1.745	-1.54031	-0.953599	-2.24585	-1.64705	-2.34425	-1.72848	-1.84195	-2.18267	-0.603133	-1.09779	-1.04618	-0.696684	-2.46832	-1.85508	-2.80112	-1.90564	-2.02951	-1.25415	-1.48612	-2.02837	-1.8906	-0.867192	-1.24586	-2.0844	-3.15196
Cluster_033338	-0.393812	0.0452394	0.545249	0.61894	1.09371	0.528749	-0.494205	0.279114	0.304856	-0.493731	0.00505472	-0.936163	-0.0805767	-0.685328	0.685022	-0.0677996	-1.24923	0.245572	0.0549071	0.36736	0.545291	0.739459	0.661443	0.197008	0.575166	0.582442	0.365536	0.180736	0.174738	-0.161497	0.289809	-0.0319302	0.480315	0.522838	0.808492	0.776664	-0.532984	0.0454821	-0.192407	0.350189	0.281866	0.168548	0.252466	0.261735	0.77361	0.44349	-0.173802	0.0814688	-0.371881
Cluster_073248	0.858957	1.07932	0.624787	0.660617	0.400401	1.33414	0.892821	0.532103	0.807913	0.976441	0.48727	1.27058	0.66337	0.893251	0.68886	1.05305	0.909605	0.917219	1.05549	0.348357	0.264404	0.472753	0.258206	0.779234	0.780241	0.25811	0.57768	0.601241	0.775175	0.375641	0.824696	0.552947	0.331895	0.568031	-0.0501791	0.59999	1.10372	0.614575	0.697833	0.919525	1.06644	0.585328	0.472883	0.253356	0.778041	0.503565	0.597979	0.74977	0.670481
Cluster_001812	0.264364	0.471208	0.216012	0.986471	0.569407	0.661327	0.49618	0.185077	-0.704145	-0.14638	0.742965	0.387761	-0.816778	0.314672	0.552305	-0.477974	-0.535835	-0.508374	0.354192	0.648693	0.980798	-0.0475824	0.724537	-0.344354	0.0458623	0.690023	0.436237	-1.06136	0.603936	0.587271	-0.748349	-1.07935	-0.177411	-0.601058	0.411942	0.58439	-2.09606	-0.447151	0.227594	0.251524	0.369457	0.869652	0.547743	-0.469526	-0.365668	-0.746544	0.708649	1.01397	-1.11483
Cluster_008379	-0.920703	-0.859627	-0.202404	-0.7481	-0.49022	0.3002	-0.919118	-0.800836	-1.09588	-0.984023	-0.56515	-1.84489	-1.11963	-0.919193	-0.527924	-0.961817	-1.85602	-0.886486	-0.657627	-1.13859	-0.322189	0.0757684	-0.724812	-0.363659	-0.419132	-0.0651359	-0.627325	-0.894985	-0.682853	-0.764137	-0.226357	0.0619743	-0.849398	-0.203952	-0.316447	-0.247303	-0.892679	-1.03218	-1.0859	-0.874001	-0.42568	-0.143752	-0.268987	-0.0420702	-0.0393037	-0.209127	-0.634307	-0.746849	-1.36307
Cluster_080695	-0.30476	0.0874371	0.119102	-0.0299198	0.250887	0.334135	-0.28262	0.571083	-0.25359	-0.397951	0.0383361	-0.57838	-0.714436	0.149862	0.160427	0.44778	-0.59916	0.344596	0.00513133	-0.269241	-0.0764978	0.547286	0.254191	-0.0248409	0.152627	0.456782	-0.155746	0.655922	-0.174215	-0.345783	0.429707	0.227894	0.603208	0.545428	0.409158	0.555786	0.717383	-0.162208	-0.406777	0.470551	0.281866	0.258992	0.418927	0.0828685	-0.0250632	0.625113	0.236824	-0.301118	-0.139135
Cluster_089603	-0.719489	-0.85726	-1.70481	-1.17189	-1.39102	-0.474892	-0.528835	-1.60665	-1.57021	-0.808125	-0.703631	-0.184805	-1.53914	-0.663051	-1.13889	-1.69468	-0.553655	-1.95643	-1.15908	-0.79694	-0.979588	-1.74973	-1.66842	-0.721876	-1.99567	-1.21222	-0.933101	-1.67107	-0.422167	-0.408613	-1.18327	-1.64307	-0.887662	-0.688486	-1.55149	-0.638367	-1.89628	-0.816446	-0.748494	-1.01407	-0.806634	-1.25246	-1.18119	-1.10166	-2.19975	-1.62765	-0.630412	-0.710726	-0.432935
Cluster_008729	-0.168681	0.483227	0.980621	0.634288	0.524812	0.978748	-0.210969	0.466585	0.237538	0.195735	0.250829	-0.315633	0.601917	0.013134	0.332197	0.267993	-0.762806	0.70559	0.333294	0.455957	0.580411	1.16788	0.601113	0.569394	0.700582	0.878583	0.600618	0.803295	0.0729396	0.528687	0.67983	0.642392	0.92172	0.888931	0.715738	0.895734	0.625509	0.59639	-0.226003	0.299736	0.835193	1.07057	0.713087	0.769127	0.894352	1.02227	0.55967	0.151227	-0.124794
Cluster_085475	-1.03732	-1.14573	-0.391569	-1.02853	-0.603127	-0.819148	-0.990444	-0.581768	-0.770335	-1.25528	-0.792751	-0.94681	-0.987137	-0.978805	-0.406144	-0.785253	-1.1031	-0.573072	-0.509364	-0.668621	-1.20892	-0.610272	-0.58015	-0.559954	-1.00271	-0.371963	-0.585717	-0.390051	-1.19497	-1.04831	-0.572258	-0.969283	-0.135007	-0.508336	-0.518345	-0.310162	-0.0255863	-1.12306	-0.812285	-0.583665	-0.655017	-0.64899	-0.682633	-0.884947	-1.06541	-0.278763	-0.620824	-1.17757	-1.17268
Cluster_008580	0.505518	0.466754	0.693133	0.53283	1.0612	0.790422	0.349078	0.573691	0.25035	-0.207036	0.242011	-0.788183	-0.112376	0.472611	0.94639	0.344381	-0.982819	0.316286	0.550221	0.692291	0.683654	0.756214	0.642066	0.811491	0.439248	0.396517	0.619072	-0.175812	0.154844	0.107036	0.659522	0.36601	0.371403	0.746563	0.712277	0.740199	-0.832449	0.237368	0.186365	0.278783	0.40559	0.509412	0.32226	0.471523	0.82501	0.387538	0.174676	0.81883	-0.361331
Cluster_008812	-0.515766	0.440215	0.914982	0.612646	1.10077	0.663992	-0.40691	0.43106	-0.0572952	0.330178	0.139497	-0.333794	0.846771	-0.0916014	0.622973	0.236236	-1.26531	0.739999	0.592625	0.590005	0.844321	0.558422	0.658273	0.470009	0.504697	0.726404	0.463883	0.568125	0.0476337	0.569326	0.844002	0.26534	0.903622	0.972139	0.457352	1.08492	-0.225728	0.715576	-0.174462	0.599979	0.922775	1.00718	0.393874	0.325907	0.463578	1.11284	0.702387	0.322623	-0.414879
Cluster_095896	-0.818783	-0.37157	-0.687078	-0.648434	-0.850258	-0.72834	-0.0365326	-1.31963	-0.997512	0.335781	-0.407542	-0.0852709	-0.907656	-0.791219	-0.794677	-0.891708	-0.667371	-0.87585	-0.967736	-0.839691	-0.848018	-1.07036	-0.97171	-0.731636	-0.977403	-0.834264	-0.441893	-1.31502	-0.0255096	-0.441586	-0.882243	-0.826875	-1.37695	-0.997749	-1.14408	-0.776386	-1.59525	-0.425586	-0.49236	-0.78899	-0.452473	-0.275031	-0.663382	-0.560334	-0.914365	-1.23852	-0.185475	-0.749071	-1.06117
Cluster_002238	-0.971981	-0.0651731	-1.46068	0.196085	-1.09612	-0.350182	-0.113729	-0.870874	-0.345692	0.136534	-0.204791	-0.295362	-0.41702	-1.50502	-0.653563	-2.47553	-0.961368	-2.22061	-1.48858	-1.03998	-0.244317	-1.8965	-0.748506	-0.653553	-1.44042	-0.912881	-0.140094	-2.64579	0.0344054	0.11324	-0.836485	-1.68985	-2.04694	-0.783869	-0.661999	-0.0743026	-3.37675	-0.134436	-0.740807	-0.124139	-0.23459	0.00093073	-0.457353	0.196169	-2.21387	-2.56974	0.0646632	-1.04303	-1.05341
Cluster_108365	-1.87715	-0.616928	-0.561682	-0.907074	-1.64085	-0.705982	-0.0668512	-1.94573	-1.57356	0.249867	-1.9546	-1.96492	-1.43556	-0.922689	-1.40933	-2.11294	-0.962532	-1.96495	-0.946838	-1.572	-1.84967	-1.33	-0.820442	-0.728359	-0.419132	-0.880335	-1.47467	-1.78051	-0.191944	-1.4438	-0.834679	-1.53172	-1.19638	-1.00403	-1.17245	-0.568507	-2.35806	-1.03523	-1.94699	-0.0548128	-0.178595	-0.475247	-1.09369	-0.828655	-2.17552	-1.42653	-0.0293223	-1.20341	-1.06642
Cluster_073519	-0.283338	-0.430996	-0.745723	-1.17189	-0.475188	-0.611257	-0.211796	-0.383029	-0.474634	-0.301041	-0.321297	-0.130254	-0.13833	-0.18997	-0.618585	-0.314472	-0.494244	-0.375985	-0.173572	-0.547304	-0.208925	-0.263658	-0.410534	-0.416048	0.0286995	-1.00267	-0.576172	-0.404291	-0.336416	-0.588821	-0.538178	-0.267728	-0.162812	-0.355053	-0.64427	-0.981549	-0.356371	-0.27423	0.0448976	-0.361576	-0.431911	-0.541253	-0.336092	-0.464343	-0.30691	-0.711072	-0.247463	-0.37824	0.11579
Cluster_049754	-0.496374	0.0332581	-0.167872	0.0887095	-0.440223	-0.0409964	-0.252527	-1.12723	-0.383119	-0.457669	-1.0617	-0.600657	-0.405088	-0.558488	-0.09882	-1.68209	-1.29311	-0.293493	-0.198858	-0.51271	-0.397466	-1.08739	-0.574676	-0.400424	-0.817072	-0.533939	-0.184572	-1.71889	-0.337469	-0.114813	-0.324045	-0.432687	-1.24128	-0.742707	-0.573058	-0.0443394	-3.23073	-0.193637	-1.00253	-0.418539	-0.538018	0.174919	-0.600998	0.244812	-1.37733	-2.50795	-0.600449	-0.0734332	-0.638697
Cluster_009660	-1.59853	-1.69883	-0.785132	-1.06923	-0.828295	-1.6862	-1.54457	-1.07499	-1.23622	-1.40402	-1.69778	-1.42647	-0.770717	-1.94111	-0.893043	-2.22734	-2.3098	-1.73628	-1.92751	-1.69694	-1.0192	-1.40979	-0.943257	-1.46839	-1.4444	-0.891451	-1.31811	-1.5482	-1.49297	-0.928769	-0.900726	-1.40708	-1.58473	-1.53902	-0.441633	0.123306	-2.17053	-1.14612	-1.60738	-1.13685	-1.30447	-0.65181	-0.857496	-0.526774	-1.83973	-1.34164	-1.75794	-1.31729	-1.61939
Cluster_010820	0.257733	0.690167	0.425104	0.745439	-0.0873914	0.58481	0.207924	-0.0663938	0.378433	0.397929	0.324888	0.103426	0.036486	0.188886	0.146888	-0.672279	-0.500234	-0.165132	0.198039	0.389371	0.377761	0.256606	0.478186	0.591835	0.46956	0.229854	0.440296	-0.595682	0.300487	0.273652	0.388609	0.458706	-0.17005	0.0381306	0.454845	0.398663	-1.49402	0.587732	-0.137795	-0.204157	0.241201	0.595851	0.412057	0.875395	-0.101452	-0.282556	0.46182	0.392259	-0.619392
Cluster_008715	1.11922	1.15208	1.44981	1.48025	1.68129	1.84317	0.779008	1.15204	1.14836	0.700164	1.25083	0.0377012	0.845451	1.27201	1.54704	1.56763	0.3176	1.2979	1.47326	1.63672	1.50562	1.5996	1.54845	1.77618	1.6919	1.37875	1.09908	0.586708	0.914512	1.05744	1.47703	1.80887	1.57064	1.88076	1.04673	1.23594	0.176824	0.865564	0.997473	1.01719	1.26706	1.42453	1.4856	1.48331	1.84577	1.44705	1.28416	1.33381	0.419706
Cluster_010599	-1.57518	-1.65079	-1.64361	-1.94429	-1.06017	-2.09089	-1.91492	-2.06075	-2.01088	-1.85734	-1.71964	-2.08974	-1.18253	-1.29507	-1.6425	-2.6702	-2.72938	-2.25694	-1.75081	-1.69082	-0.704956	-1.91949	-1.32867	-1.96366	-2.02215	-1.24727	-1.53996	-1.32697	-1.88418	-1.57508	-1.30928	-1.96928	-1.83736	-2.03234	-1.10133	-1.00382	-1.89268	-1.88648	-1.64849	-1.59217	-1.97169	-1.80049	-1.1405	-1.00475	-2.25403	-1.99376	-1.95128	-1.70465	-2.52148
Cluster_073657	-2.02451	-2.75061	-2.775	-2.74281	-2.28338	-2.1222	-2.14067	-1.02578	-1.97658	-2.03324	-1.79517	-1.74908	-1.72908	-2.60362	-3.14851	-1.81454	-1.95466	-1.67924	-2.24875	-1.89433	-2.67582	-1.8302	-1.99019	-2.5092	-1.60767	-2.31421	-2.34802	-2.21663	-1.94805	-2.83092	-1.79674	-2.69851	-1.51	-1.36125	-1.89891	-2.34344	-2.12936	-2.14612	-2.35449	-2.20711	-2.2723	-2.697	-1.69259	-2.10166	-2.02858	-1.6911	-2.00535	-2.03911	-1.61005
Cluster_073711	-0.505962	-0.734688	-0.942168	-1.41013	-1.16787	-0.675915	-0.624459	-0.900837	-0.594244	-0.489987	-0.376851	-0.417012	-0.627722	-0.411819	-0.313695	-0.268076	-0.436748	-0.531521	-0.409061	-0.956856	-0.789615	-0.619637	-0.997333	-0.667519	-0.444401	-0.948066	-0.823957	-0.548198	-0.552693	-0.713759	-0.736689	-0.562362	-0.735052	-0.766445	-1.10588	-1.12468	-0.519098	-0.922696	-0.352107	-0.768261	-0.592589	-0.673566	-0.578162	-0.338118	-0.662119	-0.288308	-0.589725	-0.664357	-0.364819
Cluster_029935	0.431592	0.660395	0.0818326	0.443941	0.426316	0.438364	0.128743	-0.101866	-0.250379	0.276196	0.378488	-0.0985531	-0.0340951	0.160857	0.242465	0.208407	-0.348967	-0.352271	0.371337	0.597887	0.6426	0.0143541	0.370301	0.140785	0.0685592	0.73409	0.241396	-0.436647	0.424211	0.107036	0.712211	0.609476	0.328434	0.586279	0.203078	-0.0145049	-0.373404	-0.234238	0.309498	0.0463481	0.303171	0.448763	0.617781	0.614838	-0.453843	0.280328	-0.048186	0.777799	-0.706192
Cluster_045587	-0.93818	-1.10089	-1.02731	-1.11924	-0.745165	-0.663035	-1.42681	-1.27063	-1.16236	-1.43739	-1.37778	-1.69614	-1.3468	-0.739347	-0.826861	-0.510159	-2.12833	-0.912367	-0.69189	-0.720676	-1.01194	-0.386343	-0.534852	-0.566653	-0.735537	-0.916274	-1.05329	-0.888146	-1.41581	-1.2244	-0.963843	-0.617822	-0.732379	-0.493769	-1.07714	-0.766094	-1.53613	-1.34242	-1.53289	-1.10775	-1.12651	-0.971631	-0.698929	-0.854984	-0.870512	-0.572305	-1.19178	-0.89609	-1.93911
Cluster_070936	-1.06733	-1.05389	-0.403777	-0.638148	-1.24757	-0.467639	-0.821365	0.0455799	-0.375584	-1.11462	-0.211067	-0.794387	-0.457566	-0.876931	-0.365328	-0.567197	-0.228307	-0.40579	-0.417594	-0.763372	-0.947403	-0.246785	-0.500663	-0.280501	-0.161767	-0.107971	-0.796973	0.128496	-0.532411	-0.461947	-0.474757	-0.64923	0.064033	0.135423	-0.394294	-0.413799	-0.125431	-0.697555	-0.488082	-0.341832	-0.340559	-0.512608	-0.413504	-1.00475	-0.162797	-0.100578	-0.527341	-0.793592	-0.140177
Cluster_035978	-0.513787	-0.454625	-0.68253	-0.576151	-0.270014	-0.469441	-0.474073	-0.557358	-0.711021	-0.408637	-0.590142	-1.13512	-0.854843	-0.579867	-0.435655	-0.619781	-1.06977	-0.901085	-0.535693	-0.417213	-0.324154	-0.372728	-0.435468	-0.46482	-0.520789	-0.26591	-0.487309	-0.919809	-0.468066	-0.695534	-0.31415	-0.253155	-0.558961	-0.440524	-0.549577	-0.674711	-1.12298	-0.823902	-0.648493	-0.708203	-0.526942	-0.387669	-0.307683	-0.302721	-0.514259	-0.456746	-0.504989	-0.232247	-1.30595
Cluster_010270	-0.141043	0.518403	0.119102	0.690769	0.862266	0.232229	-0.0644877	0.227481	0.355266	-0.0614631	0.0692476	0.0638369	0.215407	-0.983825	0.550557	-1.20086	-0.867608	-0.221083	-0.352127	-0.227064	0.857482	-0.598842	0.53174	-0.43557	-0.747436	0.615705	0.6784	-0.881412	0.333191	0.52273	0.633337	-0.266441	-0.196379	0.229879	0.761495	0.785322	-1.41916	0.0555241	0.329393	0.519693	0.0130902	0.65204	0.589793	0.97432	-0.914365	-1.08419	-0.163756	-0.401615	-0.580294
Cluster_002344	-1.72267	-0.920681	-0.310693	-0.550023	-2.65907	-0.931478	-1.2995	-1.27428	-0.817861	-1.16011	-1.08376	-1.40229	-0.493548	-2.13323	-1.47098	-2.8013	-2.31045	-1.07718	-1.47657	-1.63933	-0.90601	-0.757792	-0.640114	-1.39737	-1.33061	-0.608485	-0.746014	-1.16094	-1.25166	-0.775907	-0.798395	-1.46292	-0.571655	-1.40408	-0.840565	-0.47121	-1.74758	-0.58437	-1.59631	-1.3718	-0.899105	-0.612609	-0.832468	-0.6375	-1.68392	-2.03843	-1.23951	-1.87774	-1.35103
Cluster_001931	0.177214	0.931	0.214868	1.06921	-0.253867	0.647754	0.369075	-0.074994	0.924912	0.847665	0.808705	0.140225	0.702747	-0.791219	0.498528	-1.21164	-0.429854	-0.456054	-0.361113	-0.147622	0.934498	-0.851864	0.141188	-0.0718928	-0.579463	0.567047	0.783636	-0.694326	0.688115	0.693996	0.804493	-0.599459	-0.56165	0.356966	0.348564	0.785322	-0.998198	0.506213	0.550593	0.395386	0.576788	1.2113	0.585833	1.30136	-1.18856	-0.827577	0.801813	-0.184192	-0.430891
Cluster_002096	0.941058	0.802718	0.785448	1.08977	0.813533	0.825222	0.820861	0.405013	0.739916	0.575626	0.783206	0.0843776	0.465636	0.700769	1.08858	-1.13134	-0.11785	-0.204348	0.53894	1.11288	0.730378	-0.0111167	0.932509	1.08481	0.541359	0.324568	0.701697	-1.2495	0.754351	0.71453	0.606778	-0.102511	-0.0524725	0.451482	0.683553	0.820962	-2.08	0.821086	0.589678	0.517792	0.807164	1.00093	0.337794	0.752024	-0.51103	-1.36865	0.641554	1.18878	-0.506418
Cluster_042710	-0.390827	0.268857	0.348878	-0.0557271	0.269329	-0.298497	-0.38418	-0.357323	-0.296759	0.239567	-0.385266	-0.108558	0.00285781	-0.665471	-0.224801	-0.912295	-1.54913	-0.162413	-0.0182774	-0.206173	-0.000109443	-0.243289	-0.445452	-0.693848	-0.250661	-0.0153185	-0.0113289	-0.27108	-0.272938	0.168141	0.23967	-0.0589617	-0.37931	-0.337437	0.149393	-0.00207025	-0.608108	0.268852	-0.841543	-0.308026	-0.357145	0.168548	0.299792	0.54078	-0.994633	-0.461514	-0.170427	-0.133849	-1.24605
Cluster_076840	-1.43133	-1.81458	-1.66048	-1.9763	-2.13531	-1.63439	-1.65549	-0.321666	-1.57188	-2.04713	-1.45253	-1.87277	-1.34373	-1.64186	-2.02057	-1.02476	-1.05509	-1.172	-1.2639	-0.854931	-2.53263	-1.31625	-1.86762	-1.44059	-0.763827	-0.89468	-1.61339	-1.69216	-1.88048	-1.77353	-1.4916	-1.84112	-0.359671	-0.50632	-0.595052	-1.06207	-1.59525	-1.43088	-1.54729	-1.13685	-1.93756	-1.4687	-2.35322	-2.17074	-0.888036	-0.918955	-1.61144	-2.20593	-1.43912
Cluster_001367	0.513006	0.772792	-0.582016	0.793989	-1.16528	0.611093	0.947141	-0.339928	0.229665	0.956238	1.05578	0.799563	0.103433	0.431924	-0.0980396	-1.1251	0.279255	-1.4252	-0.039398	0.795812	0.417907	-1.44001	0.000261116	0.388339	-0.552974	0.0274335	0.261672	-1.2542	0.924429	0.549482	0.224213	-0.765974	-0.389473	0.0475927	-0.431356	-0.475356	-1.58453	0.36758	0.471801	0.0815438	0.432134	0.665191	-0.0873932	0.55509	-1.58446	-1.03125	0.874859	0.94407	-0.309022
Cluster_051805	-1.34701	-1.16832	-0.889555	-1.39054	-0.8909	-1.27134	-1.82475	-0.600778	-1.62157	-1.75013	-1.25145	-1.56502	-1.64783	-1.40113	-1.1067	-0.484223	-2.01492	-0.718851	-0.944513	-0.469581	-1.03409	0.177425	-0.570166	-0.712331	-0.944536	-0.369055	-1.25817	0.0728301	-1.11163	-1.48453	-0.64967	-0.638506	0.308286	-0.136052	-0.559856	-0.244234	-0.779564	-1.7342	-1.47757	-1.23808	-1.55435	-0.945824	-0.565766	-0.854984	-0.494203	-0.0923058	-1.74766	-0.776654	-1.75495
Cluster_010184	-2.44812	-0.891629	-0.524293	-1.10083	-2.11413	-0.863784	-1.7333	-1.42566	-1.10152	-0.909909	-1.57527	-1.29254	-0.414607	-1.93259	-1.45473	-2.81346	-2.41774	-1.09653	-1.25909	-1.30085	-1.21272	-0.961587	-0.962755	-1.27357	-0.851953	-0.883482	-1.09975	-1.66292	-1.6557	-1.01479	-0.904942	-0.86086	-0.861782	-0.946827	-0.858294	-0.695818	-2.46229	-0.751351	-2.32926	-1.27018	-0.636533	-0.272661	-1.14405	-0.898735	-2.02858	-2.62748	-0.536615	-2.18347	-1.72184
Cluster_087231	-0.344327	-0.25226	0.0164397	-0.201855	-0.0895574	-0.252861	-0.321295	-0.34475	-0.465351	-0.312036	-0.491721	-0.438108	-0.479354	-0.313019	-0.16175	-0.405304	-0.821851	-0.28803	-0.2094	-0.113764	-0.216544	-0.146876	-0.124678	-0.145492	-0.1788	0.0445414	-0.155746	-0.237201	-0.355769	-0.363881	-0.116326	-0.122799	-0.204204	-0.203952	-0.0836028	-0.187007	-0.374491	-0.444789	-0.432224	-0.353004	-0.247531	-0.198432	0.00258812	-0.148835	-0.269066	-0.154769	-0.215737	-0.13439	-0.691085
Cluster_004885	-0.725876	-0.341761	-0.978165	0.0801517	-0.414237	-0.450018	-0.449082	-1.5556	-0.619691	-0.407094	-0.691998	-1.08702	-0.84178	-0.821414	-0.442494	-2.72474	-2.18726	-1.81091	-1.50724	-1.09797	-0.464802	-1.771	-0.895176	-0.477462	-1.3337	-0.792615	-0.393143	-2.49148	-0.47961	-0.614375	-1.27818	-1.72717	-1.96004	-0.921696	-0.78475	-1.00736	-3.40276	-0.467355	-1.19565	-1.16897	-0.557687	-0.251331	-0.464739	-0.257014	-2.85816	-3.54408	-0.318847	-0.625805	-1.32952
Cluster_021428	-1.59853	-0.60225	-2.06492	-0.585555	-0.297166	-0.312108	-0.233855	-1.06356	-0.542699	-1.17882	-1.72374	-0.937402	-0.599202	-0.0398021	-0.697767	-0.968004	-1.86204	-1.27292	-1.06618	-0.482546	-0.354751	-1.73098	-0.928676	-1.03267	-1.106	-1.63618	-0.03481	-1.30783	-1.01736	-0.269566	-1.31415	-1.055	-1.15924	-1.57517	-1.56906	-1.49889	-1.17269	-0.716222	-0.654697	-0.831542	-0.245075	-1.34656	-1.28248	-1.26671	-1.15612	-1.42388	-0.843939	-0.82959	-1.48052
Cluster_072573	-1.20493	-1.05389	-0.882329	-1.09271	-0.682167	-0.819148	-0.633102	-0.467897	-0.877969	-1.26851	-1.44923	-1.13025	-0.66036	-0.515203	-0.949579	-0.920811	-0.835558	-0.982948	-0.883991	-0.614433	-0.828713	-1.06045	-1.0095	-0.997904	-0.90522	-0.861917	-0.529471	-0.772639	-1.25427	-0.657581	-1.27718	-1.19059	-0.539733	-0.932289	-1.01357	-0.995121	-0.55386	-1.05398	-0.68044	-0.959329	-0.614961	-1.06707	-0.925057	-1.42429	-1.02506	-0.726677	-0.967823	-0.978407	-0.566146
Cluster_089650	-0.32858	-0.46694	0.29424	-0.7941	-0.100553	-0.189217	-0.348756	0.510843	-0.457549	-0.871917	-0.357828	-0.721802	-0.354066	-0.0839032	-0.264111	0.327721	-0.584268	0.677132	-0.0708065	0.133846	-0.454045	0.62593	0.0214504	0.0134859	0.0982356	0.503908	-0.312359	0.806048	-0.559669	-0.0647028	0.161702	0.180074	0.96659	0.450743	0.315205	0.799378	0.628762	-0.407917	-0.382738	0.130669	-0.158742	0.246658	0.33544	-0.197768	0.357186	0.714897	-0.167746	-0.403621	-0.451775
Cluster_000972	-1.37764	-0.291489	0.233924	-0.888591	-0.937269	-0.745046	-0.0782569	-0.65339	-0.980857	0.0715645	-1.07814	-1.19479	-1.5456	-0.203994	-0.764714	-1.13274	-1.13833	-0.939888	-0.522329	-0.877675	-1.35634	0.0562463	-0.0906585	-0.34706	0.42326	0.227414	-0.640504	-0.276024	0.0432689	-1.2224	0.0551453	-1.22598	-0.43135	-0.435371	-0.0836028	-0.136451	-0.687662	-1.12306	-1.43222	0.109247	0.190381	-0.168601	-0.242742	-1.11792	-1.49627	-0.277506	0.257386	-0.774287	-1.1258
Cluster_079406	0.422544	0.245278	-1.1037	-0.371786	-0.0830914	-0.287075	0.729858	0.158848	0.304856	0.146978	-0.375926	0.262823	-0.180424	0.26352	0.454958	0.53275	0.314531	0.510736	0.298277	0.432596	-0.0547785	0.103499	-0.233822	0.241212	0.248524	-0.105331	-0.260699	-0.852341	0.307705	0.231193	0.509215	0.149125	0.262259	0.346747	0.0451195	0.519932	-0.993193	0.240621	0.227594	0.745882	0.438946	-0.34446	-0.887985	-0.226595	0.6767	-0.117612	0.177703	-0.00167866	-0.024471
Cluster_073707	-0.283338	-0.647862	0.281651	-0.719254	-0.844045	-0.629142	-0.750112	0.736134	-0.223251	-0.647828	-0.701671	-0.627164	0.145157	-0.454431	-0.562861	-0.0145077	0.248097	-0.0543996	-0.106345	0.0623275	-0.328111	0.019817	-0.205793	-0.179189	-0.0682106	0.288909	-0.304432	0.349037	-0.437819	-0.0555208	-0.22326	-0.400032	0.608101	0.219924	0.16437	0.154928	0.580839	-0.19496	0.227594	-0.0272293	-0.129627	-0.0385778	0.176132	-0.560334	-0.101452	0.386179	-0.368936	-0.476812	0.496002
Cluster_010510	-2.75257	-0.937387	-0.538995	-1.02028	-2.18107	-0.412014	-1.97411	-1.13381	-1.11948	-1.01411	-1.30139	-2.03876	-0.734068	-1.70084	-1.42559	-1.60085	-2.99379	-0.838938	-1.50302	-1.46504	-0.716954	-0.0444239	-0.883944	-1.21874	-0.977403	-0.496092	-0.674659	-0.462601	-1.23553	-0.728483	-0.723936	-0.641543	-0.806264	-0.777566	-0.898911	-0.679684	-0.608108	-0.78268	-2.47291	-1.27904	-0.414684	-0.155322	-0.619748	-0.282402	-0.76055	-0.169199	-0.828371	-1.71073	-1.41488
Cluster_012369	-0.872133	-0.588052	0.0478481	-0.296188	0.400401	0.145079	-0.679102	-0.319627	-0.442353	-0.390476	-0.558065	-0.260056	-0.0918724	-0.441203	0.193532	-0.470287	-0.842135	-0.617089	0.245463	-0.750988	-0.4063	0.046146	0.135924	0.164823	0.094201	-0.110627	-0.257665	-0.453776	-0.250798	-0.266601	-0.0674772	0.141658	-0.326519	0.0284577	-0.13178	0.21732	-1.46761	-0.198509	-0.657833	-0.339083	-0.211319	-0.21987	-0.511077	-0.189872	0.169317	-0.763503	-0.391828	0.0215927	-1.04578
Cluster_038185	1.50172	1.569	1.73314	1.75696	1.66632	1.85701	1.48134	1.19139	1.38218	1.23957	1.42765	0.760325	1.18322	1.68265	1.75925	1.55343	1.03921	1.50202	1.61557	1.75099	1.64313	1.5164	1.69046	1.82173	1.52017	1.69422	1.61773	0.949127	1.45075	1.41427	1.68856	1.74057	1.48599	1.84646	1.42694	1.44107	0.176824	1.36271	1.54471	1.37734	1.5328	1.56777	1.63941	1.6305	1.7235	1.39427	1.61263	1.78762	0.952536
Cluster_036061	0.127416	-0.0886542	0.779243	-0.0202837	0.87423	-0.151586	-0.160368	0.00418726	-0.287078	-0.639859	-0.738394	-0.799325	0.482731	0.0799354	0.569405	0.382364	-0.956741	0.512171	-0.0259029	0.890239	0.738978	1.06855	0.86884	0.54919	0.716069	0.59574	0.302372	0.168997	-0.443164	0.310374	0.542972	0.882249	0.683311	0.418501	0.588957	0.601301	-0.606248	0.016606	-0.131194	0.0201953	0.00121599	0.0313134	0.912607	0.524473	0.370066	0.847119	-0.321695	0.973732	-0.746434
Cluster_010432	0.525807	0.838868	0.275715	1.05227	0.847459	0.472696	0.603339	0.241675	0.571124	0.842495	0.505859	0.278198	0.397102	0.26352	0.625927	-0.508492	-0.118685	-0.138683	0.277916	0.462407	0.666891	-0.105122	0.429834	0.59027	0.279838	0.206102	0.667764	-1.23418	0.722495	0.661251	0.582644	0.438906	-0.417582	0.251479	0.532873	0.364654	-1.79937	0.746479	0.366641	0.277129	0.34288	0.836943	0.586496	1.01278	-0.198362	-0.99376	0.601404	0.789555	-0.157211
Cluster_040651	-0.102627	-0.689109	-0.861344	-0.584555	-0.510918	-0.00857126	-0.227805	-1.16473	-0.327167	-0.334899	-0.234443	-0.801588	-0.509716	-0.314098	0.0906037	-0.388574	-0.844349	-0.578336	-0.082598	-0.303955	-0.827143	-0.41789	-0.377064	0.0725858	-0.235553	-0.565418	-0.594382	-0.593955	-0.482544	-0.617677	-0.321274	-0.157868	-0.725769	-0.399865	-0.801434	-1.14855	-1.62522	-0.762632	-0.344393	-0.694015	-0.164807	-0.261577	-0.422873	-0.43862	-0.137573	-0.428303	-0.0061481	-0.0911815	-0.665849
Cluster_002224	0.667537	0.58293	0.292327	0.939819	0.237802	0.445011	0.714449	0.118131	0.632869	0.502492	0.554036	0.427015	0.322352	0.341747	0.723132	-0.247525	0.0286347	-0.198419	0.134765	0.840479	0.364855	-0.123605	0.581313	0.767926	-0.0265119	-0.0773018	0.540025	-0.554447	0.660418	0.765425	0.158052	0.12372	-0.155692	0.238407	0.120517	0.291007	-1.41556	0.880672	0.580686	0.11168	0.556643	0.73379	0.0460538	0.431323	0.0718468	-0.257873	0.565883	0.833634	-0.196978
Cluster_009524	0.0130218	0.118471	0.2091	0.278699	0.702834	-0.0148655	-0.159633	0.0367165	-0.0471595	-0.0371417	0.0523468	-0.422665	0.0613096	-0.216756	0.24601	-0.763764	-1.07126	0.0799466	0.101651	0.377857	0.47074	-0.0199501	0.454259	-0.154981	-0.0326722	0.62755	0.337027	-0.36799	0.0285456	0.0170998	0.484872	0.13914	0.053256	-0.0168652	0.540163	0.624667	-1.27303	-0.420358	-0.386092	0.197284	-0.0614308	0.631904	0.374897	0.468097	-0.303572	-0.623457	0.403156	0.501224	-0.754949
Cluster_010706	-0.610697	-0.401092	-0.273866	-0.420271	-0.416998	-0.651899	-0.549938	-0.025776	-0.881375	-0.792885	-0.930752	-0.753116	-1.19541	-0.961196	-0.407732	-1.32307	-1.3829	-0.559338	-0.152477	0.0514696	-0.0366263	-0.356934	-0.0454964	-1.68489	-0.313993	-0.167478	-0.502976	-1.30961	-0.496	-0.0550667	-1.37471	-1.55356	-0.521321	-1.35316	-0.257528	0.0150978	-1.76595	-0.533337	-1.06132	-0.350888	-0.80367	-0.18664	-0.271844	-0.778829	-0.933793	-0.711072	-0.912474	-0.0995859	-1.58608
Cluster_009290	-0.87986	-0.434549	-0.230233	-0.542709	-0.257049	-0.692194	-0.733298	-0.635135	-0.675548	-0.650517	-0.615054	-0.488034	-0.790271	-1.0358	-0.460079	-1.32525	-1.07502	-1.05124	-0.959256	-0.394371	-0.305835	0.0410063	-0.225628	-0.880471	-0.57674	-0.453583	-0.527591	-0.0826024	-0.371441	-0.447147	-0.476334	-0.686455	-0.516432	-0.902922	-0.0117208	0.370634	-1.15922	-0.904213	0.200983	-0.459931	-0.720567	-0.410595	-0.357087	-0.342544	-0.853667	-0.816582	-0.711147	-0.604536	-1.53655
Cluster_078991	-0.719489	-1.12425	-0.90589	-1.38106	-1.35716	-1.01171	-0.856408	-1.19418	-0.913297	-0.629456	-1.0027	-0.737177	-0.588299	-0.920937	-0.874945	-0.682094	-0.730885	-0.721298	-0.840814	-1.1498	-1.28285	-1.04758	-0.99494	-0.681948	-0.698075	-1.26974	-1.28846	-0.855477	-0.98295	-0.960432	-1.032	-1.03569	-0.907141	-1.14471	-1.61012	-1.03479	-0.727491	-1.12306	-0.667378	-1.22367	-0.953954	-0.80651	-1.19298	-1.19777	-0.404155	-0.997038	-1.04616	-0.59506	-0.566146
Cluster_079177	-2.57318	-2.93243	-2.72396	-3.28237	-2.49119	-2.42405	-2.24676	-0.837785	-2.6836	-2.40817	-2.24043	-2.51863	-2.64523	-2.64091	-2.51099	-1.63957	-2.16184	-1.95224	-1.63147	-1.30458	-3.22277	-2.06045	-2.80281	-2.40788	-1.54281	-1.33115	-2.50533	-2.13375	-2.8249	-2.63539	-2.04938	-2.82099	-0.651205	-0.973503	-1.15418	-1.81106	-2.14548	-2.82116	-2.80145	-1.77382	-2.91867	-2.28635	-3.369	-2.99313	-1.47701	-1.14773	-2.09128	-2.56609	-2.00331
Cluster_011101	0.267642	0.651708	0.131773	0.986471	0.414233	0.21763	0.546611	0.123663	0.444574	0.490962	0.306085	0.341351	0.387721	-0.901291	0.500498	-2.06667	-0.350388	-0.419043	-0.457267	-0.0104669	0.673377	-0.905549	0.420767	-0.0932983	-0.763827	0.366494	0.672524	-1.13742	0.633094	0.634267	0.0950576	-0.804132	-0.430019	-0.242348	0.578683	0.67536	-1.78513	0.586272	0.243681	0.263661	0.336509	0.843323	0.423769	0.699808	-0.978606	-1.7447	0.477222	-0.0757897	-0.287979
Cluster_096667	-0.839177	-0.370799	-0.146288	0.204279	-0.235251	-0.215575	-0.409511	0.136305	-0.174946	0.259928	-0.390012	-0.59498	-0.398083	-0.794472	-0.141464	-0.723735	-0.670335	-0.402245	-0.422795	-0.187669	-0.678558	-0.260541	0.0168302	-0.299542	0.00801486	0.245387	-0.0532934	0.468537	-0.290554	-0.124821	-0.0320049	-0.456902	0.304631	-0.378875	0.427612	0.369891	0.415471	-0.187514	-0.422963	-0.128335	-0.0456748	-0.165821	-0.162222	0.176425	-0.574417	0.140067	0.554634	-0.721042	-0.877886
Cluster_009568	-0.971415	-0.705438	-0.907405	-0.650754	-1.1784	-1.20025	-0.495793	-1.25283	-0.734759	-0.823919	-1.15205	-0.99717	-0.702601	-1.75696	-0.670709	-1.71831	-1.38753	-1.50538	-1.64581	-0.994899	-0.813256	-1.85797	-0.803225	-1.19325	-1.82235	-1.14672	-0.64663	-1.38576	-0.762035	-0.659402	-1.25765	-1.93502	-1.30013	-1.20395	-0.864805	-0.496701	-1.64101	-0.422591	-0.972286	-0.785147	-0.678731	-0.67655	-1.18902	-0.707565	-1.91436	-1.79955	-0.927581	-1.36608	-1.66236
Cluster_085859	-2.34332	-2.85096	-2.68445	-3.26276	-3.21674	-3.33604	-2.59071	-0.782738	-2.90202	-3.42781	-2.46956	-3.06742	-2.22121	-2.13625	-2.97662	-1.70502	-2.03795	-2.21221	-1.97208	-1.49688	-2.90472	-1.99397	-2.65964	-2.04555	-1.40428	-1.56466	-2.70069	-2.16458	-3.25887	-2.46083	-2.13752	-2.81303	-1.12502	-0.858503	-1.19994	-2.33582	-2.09728	-1.77758	-2.30544	-1.38759	-2.66493	-2.11776	-2.62268	-2.74046	-1.481	-1.0104	-2.518	-2.81193	-2.89181
Cluster_085662	-0.928327	-0.37003	-0.921292	-0.650754	-2.41513	-0.630448	-0.867497	-0.370272	-0.181039	-0.940889	-0.578202	-1.55205	-0.248659	-1.04211	-1.0508	-0.824762	-1.29311	-0.495055	-0.852853	-0.243555	-1.00717	0.11455	-0.25069	-0.372203	-0.094224	-0.328497	-0.384287	-1.0639	-1.22727	-0.790466	-0.433508	-0.703691	-0.795348	-0.133204	-0.183236	-0.638367	-1.43264	0.387674	-1.12102	-0.726199	-0.474057	-0.209529	-0.406934	-0.40718	-0.229183	-0.704312	-0.449181	-1.4674	-1.4433
Cluster_025350	-0.822786	-0.144812	0.0182455	-0.0271447	0.188052	-0.67737	-0.941172	-0.201867	-0.471961	-0.567309	-0.455847	-1.15004	-0.385527	-1.15117	-0.458288	-0.302918	-1.22616	-0.596359	-0.355102	-0.247914	-0.084931	-0.105122	-0.0428238	-0.894603	-0.102342	0.264896	-0.362584	-0.409895	-0.159275	-0.393514	0.0034118	0.0939435	-0.148687	-0.3579	0.127251	-0.0109157	0.0498419	-0.849057	-0.542439	-0.471856	-0.390062	0.0194141	0.361769	-0.0984743	-0.683916	-0.0569139	-0.394072	-0.397631	-1.05
Cluster_045847	-0.538147	-0.0321728	0.0594743	-0.620984	-1.18919	-0.142986	-0.845595	-0.735211	-0.675548	-0.702007	-0.619889	-0.633281	-0.597366	-0.644166	-0.618585	-1.61978	-1.2481	-0.644989	-0.436977	-0.382265	-0.310104	0.183053	-0.165106	-0.204827	-0.0862551	0.0820192	-0.305555	-0.557605	-0.525855	-0.40759	-0.199663	-0.0670044	-0.0637535	-0.305058	0.190555	-0.203397	-0.586298	-0.446362	-0.910094	-0.867015	-0.350851	-0.203945	-0.0102999	-0.148835	-0.24984	-0.104774	-0.560704	-0.557663	-1.14437
Cluster_100429	-2.1391	-1.97286	-1.78974	-1.81736	-2.04423	-1.95019	-1.70924	-2.47371	-2.07187	-1.41959	-1.77618	-2.32826	-1.79027	-2.18045	-1.88626	-2.32981	-2.64526	-2.28305	-2.24653	-2.30247	-1.98182	-2.06703	-1.94966	-1.97463	-2.3405	-2.03278	-1.97569	-2.0408	-1.99644	-1.86572	-2.0153	-2.22004	-1.94893	-2.20731	-2.0583	-1.71348	-2.1561	-1.84116	-2.01688	-2.25343	-2.02834	-2.09362	-2.30038	-1.97038	-2.07709	-2.68593	-1.82837	-2.09889	-2.24726
Cluster_080249	-0.531927	-0.793698	-1.3721	-1.71925	-1.34526	-1.13875	-0.581707	-1.00805	-0.713337	-0.57859	-0.871932	-0.454121	-0.75727	-0.543576	-0.454729	-0.584688	-0.45994	-0.832551	-0.410755	-0.916739	-1.0628	-1.36083	-1.22159	-0.642695	-0.442404	-1.42464	-1.00848	-0.946138	-0.586878	-0.810669	-1.00987	-0.959668	-1.2042	-1.24601	-1.39208	-1.40353	-0.814096	-0.904213	-0.381071	-0.851138	-0.715714	-1.14994	-1.04856	-1.18598	-0.945299	-0.984073	-0.905113	-0.738075	-0.563371
Cluster_043045	-0.991106	-0.60886	-0.143663	-0.635333	-0.337509	-0.29728	-0.671884	-0.813335	-0.789279	-0.547713	-0.719644	-0.904553	-0.535952	-0.923128	-0.371138	-1.05414	-1.43675	-0.439072	-0.801961	-0.814749	-0.22823	-0.372058	-0.454294	-0.519772	-0.687439	-0.405834	-0.352439	-0.871504	-0.439149	-0.388596	-0.290869	-0.290208	-0.985526	-0.591168	-0.470819	-0.151009	-1.44655	-0.494667	-1.0388	-0.544576	-0.556014	-0.0283586	-0.31925	-0.020351	-0.542144	-0.65973	-0.42921	-0.549147	-0.844399
Cluster_107891	-1.26738	-1.10089	-1.72829	-0.898762	-0.607399	-1.05816	-1.4942	-2.38551	-1.3196	-1.75697	-1.25284	-2.02286	-1.84501	-1.54541	-1.33874	-1.05298	-3.14795	-0.552631	-1.13775	-1.40368	-1.96643	-0.667107	-1.14107	-2.32133	-2.20435	-1.76772	-0.649104	-2.47538	-1.48698	-1.52143	-1.57226	-1.00648	-1.75564	-1.70195	-1.77079	-1.11096	-3.4645	-2.01142	-1.64238	-1.28505	-1.33954	-0.867107	-2.10656	-1.50928	-1.23426	-1.91895	-0.897874	-1.74907	-1.68009
Cluster_003257	-0.091287	0.590572	-0.277412	1.00484	-0.318705	-0.0212523	1.02229	-0.981572	0.904683	0.835504	0.302224	0.848944	0.999625	-1.23799	0.467859	-1.11827	0.633659	-0.361816	-0.842186	-0.44218	0.183696	-0.933883	0.173123	-0.523831	-0.827584	-0.554176	0.683623	-1.1273	0.955582	1.00145	-0.537268	-0.759928	-0.923378	-0.711514	-0.254299	0.447333	-1.56384	1.09579	0.457561	0.419929	0.579241	0.622979	-0.56765	0.662432	-0.99138	-0.997038	0.783516	-0.779034	0.598664
Cluster_003448	-1.71949	-1.22335	-1.32238	-0.821644	-1.41792	-1.40185	-0.845595	-1.66002	-1.24324	-0.988699	-1.3543	-1.26006	-0.976918	-2.3541	-0.513481	-1.51859	-1.83753	-1.36397	-1.49885	-1.88237	-1.65262	-1.38496	-1.15464	-0.728359	-1.63164	-1.10271	-0.203278	-1.15588	-1.09443	-1.0578	-1.03772	-1.54738	-1.24777	-1.71151	-0.305452	-0.27267	-1.41317	-0.880018	-1.04798	-0.674305	-1.17027	-1.25246	-1.4465	-0.777313	-2.00121	-1.50271	-1.00111	-1.91853	-1.71788
Cluster_004079	-0.905845	0.222314	-1.37122	0.540384	-0.532652	-0.498374	-0.539258	-1.11755	0.0830073	-0.067058	-0.686296	-0.488034	-0.117808	-1.57788	-0.371138	-2.03526	-1.00346	-1.51595	-1.66366	-1.86389	-0.0792907	-1.48447	-0.753952	-1.36507	-1.44042	-0.946238	0.0855811	-1.60266	-0.184469	0.178865	-0.675117	-1.73655	-1.58663	-0.836453	-0.457776	-0.339617	-1.80228	0.38186	-0.313412	-0.625299	-0.304469	0.189431	-0.407586	0.562073	-1.57816	-1.68145	-0.530411	-1.70869	-0.292403
Cluster_028663	-1.94053	-2.24276	-2.40098	-2.66347	-1.99265	-2.25758	-2.0646	-1.76964	-2.17569	-3.04654	-2.4998	-2.36789	-2.15632	-2.61444	-2.45275	-2.38998	-2.1091	-2.36564	-2.1389	-1.74579	-2.10527	-2.19843	-2.20193	-2.0403	-1.8408	-1.8695	-2.25441	-2.36748	-2.3819	-1.90887	-2.02357	-2.02451	-1.56799	-1.34988	-1.82833	-2.12236	-2.4615	-2.4767	-2.10081	-2.34744	-2.6231	-2.43509	-1.92938	-2.34632	-2.24591	-1.95029	-2.46857	-2.33409	-2.97176
Cluster_071746	-1.21573	-1.34683	-1.70101	-1.21872	-1.89366	-1.2076	-1.31286	-1.55386	-1.08591	-0.590171	-0.92745	-1.31415	-1.16255	-1.17481	-0.974077	-0.582709	-1.37681	-1.39756	-1.28497	-0.914191	-1.57152	-1.64774	-1.77357	-1.45601	-1.18317	-2.01746	-1.71896	-1.42833	-1.05036	-0.612733	-1.34923	-1.34743	-1.6774	-1.63485	-2.0583	-2.21468	-1.05691	-1.43623	-1.28184	-1.3623	-1.45511	-1.30772	-1.5144	-1.97992	-0.237671	-0.953259	-1.03915	-1.44141	-1.25007
Cluster_074916	-1.46001	-1.46407	-1.2465	-1.62645	-1.71573	-2.0724	-1.8081	-1.11121	-1.72036	-1.85782	-1.93075	-2.10123	-1.37114	-1.93647	-1.4512	-1.53953	-1.35468	-1.30651	-1.62309	-1.3555	-1.26102	-1.25183	-1.43745	-1.4793	-1.30664	-1.06996	-1.78663	-0.978322	-1.54413	-1.73063	-1.2971	-1.39829	-1.17372	-1.49182	-1.22627	-1.43179	-0.885559	-1.53818	-1.55467	-1.47559	-1.35294	-1.41141	-1.35131	-1.2752	-1.67444	-0.921712	-1.67746	-1.52589	-1.24873
Cluster_077330	-0.773425	-1.51035	-1.11092	-1.54	-2.0462	-1.02448	-0.960216	-1.48916	-1.55543	-0.804265	-1.25214	-1.47715	-1.47243	-0.682795	-0.896461	-0.757815	-0.594139	-0.490705	-1.45916	-1.56173	-1.55529	-0.980183	-1.86056	-1.13205	-0.859174	-1.10797	-1.8221	-0.740083	-1.49297	-1.77591	-1.38228	-0.903264	-1.90714	-1.61806	-1.65144	-1.20619	-0.680998	-1.56426	-1.24262	-1.48126	-1.05401	-0.945824	-1.46474	-1.33102	-1.24575	-1.2129	-0.834532	-1.24882	-0.610052
Cluster_076508	-1.16073	-1.63353	-1.9308	-1.87571	-1.69686	-1.55499	-1.57977	0.377304	-1.05832	-2.04807	-1.4176	-1.80136	-1.1023	-1.54358	-1.63977	-0.550384	-0.701149	-0.4936	-0.601511	-0.197797	-2.02411	-0.677798	-1.24217	-0.762305	-0.270315	-0.0131843	-1.19666	-0.942277	-1.74285	-1.36112	-0.9135	-1.54372	0.365063	-0.0103992	0.0924884	-0.27267	-0.87166	-0.97003	-1.07673	-0.444816	-1.53165	-0.762371	-1.66693	-2.0591	-0.34837	-0.13084	-1.19819	-1.91525	-1.37906
Cluster_073253	-0.988742	-1.17269	-1.16237	-1.7629	-1.43828	-1.14299	-1.03819	-1.1829	-1.01951	-1.09466	-1.19069	-0.911511	-0.963514	-0.949841	-1.09185	-0.828222	-0.884323	-0.935848	-0.921367	-1.44562	-1.56892	-1.30406	-1.44143	-1.28518	-1.075	-1.54322	-1.44036	-1.14532	-1.17277	-1.26808	-1.30077	-1.10605	-1.41118	-1.46177	-1.71069	-1.58562	-1.15856	-1.20751	-0.991532	-1.29794	-1.1621	-1.25021	-1.46773	-1.54856	-1.15564	-1.21506	-1.17245	-1.22154	-1.07532
Cluster_086561	-1.19629	-1.56578	-1.90287	-2.24761	-2.18647	-1.68919	-1.25526	-1.69358	-1.5603	-1.22489	-1.56372	-1.3609	-1.58472	-1.11282	-1.14233	-1.18162	-1.043	-1.31509	-1.34332	-1.71262	-1.76312	-1.88111	-2.06468	-1.3722	-1.15865	-1.94807	-1.87511	-1.49981	-1.43123	-1.77591	-1.69556	-1.51206	-2.05808	-1.9217	-2.0946	-1.94782	-1.36587	-1.65731	-1.1724	-1.58608	-1.37881	-1.69804	-1.74753	-1.84603	-1.62993	-1.66583	-1.4728	-1.46047	-1.18293
Cluster_010661	-1.80699	-0.665712	-1.29931	-0.470996	-1.88273	-1.45523	-0.750112	-2.02064	-0.457549	-0.998205	-1.14657	-1.28974	-0.520328	-2.71963	-0.989589	-2.6717	-0.87804	-1.72872	-2.28825	-2.41059	-0.728043	-2.00821	-1.57106	-2.23795	-2.38348	-1.52972	-0.365803	-1.46902	-0.71937	-0.435006	-1.70481	-1.94717	-2.19638	-2.23154	-1.68915	-0.935624	-1.82624	-0.384057	-1.29392	-0.759156	-1.25498	-0.470562	-1.38718	-0.267179	-2.58996	-2.00702	-0.747664	-2.18383	-0.770266
Cluster_047705	-1.80313	-0.779655	-0.574191	-0.786087	-1.00677	-1.041	-0.956983	-1.2299	-1.07562	-0.736769	-1.54696	-0.594979	-0.86831	-2.40905	-1.07378	-2.89685	-2.10213	-1.26	-1.24036	-1.3096	-0.792501	-1.39121	-1.3066	-1.46128	-2.08804	-1.09237	-0.760203	-1.31866	-0.831792	-0.533551	-0.761851	-1.0136	-1.43874	-1.69672	-1.03245	-0.509468	-2.00093	-1.14612	-1.64542	-0.808734	-1.14556	-0.516734	-0.975136	-0.35381	-1.65459	-1.57354	-1.25312	-1.40262	-1.34934
Cluster_043172	-2.16605	-1.95182	-1.21764	-1.41686	-1.54549	-1.67883	-1.5955	-1.73654	-1.77566	-1.83615	-1.44057	-1.73328	-1.15853	-1.58589	-1.65356	-2.70789	-2.49159	-2.11493	-2.12841	-2.15582	-1.67634	-2.17998	-1.49762	-1.9277	-2.20743	-1.31421	-1.51923	-1.91617	-1.6759	-1.08077	-1.824	-1.85088	-1.71412	-1.90125	-1.30545	-0.978221	-1.73491	-1.521	-2.40916	-1.5402	-1.57829	-1.16398	-1.32085	-1.40461	-2.23335	-2.08019	-0.760552	-2.17325	-1.95096
Cluster_011504	0.233695	0.748326	0.037629	0.974236	0.440001	0.16856	0.444622	-0.0130391	0.486113	0.565903	0.333993	0.281958	0.275859	-0.766036	0.517833	-2.12731	-0.329538	-0.421497	-0.515798	0.0259988	0.759761	-1.02293	0.400127	0.0448668	-0.739468	0.293136	0.706648	-1.57047	0.558179	0.640715	0.165321	-0.765974	-0.498185	-0.138918	0.547333	0.488839	-2.57499	0.604177	0.375475	0.226183	0.325678	0.917956	0.437978	0.773405	-1.00121	-2.39386	0.500783	-0.0220718	-0.305952
Cluster_048236	-0.550859	-0.14162	-0.330348	-0.0879117	0.193744	-0.371269	-0.510351	-0.205762	-0.493817	-0.262951	-0.170077	-0.67529	-0.591903	-0.751007	-0.467318	-0.283658	-1.03123	-0.66392	-0.381244	-0.313403	0.0825601	0.0661171	0.0372447	-0.725105	-0.391694	0.408774	-0.0859625	-0.694326	-0.0831346	-0.175042	0.0457548	0.0241858	-0.0902611	-0.238714	0.0717332	-0.0847681	-0.447834	-0.272642	-0.580228	-0.271941	-0.184946	-0.130348	0.156982	0.0176582	-0.525199	0.0127221	-0.269697	-0.197746	-1.10994
Cluster_019805	-1.32987	-1.4806	-1.80387	-1.44129	-1.90914	-1.02448	-1.67428	-1.82784	-1.54743	-1.81595	-1.52039	-1.43615	-1.84178	-0.972855	-1.26183	-1.15575	-1.32683	-1.18252	-1.48858	-1.49494	-1.95576	-1.18604	-1.78814	-1.76585	-1.53535	-1.88985	-1.96786	-2.0231	-1.43517	-1.4296	-1.58729	-1.40531	-1.75988	-1.18436	-2.11512	-1.30662	-1.82318	-1.82579	-1.19241	-1.41282	-1.55269	-1.22673	-1.89395	-2.31673	-1.50782	-1.75026	-1.18548	-1.43058	-1.17494
Cluster_012146	-2.51243	-1.88908	-1.02333	-1.02439	-1.3694	-1.37853	-1.75298	-1.92067	-1.4217	-1.42437	-1.73205	-1.39157	-1.17554	-2.54405	-1.15017	-2.0703	-1.84665	-1.58546	-1.65763	-2.40054	-1.85969	-1.10876	-1.27683	-1.36225	-1.67365	-1.13529	-1.32866	-1.78051	-1.21917	-1.04298	-1.52121	-1.3012	-1.98553	-1.51172	-1.28083	-0.253507	-2.87333	-1.08714	-1.49668	-1.27845	-1.4591	-0.727329	-1.4465	-0.815239	-3.1529	-2.37188	-1.3323	-1.98603	-1.21769
Cluster_027686	-0.589038	-0.390489	-0.655351	-0.825974	-0.904866	-0.801338	-0.991439	-0.358434	-0.63107	-0.974819	-1.30061	-0.912682	-0.374419	-0.824902	-0.768348	-0.163956	-0.98897	0.157833	-0.235796	-0.0332442	-0.820916	-0.0539692	-0.553443	-0.7553	-0.712674	-0.368572	-0.490742	-0.660902	-1.50366	-0.444914	-0.367277	-0.473139	-0.267874	-0.181175	-0.395628	-0.0217736	-1.91477	-0.518197	-0.772406	-0.249635	-0.347738	-0.109565	-0.320852	-0.635312	-0.424758	-0.531024	-0.203959	-1.13656	-0.544427
Cluster_044762	-1.26403	-0.738263	-0.176251	-0.929682	-0.433459	-0.658826	-1.17991	-0.846252	-0.963989	-1.39345	-1.14331	-1.03276	-0.985342	-0.914003	-0.757535	-0.301883	-1.87166	-0.736275	-0.841728	-0.456106	-0.781072	-0.220515	-0.440764	-0.521796	-0.820389	-0.293431	-0.495072	-0.0618684	-1.24565	-0.624359	-0.536361	-0.596701	-0.125023	-0.127564	-0.433295	-0.256643	-0.402592	-0.986117	-1.28851	-0.664051	-1.00673	-0.751559	-0.291888	-0.743833	-0.736468	-0.20274	-1.12272	-0.952745	-1.70237
Cluster_011715	-0.93818	-0.834276	-1.00775	-0.602388	-0.549228	-1.16616	-0.860073	-1.20576	-1.18172	-1.17071	-1.29752	-0.97294	-1.07229	-1.74514	-0.710356	-2.39473	-1.58671	-1.38044	-1.09308	-0.675896	-0.726797	-1.20294	-0.571064	-1.32977	-1.4444	-0.962979	-0.862759	-1.21793	-0.831792	-0.491911	-1.37596	-1.57787	-1.28181	-1.62154	-0.738229	-0.530826	-1.50271	-1.10115	-1.17862	-0.874001	-1.25498	-0.7887	-1.15486	-0.951894	-1.4501	-1.49956	-1.21054	-0.478004	-2.10663
Cluster_003779	0.226575	0.894955	0.412203	0.961647	-0.45508	0.45264	0.516751	-0.311566	0.666099	0.682986	0.424733	0.557944	0.422337	-0.477415	0.216803	-1.14916	-0.370795	-0.274666	-0.251968	0.0702964	0.348426	-0.378802	0.435185	0.271641	-0.241784	0.273783	0.646306	-1.63933	0.541788	0.621077	0.23509	-0.0751989	-0.300621	-0.207306	0.501294	0.439802	-1.41198	0.973854	-0.264957	-0.216377	0.388849	0.8286	0.367287	1.01523	-1.01468	-0.689477	0.688657	-0.0056814	-0.364819
Cluster_082034	-0.843373	-0.78964	-1.6648	-1.86037	-1.29022	-1.94476	-1.27014	-0.60175	-0.920721	-1.19743	-1.81503	-1.02208	-0.94273	-1.10474	-0.912437	-0.398793	-0.929973	-0.487829	-0.596278	-0.456991	-1.10527	-0.655386	-0.922573	-0.684893	-0.568673	-0.864933	-1.42306	-0.747382	-1.38652	-1.10249	-0.69295	-0.969283	-0.263779	-0.474662	-0.716247	-0.520882	-1.33103	-0.701793	-1.02101	-0.554585	-1.02257	-1.51673	-1.32895	-1.36187	-0.800422	-0.686248	-1.59149	-1.16231	-1.2434
Cluster_039799	-0.396817	-0.27636	-0.45155	-0.87474	0.0159528	-0.0477823	-0.549938	-0.30072	-0.470631	-0.658686	-0.53215	-0.98662	-0.744227	-0.284855	-0.231111	0.397087	-1.21664	-0.209604	-0.115703	-0.20967	-0.212718	0.372	0.0874113	-0.0108507	-0.0189324	0.291027	-0.0564519	0.125218	-0.812487	-0.685731	0.0620573	0.0967364	0.415268	0.540642	-0.0814368	-0.0954919	0.0126489	-0.593121	-0.443603	-0.219486	-0.35609	-0.50852	0.292036	-0.247529	-0.0577871	0.474565	-0.500653	-0.228873	-1.0603
Cluster_011613	-1.67152	-1.01149	-1.20844	-0.973846	-0.579012	-1.2485	-1.08686	-1.63408	-0.188604	-0.068468	-1.27278	-1.30106	-0.38105	-1.35603	-1.36389	-1.76677	-1.79726	-1.73374	-1.6343	-1.48632	-1.35953	-1.50852	-1.12147	-1.36507	-1.61354	-1.05097	-1.13247	-1.7425	-0.985755	-1.14222	-0.319619	-1.24026	-1.30558	-0.836453	-1.04419	-1.03291	-2.29899	-0.951986	-0.439777	-1.23108	-1.21207	-0.921464	-1.21337	0.0701565	-1.62156	-1.41432	-0.87007	-1.0868	-1.51872
Cluster_037060	-0.544456	0.768343	0.324648	-0.825974	0.165715	0.239349	-0.560887	-0.710756	-0.132089	0.229017	0.392885	-0.733282	-0.0330944	0.362709	0.129695	-0.0624045	-1.51041	0.882598	-0.0273039	0.405481	0.40155	0.406762	-0.706008	-0.389812	-0.838356	-0.0440609	1.17418	-0.312309	-0.271125	0.527502	0.101367	0.244056	-0.976084	0.0852253	-0.676212	0.469174	-1.07129	0.00561064	-0.784874	-0.107749	-0.138478	0.91413	0.272019	0.662982	-1.08106	0.382075	1.12314	-0.598196	-0.347651
Cluster_071386	-0.24026	-0.775725	-0.907406	-0.759898	-0.816556	-0.22679	-0.776619	-0.765364	-0.583778	-0.0784687	0.265844	-0.515329	-0.421886	-0.47272	-0.664918	-0.565297	-0.589176	-0.634818	-0.549482	-0.742354	-0.957869	-0.889837	-0.999739	-0.776663	-0.319962	-1.01532	-0.760203	-0.772639	-0.750969	-0.834582	-0.853084	-0.622172	-0.913159	-0.944983	-1.11047	-1.14855	-0.720191	-0.954518	-0.49236	-0.878722	-0.715714	-0.820885	-0.753287	-1.08907	-0.680734	-0.785173	0.0101229	-0.546345	-0.272132
Cluster_039135	-1.39984	-1.41196	-0.342582	-1.39697	-1.56322	-1.50225	-1.19238	-1.23825	-1.21433	-1.08649	-1.35871	-1.25875	-0.871744	-1.57002	-1.15995	-1.34421	-1.37984	-0.872361	-1.52014	-0.894335	-0.900406	0.414488	-0.287932	-1.12062	-0.322978	-0.888246	-0.795233	-1.14655	-1.21917	-0.990656	-1.032	-0.39138	-0.76559	-1.29259	-0.161916	-0.759032	-1.82934	-1.22231	-1.51668	-1.68481	-1.49823	-1.2883	-0.205102	-0.568677	-0.872972	-0.697656	-1.24907	-0.974647	-1.87695
Cluster_006012	-2.32215	-1.03929	-2.38846	-1.84374	-2.92124	-2.1539	-1.87888	-2.76455	-2.07227	-1.55199	-1.7258	-2.59277	-1.77899	-2.25546	-2.04774	-3.30689	-2.37679	-2.36511	-2.64496	-2.13859	-1.76856	-2.54917	-2.50899	-2.39954	-2.36123	-2.50365	-1.04704	-3.34731	-2.11577	-1.44491	-2.4445	-2.7259	-3.00271	-2.69923	-2.21732	-2.47539	-3.29836	-1.27053	-2.70735	-2.12414	-1.76416	-1.75693	-2.19698	-1.35553	-3.69568	-3.37497	-1.00615	-2.58182	-2.46572
Cluster_040833	-1.44797	-1.76035	-1.37655	-1.07692	-1.97229	-1.21257	-1.55538	-2.80564	-2.19425	-1.29984	-0.94422	-2.27566	-2.19641	-1.46501	-1.83106	-2.03705	-2.52955	-1.94397	-1.74711	-1.39978	-1.88402	-1.79514	-1.9855	-1.82283	-2.02083	-1.78879	-1.81842	-2.3255	-1.84856	-1.87461	-2.17927	-1.41605	-1.83736	-1.45816	-1.89187	-2.00559	-2.92556	-2.02316	-1.8082	-2.34	-2.1658	-1.94029	-1.8821	-1.94739	-2.02157	-1.8923	-1.47551	-1.71482	-2.15736
Cluster_010611	-2.08929	-1.69071	-0.850554	-1.471	-1.55237	-1.78797	-1.84917	-1.42631	-1.66296	-1.14051	-1.83318	-1.76966	-1.32965	-1.85014	-1.58622	-1.94892	-2.1721	-0.960671	-1.72208	-1.38903	-1.78818	-1.26732	-1.22971	-1.41288	-2.17024	-1.04866	-1.45045	-0.858635	-1.55269	-1.43501	-1.34221	-1.82455	-0.830624	-1.4388	-1.12695	-0.657741	-1.74758	-1.21577	-1.92636	-1.58729	-1.74827	-1.13463	-1.5411	-1.18987	-1.5186	-1.61111	-1.54291	-1.92516	-2.08753
Cluster_110400	-1.39381	-0.123819	-1.16511	0.2519	-1.27332	-1.09468	0.274871	-1.68524	0.00516025	0.214539	-0.349054	0.31787	0.151737	-2.63637	-0.846508	-2.9552	0.173912	-1.38949	-1.66671	-2.18695	-0.824018	-1.06045	-1.13774	-1.90314	-1.96364	-1.32718	-0.15178	-1.81926	0.33989	0.151542	-1.45552	-1.83394	-1.70904	-1.3093	-1.42037	-0.502206	-2.28039	0.406879	-0.596315	-0.41039	-0.405139	-0.219347	-1.25223	-0.131391	-1.3275	-2.12884	0.102126	-2.17065	0.157183
Cluster_001180	-2.15911	-2.60885	-2.4831	-2.764	-2.7077	-2.15169	-2.40124	-0.784218	-2.49318	-2.78296	-2.14701	-2.63199	-2.30411	-2.74683	-3.05915	-1.79803	-1.76281	-2.47935	-1.85093	-1.47325	-2.78009	-2.33051	-2.08769	-1.53415	-1.29799	-1.39493	-2.9102	-2.07797	-2.43359	-2.74574	-2.28376	-2.44286	-0.135007	-0.803347	-1.0836	-2.34344	-1.91856	-1.978	-2.86001	-2.0206	-2.02475	-2.18634	-2.51368	-2.72962	-1.29566	-1.58105	-2.14961	-2.74231	-2.50009
Cluster_012872	-2.14746	-1.1978	-1.99456	-0.793292	-2.06837	-1.74505	-1.25709	-2.37325	-1.82381	-1.389	-1.11606	-0.699715	-1.95092	-2.26017	-2.01707	-2.20568	-1.73088	-2.11374	-2.16116	-2.30764	-1.33664	-2.10876	-1.79865	-2.2497	-2.16507	-1.98436	-1.35244	-2.39479	-0.968289	-0.780706	-2.41033	-2.03569	-2.52001	-2.26868	-1.91629	-1.43368	-3.45139	-1.21208	-1.89214	-1.64286	-1.75088	-0.735828	-1.91444	-1.56961	-2.42387	-2.58366	-0.912474	-2.46366	-2.1681
Cluster_040313	-1.96326	-1.65373	-1.42525	-1.50704	-1.39715	-1.56052	-1.74443	-0.567138	-1.93986	-1.87143	-1.79275	-2.07319	-1.77621	-2.24484	-1.75047	-1.98728	-2.02282	-1.74396	-1.71178	-1.77983	-1.94329	-1.2493	-1.55691	-1.79151	-1.72396	-1.15255	-1.46972	-1.58038	-1.98032	-1.77591	-1.52297	-1.51319	-1.49355	-1.60609	-1.24791	-1.209	-1.87509	-1.84116	-2.13513	-2.0206	-1.89544	-1.8765	-1.5724	-1.52255	-1.6606	-1.49333	-1.90148	-1.77903	-2.05004
Cluster_031894	-1.18319	-1.43188	0.108985	-1.96297	-0.791797	-1.6862	-1.50059	-0.388954	-1.16827	-1.45251	-1.39097	-1.66193	-0.447069	-1.25557	-0.707174	-0.430977	-1.26415	-0.165814	-0.509364	-0.459659	-0.729293	-0.34107	-0.341198	-0.252327	-0.610599	-0.205543	-1.01999	0.125218	-1.40706	-0.925389	-0.796741	-0.520047	0.347689	-0.153542	-0.257528	-0.0254541	-0.135986	-0.865295	-0.940379	-0.360136	-0.636533	-0.424619	-0.490836	-0.615059	-0.67444	-0.000340413	-1.16641	-1.29638	-1.13293
Cluster_012055	-1.23712	-1.15406	-1.64361	-0.756177	-1.84281	-1.72022	-1.21014	-2.4017	-1.33197	-1.10453	-1.65008	-0.784241	-0.835394	-1.45443	-1.02107	-1.78212	-1.25605	-1.87937	-1.67287	-0.546215	-0.678558	-1.58771	-0.570166	-0.776663	-1.62857	-1.53112	-1.20018	-2.44962	-0.671333	-0.889851	-1.17137	-0.616381	-1.69905	-1.79027	-0.823531	-1.2473	-3.34914	-0.614642	-1.78487	-1.43788	-1.53008	-1.4715	-0.850197	-0.511739	-2.51182	-2.98322	-1.18409	-0.49628	-0.867176
Cluster_011423	-1.55954	-0.329686	-2.02532	-0.377946	-1.8909	-1.69827	-0.528835	-2.08377	-0.695144	-0.283312	-0.755768	-0.745074	-1.21777	-2.40665	-1.45296	-2.6726	-0.909376	-2.40838	-2.14764	-2.40171	-1.3731	-1.95642	-1.57196	-2.07158	-2.41995	-1.18928	-0.475502	-1.41672	-0.505208	-0.280866	-2.0406	-2.09639	-1.70527	-1.85103	-0.951663	-0.993401	-1.78234	-0.108333	-1.10136	-0.900623	-1.16278	-0.965762	-1.67653	-0.655411	-2.20519	-1.91349	-0.704198	-2.73274	-1.31523
Cluster_011180	-1.5021	-0.77183	-1.80387	-0.971406	-1.82004	-1.86603	-0.798416	-2.02578	-0.955795	-1.01849	-1.43736	-0.7739	-1.24784	-2.76441	-1.41093	-3.25513	-1.33776	-2.5685	-2.49288	-2.25751	-1.3082	-2.18827	-1.32559	-2.22312	-2.53465	-1.30163	-0.903138	-2.00521	-1.10111	-0.617677	-1.9135	-2.36541	-1.99518	-2.13892	-1.09683	-1.00736	-2.25853	-0.670318	-1.38778	-0.937053	-1.3935	-1.25585	-1.71586	-0.93853	-3.24903	-2.48218	-1.18339	-2.45304	-1.54179
Cluster_041605	-0.523771	-0.0217074	-0.803865	-0.486648	-0.436828	-0.546281	-0.894529	-0.986267	-0.955795	-0.57859	-0.220009	-0.853593	-0.825986	-1.04968	-0.574382	-0.811189	-0.667371	-1.06618	-0.743448	-0.693869	-0.240239	-0.567303	-0.25069	-0.953485	-1.1954	0.298362	-0.38294	-1.30872	-0.345985	-0.59507	-0.0768172	-0.265158	-0.519685	-0.393099	-0.175118	-0.602732	-1.79362	-0.895258	-0.447464	-0.621345	-0.669957	-0.429678	0.0296634	-0.0620086	-1.31708	-0.675132	-1.04768	-0.490102	-1.37546
Cluster_081453	-1.83502	-2.11348	-0.184795	-1.84374	-1.10279	-0.778674	-1.58953	0.0853745	-1.57694	-2.81737	-1.34473	-2.54789	-0.415812	-1.65351	-1.08726	-0.887706	-1.85052	-0.49798	-0.841271	-0.976926	-1.7672	-0.119845	-0.712186	-1.01589	-0.912216	-0.0603634	-1.56581	-0.13742	-2.02412	-1.21185	-0.841948	-1.02451	0.0575989	-0.023429	-0.367599	0.348553	-0.15592	-1.28334	-1.895	-0.762775	-0.881082	-0.420447	-0.747534	-1.54235	-0.99138	0.0755129	-1.19962	-1.53396	-1.57175
Cluster_001982	-1.39083	-0.934557	-1.38742	-1.02992	-1.58035	-1.19302	-0.910766	-1.70951	-1.08481	-1.02997	-1.03942	-1.31121	-1.28369	-1.80438	-1.17458	-1.63733	-1.22085	-1.66392	-1.75081	-1.55501	-1.1204	-1.84386	-1.5045	-1.41288	-1.84395	-1.80694	-1.08258	-2.01096	-1.03855	-1.02314	-1.40378	-1.87108	-2.14179	-1.75679	-1.83809	-1.50778	-2.30184	-1.16632	-1.06855	-1.40637	-1.23699	-1.09363	-1.77709	-0.892772	-2.0393	-1.95624	-0.931442	-1.4338	-1.32311
Cluster_051085	-1.01298	-0.249922	-0.450488	-0.7481	-0.608115	-0.0180472	-0.990444	-1.28167	-0.809087	-0.565087	-0.299836	-1.15616	-1.01451	-0.493442	-0.691606	-0.35693	-1.7519	-0.360745	-0.743448	-0.651643	-0.277511	-0.290541	-0.964977	-0.799132	-1.63785	-0.578522	0.0398237	-0.901934	-0.706854	-0.373221	-0.856861	-0.381221	-1.41629	-0.0798491	-0.943724	-0.566575	-1.99242	-0.506273	-1.31915	-0.58487	-0.827972	0.23945	-0.17733	-0.163313	-1.22862	-0.199057	0.41728	-0.851584	-0.898334
Cluster_011208	-0.680119	-0.24586	-0.374322	-0.197739	0.0550168	-0.362711	-0.125775	-0.754156	0.0562141	-0.0216526	-0.644903	-0.162364	-0.123925	-0.932	0.146444	-1.16096	-0.734318	-0.452076	-0.711785	-0.176841	-0.22823	-0.629208	0.0438417	-0.180112	-0.555551	-0.604313	-0.00848103	-0.942277	-0.309902	0.231193	-0.337027	-0.72532	-0.671566	-0.292589	-0.404629	-0.211831	-1.21129	0.194503	-0.780678	-0.309943	0.0418504	-0.00540945	-0.297427	0.0658352	-1.16376	-1.0104	-0.23715	-0.796067	-0.388203
Cluster_011544	0.193008	0.886522	0.146773	0.972855	-0.357164	0.546514	0.824681	-0.748658	0.591163	0.609524	0.681141	0.393591	0.491779	-0.547256	0.527173	-2.15861	0.54006	-0.118013	-0.415874	-0.190059	0.660307	-0.651549	0.1715	-0.00463749	-0.495303	-0.124157	0.750816	-1.2719	0.738715	0.71607	0.0950576	-0.681415	-0.940246	-0.552972	-0.161916	0.312748	-2.12596	0.746984	0.59674	0.41271	0.551457	0.669263	0.00512045	0.798229	-0.82182	-1.61246	0.830244	-0.235648	0.194489
Cluster_030113	-1.21079	-0.501942	-0.322379	-1.22522	-0.477304	-0.889135	-1.23299	-0.209693	-0.976578	-1.00486	-1.18351	-1.02586	-0.671084	-0.78799	-0.977607	-0.667453	-1.29939	0.212572	-0.769776	-0.294098	-0.482162	-0.063729	-0.715935	-0.799132	-0.812845	-0.297509	0.0739993	-0.551311	-1.14213	-0.596646	-0.525615	-0.573944	-0.411176	-0.422473	-0.808291	-0.220431	-0.387753	-0.915672	-1.30916	-0.662606	-0.703815	-0.0936254	0.13508	-0.418954	-1.0393	0.00296222	-0.28169	-1.22419	-0.911082
Cluster_033805	-1.68012	-1.62239	-0.47391	-1.68712	-0.709346	-1.3159	-1.5955	-1.11436	-1.75473	-2.07172	-1.73627	-1.94012	-0.903928	-1.64417	-1.19553	-1.0819	-1.63057	-1.00126	-1.30979	-1.06801	-0.887605	-0.35758	-0.823648	-1.40661	-0.954138	-1.06996	-1.30838	-0.884766	-1.79703	-1.29325	-0.991387	-0.992584	-0.861782	-0.916495	-1.05422	-0.60343	-1.35221	-1.62761	-1.59359	-1.06199	-1.08846	-1.14861	-0.839473	-1.33757	-1.46431	-0.629061	-1.41012	-1.18238	-1.83958
Cluster_026483	-0.243426	-0.229983	-1.46395	-0.540899	-0.197463	-0.330728	-0.276817	-0.935115	-0.482751	-0.567309	-0.349054	-0.405923	-1.31125	-0.0490922	0.0699191	-0.0757127	-0.126267	-0.486398	-0.429828	-0.68629	-0.846377	-0.597716	-0.457052	-0.693848	-0.759671	-1.01532	-0.522	-1.9309	-0.465228	-0.739313	-0.59552	-0.712573	-1.27618	-0.242348	-1.04419	-0.668981	-2.03615	-0.647184	-0.401512	-0.376997	-0.463131	-0.945824	-1.44153	-1.37247	-0.92536	-1.35568	-0.231697	-0.61097	-0.544427
Cluster_041389	-0.483298	0.0793192	0.763333	0.286158	-0.307802	0.494818	-0.624459	0.158848	0.55138	-0.484431	-0.0550286	-0.546972	-0.0844969	-0.332863	-0.125393	-0.0150415	-1.18828	0.286001	0.00966539	-0.0168537	0.106955	0.98005	0.562554	0.271641	0.555599	0.309643	0.488973	0.189336	-0.174215	-0.0703067	0.133552	0.490199	0.159237	0.147488	0.77373	0.121992	-0.283499	0.179842	-0.664173	-0.304849	-0.0678969	0.398871	0.626925	0.501202	0.621087	0.267995	-0.458216	-0.22022	-0.445404
Cluster_012257	0.244161	0.604649	-0.310693	0.772591	-0.601007	0.178828	0.241231	-0.778329	0.322317	0.309974	0.328553	0.40502	-0.10701	0.175098	0.100094	-0.912295	-0.305771	-0.916193	-0.0379576	0.339951	0.230065	-0.894268	0.3327	0.627797	-0.690955	-0.135294	0.324023	-0.604421	0.290672	0.302478	0.127696	0.23605	-0.637071	-0.330229	0.176469	-0.12006	-1.35637	0.697281	-0.192407	-0.511763	0.0583969	0.317418	0.133204	0.652422	-1.57816	-1.77126	0.239448	0.305287	-0.471469
Cluster_004130	-1.74227	-0.586784	-1.47728	-0.220878	-1.18376	-1.03764	-0.394136	-2.12723	-1.25845	0.312919	-0.061252	-0.0469013	-1.19108	-1.98363	-1.31626	-1.98191	-0.834688	-1.78175	-1.70505	-2.00417	-0.887605	-1.66056	-1.38754	-1.72836	-2.03266	-1.06996	-0.673344	-1.77005	0.0968517	-0.428524	-1.25765	-1.4589	-1.636	-1.38542	-1.3718	-0.961953	-1.94608	-0.619312	-1.19133	-0.967986	-1.07612	-1.02168	-1.13004	-0.833794	-1.91166	-2.05691	-0.206143	-1.70265	-1.27213
Cluster_005643	-2.01022	-1.38888	-1.19645	-1.24761	-1.18107	-1.06523	-1.89853	-2.48352	-1.74463	-1.61679	-1.63978	-1.61518	-1.73407	-1.11623	-1.5407	-1.30813	-2.13379	-0.78458	-1.30445	-1.11376	-1.24024	-1.06703	-1.80631	-1.55336	-1.54031	-1.70164	-1.22469	-1.85548	-1.50058	-1.29012	-1.62341	-0.969283	-2.05247	-1.75323	-1.89608	-1.4738	-2.12174	-1.0803	-2.17994	-1.79678	-1.62268	-1.04553	-1.23041	-1.03654	-1.7663	-1.54012	-1.36366	-1.84321	-2.08235
Cluster_004508	-1.64938	-0.321361	-1.54226	-0.261623	-1.76118	-1.62011	-0.336459	-2.55304	-0.519796	-0.375901	-1.26484	-0.330714	-0.179722	-2.34104	-1.05714	-2.77274	-1.0904	-1.52836	-1.92214	-1.95686	-1.12661	-2.37397	-1.41491	-1.97438	-2.27568	-1.36713	-0.586791	-2.54878	-0.279345	-0.126958	-1.9092	-2.00648	-2.14179	-2.12756	-1.56641	-0.81903	-3.40179	-0.0172523	-1.58023	-0.905644	-1.06197	-0.306439	-1.92721	-0.363039	-3.54749	-3.202	-0.600449	-2.29374	-0.399435
Cluster_012273	-1.96687	-1.3105	-1.53062	-0.718574	-1.14261	-1.58338	-0.894529	-1.87817	-0.667115	-0.796645	-1.2213	-0.00290374	-0.972114	-2.57742	-0.900895	-2.72612	-0.751903	-1.83894	-2.05841	-1.41079	-1.32861	-2.45008	-1.12791	-1.8946	-2.1374	-1.41864	-0.62263	-1.6009	-0.678208	-0.752677	-1.64849	-2.31985	-1.91316	-1.91136	-0.78475	-0.12006	-2.48198	-0.393724	-1.12561	-0.744973	-1.18637	-1.03858	-1.44508	-0.853178	-3.28887	-3.27303	-0.801683	-1.9353	-0.971102
Cluster_012672	0.0291513	0.191789	-0.085018	0.525144	0.537808	0.101267	-0.0806968	-0.221701	0.229665	0.0457468	0.226134	-0.207312	-0.000374591	-0.579867	0.216803	-1.51351	-0.845238	-0.449443	0.0122352	0.142847	0.641002	-0.735597	0.390411	-1.77666	-0.499827	0.0921588	0.27221	-1.48615	0.193762	0.219294	0.244202	-0.16748	-0.705268	-0.33472	0.0671536	0.0877779	-2.53202	-0.262718	-0.156238	0.0656532	-0.184946	0.366202	0.100006	0.383899	-0.696881	-2.63267	-0.0401433	0.357094	-0.780634
Cluster_046719	-1.34566	-1.03572	-1.01159	-0.813111	-0.813096	-0.651899	-0.845595	-1.16473	-0.7275	-0.756973	-0.854899	-0.327655	-0.835394	-1.22109	-0.957968	-0.968004	-1.03604	-1.31606	-1.29917	-0.556123	-0.703775	-0.868333	-0.618523	-0.795305	-1.4953	-0.618664	-0.750693	-0.302509	-0.866006	-0.871626	-0.722542	-1.10075	-0.935967	-0.888143	-0.469233	-0.480068	-0.366938	-0.666376	-1.27397	-0.785147	-0.98691	-1.00223	-0.588934	-0.818554	-1.32053	-0.6911	-0.816307	-0.912	-1.0517
Cluster_012618	-0.0694585	0.133195	-0.214552	0.314145	0.235753	-0.290649	-0.254348	-0.531754	0.0442052	-0.024196	-0.166639	-0.424565	-0.273144	-0.386845	0.0709771	-1.84595	-0.741267	-0.832551	-0.347703	-0.13435	0.305565	-0.588807	0.0754024	0.160627	-0.324494	-0.152553	0.28827	-1.32511	0.112092	-0.0573417	-0.534551	-0.184166	-0.917218	-0.546308	0.159435	-0.217545	-2.85307	0.134705	-0.399772	-0.218966	-0.198665	0.0732392	0.199344	0.184761	-0.539846	-2.28237	-0.147513	0.116231	-0.648681
Cluster_012720	-1.89655	-1.1771	-1.14106	-0.60762	-1.2059	-1.68029	-1.07704	-1.2299	-1.0573	-0.602071	-0.869047	-0.828741	-0.819826	-2.42952	-1.08498	-3.09705	-1.08187	-1.8487	-2.14438	-1.84833	-1.36167	-2.39036	-1.27229	-1.73827	-2.06785	-1.11869	-0.930721	-2.79157	-0.647015	-0.683796	-1.13391	-2.21472	-1.48517	-1.63575	-0.355249	-0.0681423	-3.00694	-0.48681	-1.14354	-0.810759	-1.15874	-0.50852	-1.1266	-0.525077	-3.04496	-3.45414	-0.866716	-1.72313	-1.53655
Cluster_011348	-1.4297	-0.866805	-1.29931	0.247513	-1.02886	-1.57988	-0.511999	-0.710756	-0.138841	-0.194585	-0.450329	-0.822505	-1.01451	-2.13516	-1.11798	-0.912295	-1.18051	-1.45873	-1.58095	-1.46055	-0.919374	0.0115967	0.0990971	-1.34978	-1.7916	-0.305781	-0.0893687	-0.816379	-0.307928	-0.715832	-0.381006	0.0434909	-1.78021	-1.84222	-0.961387	-0.965158	-2.24453	0.062906	-1.31915	-1.1662	-0.408694	-0.663277	-0.221808	0.0458385	-2.13271	-2.15159	-0.165747	-1.4792	-1.4921
Cluster_036022	-1.91291	-1.41879	-1.1037	-2.18761	-1.28	-1.87512	-2.23048	-1.56445	-2.04299	-2.09984	-1.9546	-2.46279	-2.10251	-1.81795	-1.95477	-1.6441	-2.30271	-2.11223	-1.88529	-1.70785	-1.85298	-1.38912	-1.54152	-1.62432	-1.79092	-1.86797	-2.30865	-1.87478	-2.10924	-2.17219	-1.71019	-1.57787	-1.87824	-1.88976	-1.62648	-2.11777	-2.41215	-2.24516	-2.45779	-2.25523	-2.16967	-1.53798	-1.63052	-1.62347	-1.87051	-1.80374	-2.16055	-1.88989	-2.68489
Cluster_004255	-0.0256213	0.718655	-0.214552	0.989143	0.00561193	-0.0652262	0.582593	-0.264314	0.596885	0.702563	0.386545	0.571608	0.422337	-1.42977	0.314468	-2.03477	0.0972779	-0.765151	-1.10049	-0.706278	0.669397	-1.42013	0.161629	-0.596938	-1.48201	0.0592025	0.768249	-1.95396	0.719732	0.778935	-0.332468	-1.37872	-1.00755	-0.596085	0.373522	0.367654	-2.26842	0.816807	0.0638227	0.280431	0.359427	0.8177	0.248159	0.670061	-1.74374	-1.8923	0.605928	-0.931895	0.0496151
Cluster_053317	-1.13771	-0.376223	-1.25656	-0.350888	-1.35716	-1.21107	-0.258934	-1.65339	-0.489634	-0.0566261	-0.646623	-0.456164	-0.500822	-2.07558	-0.946818	-2.13666	-0.594139	-1.56444	-1.90956	-1.65864	-0.726797	-2.1757	-1.02202	-1.7092	-1.96108	-1.28939	-0.521075	-2.12979	-0.212794	-0.162077	-1.34688	-1.80192	-1.74181	-1.67741	-1.16979	-0.820181	-2.19784	-0.418876	-0.797712	-0.311226	-0.789143	-0.718993	-1.34731	-0.542348	-2.80179	-2.26562	-0.432885	-1.59977	-0.887698
Cluster_073486	-1.87457	-2.29587	-2.40338	-2.60321	-2.50772	-2.16623	-2.0676	-2.66809	-2.24274	-2.04658	-2.26068	-2.12769	-1.93469	-1.85387	-1.9574	-2.10262	-1.50225	-1.62292	-1.49061	-2.25127	-2.28833	-1.87255	-2.27896	-1.85875	-1.5044	-2.3439	-2.66576	-2.0308	-2.39115	-2.49061	-2.31262	-2.0282	-2.5749	-2.45914	-2.11982	-1.97988	-1.6044	-2.11197	-1.84767	-2.20191	-2.2222	-2.22124	-2.46919	-2.31199	-2.26521	-2.25437	-1.59149	-1.19587	-1.25684
Cluster_004395	-0.94452	-0.126004	-1.1158	0.158973	-0.904866	-0.896314	-0.231251	-1.00311	-0.842164	-0.429208	-0.272049	-0.0923042	-0.752006	-2.2596	-0.579077	-2.55571	-0.809382	-1.64294	-1.77367	-1.40368	-0.179717	-1.99961	-0.554308	-1.76942	-1.86573	-0.848598	-0.12129	-2.43936	0.0432689	0.151542	-1.80676	-1.87108	-1.85821	-1.82374	-0.500971	-0.363098	-2.58823	-0.456732	-0.911221	-0.4016	-0.566153	0.130565	-0.870573	-0.6375	-2.82166	-2.30536	-0.19533	-1.53942	-0.801185
Cluster_013026	-1.34034	-1.00481	-1.0478	-0.584555	-0.650225	-0.419192	-1.24801	-2.09575	-0.924481	-0.717464	-1.23779	-1.06566	-1.23972	-2.29228	-0.565141	-2.27717	-1.56987	-1.02479	-1.60948	-1.88002	-0.391675	-1.65926	-1.23382	-1.4666	-1.59617	-1.50327	-0.989053	-3.0876	-0.851996	-0.544617	-1.21844	-1.28818	-1.68212	-0.991559	-1.63722	-1.1897	-3.06444	-0.693359	-1.42296	-0.700264	-1.10886	-0.758737	-0.498819	-0.558501	-2.49551	-2.89817	-0.866716	-2.11747	-1.03011
Cluster_122596	-0.732358	-0.934557	-0.800291	-1.12613	-0.52786	-0.405731	-1.41608	-1.66225	-1.18653	-1.34949	-1.07259	-1.67191	-1.36573	-0.660645	-0.710356	-0.992151	-2.09419	-0.571331	-0.824677	-0.672971	-0.610657	-0.708632	-0.885795	-0.802992	-0.97468	-1.02835	-0.860734	-1.45503	-1.19878	-1.09002	-0.888317	-0.557312	-1.01007	-0.590354	-1.58806	-1.04627	-2.53013	-1.12682	-1.50991	-1.18357	-1.05086	-0.533643	-0.469986	-0.610913	-1.10565	-1.72141	-0.912474	-0.733754	-1.58608
Cluster_079335	-1.30598	-1.85726	-2.30687	-2.04695	-1.97063	-1.89631	-1.75877	0.0731972	-1.46404	-2.46097	-1.86333	-1.95581	-1.28015	-1.51349	-1.91069	-0.672279	-0.78547	-1.01551	-0.861387	-0.518799	-2.35597	-1.13508	-1.38813	-0.970825	-0.422925	-0.474625	-1.76342	-1.48481	-2.08931	-1.51223	-1.09612	-1.637	0.123619	-0.217525	-0.156746	-0.822491	-1.38551	-1.25504	-1.31915	-0.662606	-1.61305	-1.19694	-2.13699	-2.19777	-0.579409	-0.410042	-1.35329	-2.1332	-1.49445
Cluster_118890	-1.37334	-0.173176	-1.68434	0.43592	-1.53933	-1.45962	0.481345	-2.18663	-0.0619346	0.564261	-0.495356	1.2744	0.223785	-2.20096	-0.985358	-2.58637	0.525147	-1.52211	-1.50724	-1.78358	-1.0821	-2.17998	-1.31749	-1.70608	-1.96887	-1.77381	-0.315801	-2.40821	0.95343	0.822559	-2.07998	-2.04717	-2.09638	-1.97944	-1.61305	-0.591701	-1.97703	0.821086	-0.826436	-0.472787	-0.587171	-0.211065	-1.59998	-0.332648	-2.21146	-2.09231	0.143192	-1.88377	1.05829
Cluster_123205	-3.00679	-2.52296	-1.45798	-1.82859	-2.32613	-2.11019	-2.49628	-2.37138	-2.31594	-2.34024	-2.18102	-2.87008	-2.62567	-2.51897	-2.17163	-2.69974	-2.78246	-0.97276	-2.1948	-1.70785	-2.1329	-1.27155	-2.64106	-2.17405	-2.62198	-1.19571	-1.93072	-2.12868	-2.40921	-2.163	-1.97118	-2.14048	-1.57628	-1.75205	-2.24791	-1.3473	-2.55059	-1.77589	-2.49655	-2.24412	-2.43194	-0.965762	-1.44366	-1.502	-2.77815	-2.17939	-1.89787	-2.87249	-2.35372
Cluster_005451	-2.73934	-1.72588	-1.561	-1.07229	-1.38627	-2.18528	-1.64192	-1.6645	-1.4693	-1.36041	-1.71357	-1.15309	-1.66036	-2.8644	-1.12208	-3.28353	-1.38137	-2.23028	-1.62309	-3.02651	-1.87517	-1.69575	-1.34814	-1.745	-2.49321	-0.976461	-1.42306	-1.6009	-1.2604	-1.30925	-1.81702	-2.18535	-1.41629	-1.57282	-0.78475	-0.762045	-3.47569	-1.0202	-2.14006	-1.40239	-1.67213	-1.7157	-1.8088	-1.08598	-1.64136	-2.70023	-1.46479	-2.79397	-1.48052
Cluster_004890	-1.44967	-0.566983	-1.37343	-0.434169	-1.01401	-1.31526	-1.02293	-1.5131	-0.968145	-0.865232	-0.83054	-0.583843	-1.04939	-1.78799	-0.874013	-2.84459	-1.20122	-1.96495	-1.64002	-1.48918	-0.545346	-1.79161	-1.1478	-1.16736	-1.73554	-0.914574	-0.402184	-1.60797	-0.273848	-0.151183	-1.71977	-1.51093	-1.61011	-1.71367	-0.931315	-0.691514	-2.54362	-0.666376	-1.14161	-0.78899	-1.06573	-0.37328	-1.02629	-0.768327	-2.0079	-2.25156	-0.916202	-1.22486	-1.14122
Cluster_012404	-1.89338	-0.812448	-1.75847	-0.723357	-1.54487	-1.91354	-0.941616	-2.25257	-0.968145	-0.422774	-1.07397	-0.295362	-1.06096	-2.08532	-1.43228	-2.35574	-0.56053	-2.32191	-2.18452	-2.6076	-1.35159	-2.55791	-1.66842	-2.21093	-2.44284	-1.86342	-0.881419	-2.43042	-0.506762	-0.491911	-2.00451	-2.25122	-2.5692	-2.2572	-1.54894	-1.32464	-3.10617	-0.636064	-1.11287	-0.867015	-1.38216	-1.04204	-1.74753	-0.835521	-2.49019	-3.55922	-0.963626	-2.42559	-1.12681
Cluster_115255	-1.45827	0.0738217	-1.2634	0.652017	-1.52136	-0.726704	-0.475589	-1.66337	0.0830073	0.0435699	0.386545	-0.288346	-0.0873188	-2.2713	-0.794677	-2.36197	-0.697968	-1.48783	-1.65168	-2.07164	0.0864035	-1.57046	-1.07032	-1.92396	-2.05981	-0.968706	-0.0258551	-1.97005	0.11582	0.184129	-1.14481	-1.37048	-1.94893	-1.50901	-1.06035	-0.622735	-2.61114	-0.342416	-0.776522	-0.168507	-0.561054	0.270985	-0.794245	0.228698	-2.56868	-2.47344	0.0405295	-1.68308	-0.702366
Cluster_009500	-0.115847	0.626885	0.0691977	0.195257	-0.510918	0.00677643	0.154405	-1.08673	0.0903684	0.172041	-0.462563	-0.295362	0.110671	-0.987375	0.156105	-1.69468	-0.567516	0.0989145	-0.28624	-0.544043	0.128318	-1.36608	-0.329699	-0.420846	-1.06821	-0.0699615	0.327966	-1.31593	-0.0234586	0.157146	0.133552	-0.738453	-0.76559	-0.708301	-0.22028	-0.0482171	-1.85161	0.271879	-0.248708	0.0993766	-0.0162621	0.483266	-0.147623	0.483307	-1.79834	-1.48313	-0.204685	-0.426321	-0.234226
Cluster_124592	-1.45138	-0.825413	-0.807469	-1.15859	-0.721271	-0.712253	-1.71185	-2.05796	-1.50951	-1.24562	-0.976142	-1.78529	-1.35511	-0.81452	-1.03232	-1.6441	-1.90218	-0.409365	-0.993568	-0.740647	-0.843111	-0.958994	-1.45429	-1.199	-1.49083	-1.13812	-0.674659	-2.15439	-1.43782	-0.932175	-1.13752	-0.732776	-1.66127	-1.2572	-2.38031	-1.29615	-2.63497	-1.21025	-1.97346	-1.46174	-1.25918	-0.413854	-0.669307	-0.559416	-1.82402	-2.08419	-0.67103	-1.49628	-1.84708
Cluster_083004	-1.18969	-1.67029	-1.04155	-1.75249	-1.67542	-1.61126	-1.25435	-1.56624	-1.1824	-0.997005	-1.23981	-1.33225	-0.649895	-1.49019	-1.41576	-1.06121	-1.15526	-1.06025	-1.35065	-1.5484	-1.75774	-1.38016	-1.14107	-0.818786	-0.966613	-1.5382	-1.82026	-1.26136	-1.46523	-1.47488	-1.27074	-1.54129	-1.09331	-1.42692	-1.81643	-1.05608	-1.08059	-1.62881	-1.06211	-1.75736	-1.48385	-1.02168	-1.4195	-1.59671	-0.463346	-1.4923	-1.53975	-0.579713	-0.828831
Cluster_011451	0.211976	0.447296	0.614409	0.0476344	-0.759144	0.260034	0.0383917	-0.271537	0.221647	0.163846	-0.0739728	0.246884	0.121308	0.391306	0.137924	-2.45235	-0.572237	-0.00642872	0.294949	0.574623	0.252822	0.253448	0.415234	0.688119	0.467113	0.00759926	0.190643	-0.512482	0.0361926	0.265051	0.170694	0.184645	-0.236997	-0.292589	0.539646	0.200075	-1.91477	0.465699	-0.284494	-0.39221	0.0376133	0.452116	0.228984	0.295005	0.153357	-0.93292	0.198317	0.448033	-0.531384
Cluster_073708	-1.203	-1.41451	-0.979956	-1.69413	-1.69249	-1.5151	-1.5022	-0.351812	-1.47867	-2.20657	-1.35606	-1.99395	-1.08619	-0.869106	-1.13718	-1.02696	-0.817655	-1.09132	-0.994218	-0.896768	-1.33918	-1.09794	-1.42059	-1.09406	-0.884334	-0.838515	-1.52665	-0.828038	-1.48254	-1.03859	-1.02636	-1.17108	-0.396178	-0.705111	-0.592942	-0.979881	-0.661597	-1.60773	-0.91919	-1.13257	-1.36676	-1.21261	-1.16971	-1.45777	-1.10988	-0.681449	-1.2317	-1.25094	-0.331136
Cluster_041349	-0.479633	-0.448136	-0.181928	-0.862262	-0.165278	-0.344728	-0.587563	-0.885597	-0.454979	-0.949932	-0.911303	-1.61518	-0.819826	-0.589944	-0.39985	-0.255815	-1.60169	-0.0634755	-0.533437	-0.452582	-0.0737227	-0.0229349	-0.134437	-0.44059	-0.434507	-0.485226	-0.0408841	-0.609749	-0.848563	-0.639779	-0.451773	-0.34588	-0.608107	-0.26099	-0.598592	-0.367138	-0.878554	-0.906481	-1.08929	-0.240806	-0.344646	-0.263887	0.156982	-0.420947	-0.528535	-0.299386	-0.507903	-0.68117	-0.809881
Cluster_126441	-3.13175	-2.72153	-2.93643	-2.01219	-3.13058	-2.94805	-2.09802	-3.37208	-2.52448	-1.81202	-1.98357	-2.37016	-2.35819	-2.80115	-1.78699	-2.99251	-1.34755	-2.35017	-2.98231	-3.58572	-2.31047	-3.32703	-2.90745	-2.62037	-3.12578	-2.9464	-1.36905	-3.03357	-2.09618	-2.49715	-2.62751	-3.33629	-2.99021	-3.09803	-1.82954	-1.61119	-3.21321	-1.46653	-2.58924	-1.8859	-2.7643	-2.87332	-2.78177	-2.06788	-3.72606	-3.41637	-2.02682	-3.19522	-2.14934
Cluster_085710	-1.08169	-1.68751	-1.58562	-1.72542	-2.13531	-1.17478	-1.04265	-1.58084	-1.79766	-1.00243	-1.43418	-1.78709	-1.77072	-1.06039	-1.14667	-1.15723	-1.01187	-1.06564	-1.7583	-1.78735	-1.79687	-1.50216	-2.04819	-1.37509	-1.18317	-1.59609	-2.03784	-1.17319	-1.66907	-2.1741	-1.56542	-1.16442	-2.08723	-1.7202	-1.78366	-1.53499	-1.01978	-1.75135	-1.45926	-1.68329	-1.29704	-1.33345	-1.6717	-1.53622	-1.42652	-1.45865	-1.12757	-1.47681	-1.00953
Cluster_013082	-2.10513	-1.07286	-1.83614	-0.560287	-1.77464	-1.63176	-0.947428	-2.02578	-0.634931	-0.356284	-1.10403	-0.309744	-0.647832	-2.6144	-1.3267	-2.28798	-1.19222	-2.34277	-2.19382	-2.34062	-0.83987	-2.484	-1.69035	-2.18765	-2.65661	-1.69443	-0.472187	-2.89413	-0.484019	-0.603009	-2.19551	-2.37861	-2.12502	-2.04143	-1.12456	-0.697552	-3.15232	-0.35119	-1.32496	-0.908177	-0.812624	-0.798504	-1.54377	-0.671714	-2.39159	-2.37609	-0.626551	-2.35542	-0.665849
Cluster_013925	-0.405961	0.082042	-0.0394891	-0.259257	0.232662	0.180852	-0.838533	-1.10807	0.170157	-0.503235	-0.390968	-1.06566	0.00834371	-0.873001	0.266695	-1.44226	-1.0009	0.234849	-0.515798	-0.257326	0.333522	-0.586608	-0.209688	-0.54258	-0.57674	-0.41864	0.300982	-1.96597	-0.311885	0.170847	-0.221939	-0.232471	-0.527927	-0.214092	-0.92524	0.038047	-2.38426	-0.0906039	-0.768328	-0.0442627	-0.280791	0.585328	0.307411	0.472375	-1.5319	-2.44667	-0.0103129	-0.82959	-0.412918
Cluster_013863	-2.75388	-1.96979	-1.72628	-1.41348	-0.968983	-1.87512	-2.07013	-2.79961	-0.854845	-1.69003	-1.77387	-1.72942	-2.22787	-2.66543	-1.67363	-3.11862	-2.55624	-1.23287	-2.17483	-1.99797	-1.79541	-1.97748	-2.28071	-2.26309	-2.34515	-1.91627	-1.77322	-2.88889	-1.77052	-1.72848	-2.36731	-2.45658	-2.30241	-1.90628	-2.02102	-1.41971	-2.78854	-1.40504	-2.3474	-1.94527	-2.16545	-1.51056	-1.77556	-1.53276	-3.03983	-2.83742	-1.88375	-2.62941	-1.88004
Cluster_008621	-1.85189	-2.43159	-2.5586	-2.5895	-2.47626	-1.18827	-1.68154	-0.995813	-2.52807	-2.23226	-2.27442	-2.17	-2.64554	-1.68028	-2.34254	-1.6241	-1.88897	-1.48497	-1.57102	-1.5473	-2.30028	-2.0572	-2.26005	-1.67902	-1.5067	-1.59365	-2.4549	-1.89499	-2.59641	-2.64615	-2.25123	-2.12219	-0.964564	-1.07735	-1.40372	-2.22043	-2.09203	-2.3767	-2.04245	-2.2171	-2.66483	-2.39807	-2.37611	-2.77048	-1.6667	-1.30203	-2.58297	-2.13271	-1.91541
Cluster_014011	-2.15693	-1.45091	-0.643612	-1.15116	-1.61027	-1.63307	-1.71447	-1.46576	-1.03433	-1.49186	-1.43736	-1.53946	-0.955081	-2.07434	-1.15105	-2.49694	-1.22403	-0.196217	-1.86375	-1.17176	-1.4442	-1.1843	-1.44883	-1.88879	-2.12582	-0.517314	-0.829561	-2.2646	-1.52585	-0.821135	-1.15224	-1.85088	-1.0497	-1.32402	-1.12936	-0.12468	-2.82559	-0.740356	-2.08762	-1.06563	-1.46993	0.166403	-0.59998	-0.524232	-2.92802	-3.03712	-0.87007	-2.10911	-1.4921
Cluster_013721	-1.25524	-0.278845	-1.57987	0.0887095	-0.935743	-1.27249	-0.344244	-1.93511	-0.708717	0.276196	-0.234443	0.685847	-0.581179	-1.5759	-0.993861	-2.11948	-0.316174	-1.30651	-1.21261	-1.53759	-0.775468	-1.61259	-1.06749	-1.50391	-1.60767	-1.34876	-0.414298	-2.59144	0.486966	-0.305196	-1.74983	-1.63549	-1.55629	-1.1418	-1.24162	-0.874078	-2.92792	0.0325941	-1.21679	-0.671351	-0.809619	-0.327373	-0.737648	-0.302721	-2.27004	-2.62647	0.052764	-1.70265	-0.00568773
Cluster_117868	-2.31819	-0.288294	-2.19645	0.259114	-2.25071	-1.5452	-0.367289	-2.4691	-0.713337	0.375653	-0.157044	0.751526	-0.581179	-2.61672	-1.63438	-2.78181	-0.340534	-2.20151	-1.72909	-2.9772	-1.00245	-2.70856	-2.15121	-2.68523	-2.53956	-2.16445	-0.385637	-3.00803	0.551424	-0.25279	-2.46598	-2.8002	-3.37536	-2.24971	-2.07077	-1.55516	-3.09082	0.176098	-1.51441	-1.05839	-0.786295	-0.240223	-1.40759	-0.230873	-3.25174	-2.66132	0.174676	-2.69262	0.0962484
Cluster_013529	-1.07374	-0.937387	-0.783988	-0.410131	-0.186467	-0.791751	-0.530555	-1.17554	0.0867034	-0.466408	-0.76927	0.153007	-0.333625	-1.82842	0.121777	-2.52575	-0.369305	-1.00643	-0.695143	-0.932344	-1.18326	-1.89427	-0.304647	-0.861427	-1.80022	-0.549028	-0.143954	-2.36349	-0.459606	-0.476072	-0.62341	-1.637	-0.410541	-1.28047	-0.260781	-0.019945	-2.64148	-0.228473	-0.61302	-0.19472	-0.379922	-0.878877	-1.11314	-0.458494	-2.2648	-3.04597	-0.697359	-1.45591	-0.903146
Cluster_011505	0.111338	0.486448	0.218292	0.576296	0.38973	0.101267	0.293354	-0.298293	0.556401	0.471036	0.19995	0.42162	0.408097	-0.457426	0.496549	-2.13345	-0.361932	-0.341906	-0.199901	0.133846	0.787282	-0.684616	0.498572	0.189183	-0.450446	0.348358	0.706101	-1.69433	0.513017	0.424919	0.0385762	-0.13926	-0.449023	-0.386946	0.628204	0.3758	-2.59506	0.54246	0.494544	0.267067	0.344983	0.606126	0.466821	0.505168	-0.837452	-2.64106	0.249789	0.196423	-0.226516
Cluster_005887	-0.818783	-0.176609	-1.0478	0.0150017	-1.61461	-0.76242	-0.0800855	-1.87634	-0.151394	-0.0656525	-0.432074	0.0396678	0.0278858	-1.79122	-0.581444	-2.84266	-0.45629	-1.17131	-1.80616	-1.69082	-0.504699	-2.0805	-0.969454	-1.47019	-2.0451	-1.2736	-0.252158	-2.55037	0.144544	0.242775	-1.40714	-2.12689	-2.53363	-1.99775	-1.25109	-0.571745	-2.66923	0.438826	-0.461252	-0.486996	-0.399278	-0.456803	-1.10983	-0.237372	-2.76687	-2.71582	-0.171774	-1.21368	-0.0629144
Cluster_013030	-0.969719	0.140373	-0.838727	0.540384	-0.32989	-0.357796	-0.418738	-0.803927	0.257859	0.0297112	-0.00270075	-0.0374254	0.154991	-2.04819	0.00244237	-1.96927	-0.883351	-1.20584	-1.65168	-1.46504	0.722489	-2.02293	-0.400705	-1.87577	-2.03489	-0.503929	0.435216	-2.16445	0.171485	0.409626	-0.633498	-1.66342	-1.58473	-0.856997	-0.316447	-0.0366864	-2.50347	0.134705	-0.349005	0.387744	-0.399278	0.195505	-0.16595	0.542956	-1.96927	-2.27307	-0.191079	-1.72524	-0.388203
Cluster_013595	-1.49072	-0.0806853	-1.35517	-0.0469531	-1.07462	-1.25286	-0.364929	-1.59403	-0.42647	-0.0593835	-0.534806	0.2175	-0.599202	-2.29869	-0.835295	-2.56768	0.0426832	-1.67481	-2.18441	-2.13015	-0.501725	-2.0944	-1.22563	-1.95381	-1.56867	-1.06036	-0.159749	-2.75258	0.0729396	0.119357	-1.76033	-1.94105	-2.02549	-1.51239	-0.609387	-0.774308	-2.4773	0.343965	-1.0759	-0.519996	-0.949798	-0.560309	-0.692589	-0.284343	-3.10802	-2.48938	-0.519762	-2.1917	-0.137057
Cluster_014184	-0.990514	0.214382	0.0341684	-0.164239	0.104957	-0.0871281	-1.13193	-1.35843	0.00293423	-0.377336	-0.237119	-0.805692	0.124796	-0.804381	-0.014591	-1.11289	-1.30706	0.432129	-0.583466	-0.253981	0.0786825	-0.6353	-0.66618	-0.818786	-0.911629	-0.422447	0.493464	-1.56239	-0.325	0.260687	-0.338749	-0.343572	-0.973756	-0.705111	-1.11981	-0.0763756	-2.20096	-0.0507934	-1.22022	-0.359417	-0.386656	0.719589	0.151609	0.540051	-1.39257	-1.5991	0.186658	-1.26605	-0.428857
Cluster_011267	-1.26626	-0.775725	-0.93726	-0.568387	-0.467343	-1.40808	-0.942061	-1.66337	-1.0527	-0.645156	-0.998806	-0.512987	-0.0366069	-2.12844	-0.679542	-2.01153	-1.15074	-1.45208	-1.96513	-1.03998	-0.265301	-1.57471	-0.398282	-1.36791	-1.68395	-0.994435	-0.652843	-1.16605	-0.598258	-0.397489	-1.06136	-1.36722	-1.15924	-1.76645	-0.309086	-0.452039	-1.48551	-0.48165	-1.20776	-0.979805	-1.16753	-0.771592	-0.358252	-0.260223	-1.90897	-1.51773	-0.765816	-0.826918	-1.05512
Cluster_005732	0.142485	1.11597	-0.0213489	1.03822	0.15472	0.0331054	0.771336	-0.288243	0.818961	1.09399	0.662094	0.808564	0.695339	-1.29611	0.394151	-2.15871	0.372138	-0.564438	-0.924125	-0.624743	0.641535	-1.54882	0.0952366	-0.401961	-1.18098	-0.0579967	0.927401	-1.75983	0.989145	0.985211	-0.0613603	-1.17626	-1.01771	-0.375391	0.367416	0.257655	-2.19236	1.14895	0.381265	0.409056	0.450617	0.954473	0.359542	1.01278	-2.19799	-1.85754	0.731147	-0.51406	0.245051
Cluster_004677	-0.0838882	0.485377	-0.0478012	0.447201	0.0518924	-0.102368	0.12495	-0.525991	0.548848	0.341314	0.0488863	0.281958	0.311187	-1.00717	0.326367	-2.39867	-0.200211	-0.476511	-0.596278	-0.392839	0.616868	-1.14688	0.271328	-0.102474	-0.858135	0.13203	0.680729	-1.55919	0.371916	0.347837	-0.282198	-0.632495	-0.772841	-0.646722	0.382523	0.132395	-2.06595	0.552058	0.38698	0.148862	0.259462	0.518107	0.227474	0.406279	-1.25102	-2.19771	0.254869	-0.403621	-0.176072
Cluster_035702	-0.858387	-0.889082	0.419417	-1.44129	0.237802	-0.718617	-1.18377	-0.234052	-1.0522	-2.32696	-1.43843	-1.99091	-0.3499	-1.01038	-0.374073	-0.563404	-1.52719	-0.431452	-0.885001	-0.216748	-0.0192024	0.627272	0.116056	-0.534147	0.0764722	-0.19571	-0.184572	-0.247944	-1.27022	-0.474877	-0.14851	-0.39655	-0.184899	-0.333818	-0.0945982	0.0791493	-0.582767	-0.949468	-1.32496	-0.447446	-0.359264	-0.503465	-0.0781196	-0.50603	-0.596041	0.439895	-0.947236	-0.149243	-1.24076
Cluster_080837	-1.06875	-1.12776	-2.01938	-1.96537	-1.61534	-1.42895	-0.995944	-1.42114	-1.01763	-1.00608	-1.19922	-0.828258	-1.16458	-1.18352	-0.944074	-1.21841	-1.10149	-1.63081	-0.846792	-1.35131	-1.50694	-1.79161	-1.55431	-1.05149	-0.963956	-1.98237	-1.31523	-1.55445	-0.948045	-1.08513	-1.363	-1.30893	-1.53295	-1.55672	-1.72758	-1.85996	-1.42037	-1.23472	-0.829229	-1.30485	-1.09941	-1.6152	-1.43662	-1.50603	-1.39585	-1.44551	-1.33524	-1.15093	-1.09463
Cluster_041058	-1.70699	-1.72763	-1.14893	-1.75102	-0.834285	-1.41679	-1.95311	-1.25942	-1.41933	-1.82796	-1.34473	-1.85286	-1.80776	-1.92268	-1.57205	-1.58074	-1.97398	-1.67924	-1.69189	-1.80476	-0.9272	-0.730985	-1.29693	-1.70608	-1.29799	-1.04178	-1.27462	-0.934658	-1.43254	-1.53355	-1.19551	-1.12372	-1.51806	-1.44984	-1.11279	-1.09767	-0.889104	-1.60205	-1.66099	-1.19966	-1.65292	-1.4867	-1.25268	-1.17829	-1.12154	-1.03125	-1.85681	-1.36241	-1.95505
Cluster_112758	-2.08941	-1.72938	-0.664802	-1.09111	-1.65981	-1.92628	-2.00979	-0.874508	-1.43373	-1.11305	-0.812495	-1.0146	-1.0306	-1.97738	-1.9508	-1.05123	-1.27359	-1.33986	-0.838537	-0.766976	-1.68529	-1.53109	-0.775004	-0.955684	-1.26366	-0.344634	-1.34745	-0.974166	-1.31789	-1.17684	-1.58627	-1.95026	-0.525438	-0.77012	-0.554686	-0.883304	-0.431396	-1.09761	-1.50105	-0.738052	-1.54123	-0.758737	-1.07507	-1.2917	-0.972357	-0.397452	-0.622725	-2.35745	-1.4433
Cluster_078058	-1.21276	-1.24413	-0.808677	-0.660752	-0.941881	-0.187798	-1.37205	-0.86015	-0.580345	-0.267394	-0.221949	-1.475	-0.784593	-1.11147	-0.930611	-0.749041	-1.0631	-1.1374	-1.00608	-1.69082	-1.09644	-0.86002	-0.845078	-0.687857	-0.720162	-0.555659	-0.75701	-1.25263	-0.319909	-0.29404	-0.73813	-1.0136	-1.08124	-0.460563	-0.494212	-0.895463	-1.03945	-0.837266	-0.651584	-0.19669	-0.329513	-0.469631	-0.813767	-0.536225	-0.768237	-0.583586	-0.0647326	-1.07816	-0.513758
Cluster_031876	-1.90183	-1.47567	-1.72429	-1.50289	-1.84528	-1.99625	-2.00896	-1.27935	-1.90963	-2.43186	-1.82014	-2.5566	-1.77346	-1.70614	-2.03265	-1.69214	-1.41144	-1.43779	-1.96772	-1.48255	-3.04245	-1.60912	-1.45155	-2.05099	-1.62552	-1.4466	-2.74617	-1.65293	-2.51445	-3.48293	-2.21979	-2.17677	-1.42869	-0.672473	-1.57777	-1.10649	-1.77956	-3.10072	-2.02122	-1.77196	-2.13882	-1.99282	-2.03175	-3.04958	-1.93664	-1.69273	-2.7729	-2.23346	-2.39588
Cluster_004337	0.350616	1.12834	0.0833865	1.36579	-0.540554	0.46959	1.21417	-0.912629	0.951335	1.21084	0.808705	1.2261	0.884615	-0.663051	0.621488	-1.6441	0.938366	-0.224978	-0.628663	-0.490132	0.624139	-1.18911	0.195238	-0.207772	-1.4628	-0.438586	0.867525	-1.03062	1.37192	1.42039	-0.216696	-1.21844	-1.39251	-0.795451	-0.418961	0.405567	-1.49834	1.35903	0.729918	0.583103	0.812202	0.947411	-0.342791	0.926173	-2.00454	-1.35418	1.28416	-0.201517	0.853513
Cluster_072601	-1.56841	-1.57801	-1.50463	-1.58009	-1.27664	-1.78052	-1.68398	-1.25589	-1.0139	-1.77456	-1.6863	-1.65217	-1.09359	-1.9348	-1.31626	-1.51859	-1.76281	-1.67481	-1.25551	-1.37487	-1.2362	-1.71744	-1.05911	-1.32717	-1.16072	-1.45183	-1.31122	-1.23948	-1.25427	-1.35474	-1.40916	-1.6325	-1.01771	-1.38593	-1.03438	-1.51685	-1.18659	-1.46818	-1.22022	-1.21535	-1.41954	-1.77159	-1.42018	-1.64861	-1.55978	-1.39007	-1.86009	-1.78383	-1.29988
Cluster_022907	-0.538147	-1.0502	-0.701014	-1.41013	-1.05613	-1.44147	-1.48017	-1.01054	-1.26918	-2.27264	-1.32457	-1.74507	-0.729076	-1.28184	-0.965373	-0.392378	-0.821851	-0.523667	-1.03153	-0.67884	-0.89671	-0.542829	-0.263342	-0.471999	-0.270315	-1.18609	-1.74913	-1.02968	-1.60406	-0.795429	-0.954245	-0.938026	-1.0497	-0.217525	-1.26078	-0.520304	-2.00358	-0.76591	-0.864731	-0.623977	-0.794896	-0.536888	-0.953946	-0.892772	-1.08506	-1.28192	-0.638237	-1.47444	-0.772947
Cluster_080625	-1.35106	-1.67647	-2.03744	-1.49065	-2.02323	-1.05816	-1.18377	-1.80084	-1.69962	-0.982861	-1.26056	-1.51066	-1.65614	-1.48216	-1.3726	-1.66268	-1.51041	-1.68147	-2.11894	-1.90914	-1.87342	-1.4503	-1.80323	-1.44738	-1.36924	-1.939	-1.84487	-1.41329	-1.75924	-2.13892	-1.63011	-1.11141	-2.11526	-1.76159	-1.68566	-1.7081	-1.32419	-1.57579	-1.64849	-1.84671	-1.30074	-1.42968	-1.63602	-1.3901	-1.46721	-1.56373	-1.2348	-1.37446	-1.18873
Cluster_007590	-0.818783	-0.508236	-1.64279	-0.515474	-0.085236	-0.675915	-0.248008	-1.04426	-0.671311	-0.931001	-0.144934	-0.944912	-1.28015	-0.401128	-0.24075	-0.435174	-0.452671	-0.390632	-0.781568	-0.68032	-1.25679	-1.13898	-0.918552	-1.12548	-0.450446	-1.22939	-0.784933	-1.98252	-0.831792	-1.38084	-1.06441	-1.14457	-1.53973	-0.292589	-1.49254	-1.29961	-2.1617	-0.964797	-0.989501	-0.582464	-0.648768	-1.3267	-1.28004	-1.82358	-1.0973	-1.53215	-0.345176	-1.62749	-1.12278
Cluster_005760	-1.79175	-0.456497	-1.12573	-0.0135294	-0.489129	-1.16841	-0.744434	-2.00805	0.281993	0.636811	-0.464825	-0.0783497	0.201072	-2.0072	-1.03434	-2.5713	-0.67332	-0.991091	-1.68227	-1.61063	-0.882233	-1.94626	-1.41932	-1.81082	-1.85895	-1.2156	-0.482209	-2.38612	-0.110382	-0.126958	-0.316329	-1.55983	-2.0497	-0.943147	-1.09683	-0.802129	-2.3929	-0.248494	-0.118284	-0.70184	-1.0577	-0.245742	-1.05722	0.502792	-2.53307	-2.60736	-0.513792	-1.73591	-0.806963
Cluster_006179	-1.01673	-0.917958	-2.27741	-0.833878	-2.73969	-1.88441	-0.646398	-2.19039	-0.848458	-1.02356	-1.03099	-0.48147	-0.382165	-2.1663	-2.17011	-3.16388	-0.4692	-2.08949	-1.99322	-1.23073	-1.51223	-2.91724	-1.50296	-1.18011	-2.58176	-1.84714	-1.20328	-3.377	-0.630147	-0.757225	-1.95902	-3.0424	-3.53904	-1.47905	-1.57845	-2.27595	-3.01592	-0.244514	-1.04798	-1.04775	-0.953954	-1.7926	-1.58993	-1.60274	-4.02288	-3.54026	-1.08634	-2.45076	-0.638697
Cluster_087553	-2.22729	-1.99823	-3.83224	-3.04351	-3.85199	-3.22323	-2.12132	-3.16746	-2.33116	-2.28244	-2.21643	-1.91306	-2.10695	-2.74025	-2.73366	-3.29723	-1.90521	-3.48587	-2.83469	-3.15335	-3.77469	-3.66473	-3.61161	-3.05529	-2.30224	-3.52253	-2.67736	-5.73165	-2.15751	-1.92203	-3.19669	-3.416	-3.89933	-3.3481	-3.37494	-3.83987	-3.42955	-2.39211	-1.98086	-3.22393	-2.61445	-3.92547	-3.85465	-2.869	-3.30821	-3.19509	-3.27593	-2.5551	-2.34079
Cluster_005222	-0.799305	-0.396983	-0.919727	-0.218723	-0.492411	-0.769569	-0.657797	-1.28966	-0.585505	-0.30346	-0.542874	-0.741108	-0.871744	-1.36082	-0.428921	-2.32763	-1.30193	-1.38268	-1.12969	-0.968211	-0.350021	-1.56625	-0.594146	-0.642695	-1.16596	-0.926615	-0.302193	-2.7888	-0.4738	-0.417931	-1.24775	-1.0752	-1.68929	-1.20395	-0.560507	-0.803236	-2.99468	-0.465703	-1.00954	-0.750238	-0.77233	-0.316127	-0.487683	-0.395717	-1.63276	-2.24302	-0.605911	-0.863014	-1.15721
Cluster_013321	-0.991699	0.658239	-1.09193	0.848838	-0.868143	-0.805233	-0.0603822	-1.16118	0.561364	0.760705	-0.0309904	0.62404	0.533036	-1.74514	-0.525831	-2.2005	0.244493	-1.11436	-1.50302	-1.75449	0.0136788	-1.74655	-0.969454	-1.54901	-1.72396	-0.883482	0.451266	-1.58374	0.776798	0.750063	-0.944855	-1.82455	-1.35128	-1.02343	-0.530327	-0.299612	-2.19643	1.17232	-0.014523	0.049159	-0.102342	0.329399	-0.46848	0.868609	-2.31854	-2.14473	-0.361566	-1.32394	0.892007
Cluster_121439	-1.82279	-0.818882	-1.88665	-0.46717	-1.62269	-1.60381	-1.19397	-1.91263	-0.140081	-0.637235	-1.02683	-0.733282	-0.399243	-2.57086	-1.07823	-2.81051	-1.29561	-2.15153	-2.33504	-2.48283	-0.671927	-2.73993	-1.41053	-1.66469	-2.75709	-1.67739	-0.401482	-2.74506	-0.600184	-0.631145	-1.64849	-2.44006	-2.93932	-2.05072	-1.17512	-1.23515	-3.11343	-0.170481	-0.588197	-1.01407	-0.850413	-0.934828	-1.36887	-0.42766	-3.60367	-3.50684	-0.939267	-2.4541	-0.603935
Cluster_053452	-1.52987	-0.717244	-1.38742	-0.359722	-1.19469	-1.5151	-0.758769	-1.78274	-0.913297	-0.143013	-0.597775	-0.407752	-0.804797	-2.14879	-1.19068	-2.49881	-1.00732	-1.89372	-1.86925	-1.91674	-1.04951	-1.76435	-1.14107	-1.74841	-1.76383	-1.22244	-0.696243	-1.59224	-0.336416	-0.466605	-1.51599	-1.9117	-1.77578	-2.08237	-0.997243	-0.801026	-2.34843	-0.412268	-1.39631	-0.905644	-1.14233	-0.814666	-1.30099	-0.696119	-2.05403	-2.01724	-0.560704	-1.78383	-0.956497
Cluster_084187	-0.270749	-0.202477	-0.996416	-1.04695	-0.426328	-0.791751	-0.773593	-0.293478	-0.590727	-0.687081	-0.771562	-0.68559	-0.604758	-0.529158	-0.530028	-0.0386413	-0.777783	-0.314133	-0.273687	-0.242472	-0.452719	-0.227654	-0.444779	-0.582697	-0.493059	-0.192481	-0.279889	-0.543569	-1.00493	-0.500685	-0.241264	-0.524679	-0.6307	-0.0125439	-0.467127	-0.359095	-0.522146	-0.890849	-0.437876	-0.309303	-0.59441	-0.176106	-0.404982	-0.557588	-0.521888	-0.335856	-0.541327	-0.439222	-0.742237
Cluster_040455	0.110401	-0.134859	0.457742	-0.212321	0.654736	0.373459	0.175255	-0.0469653	-0.240886	-0.435739	0.0238583	-1.23967	-0.508221	0.0407175	0.408958	0.164773	-1.34755	-0.0111856	0.214429	0.0459371	0.348426	0.454186	0.262185	0.164823	0.420537	0.0500975	0.0548008	-0.107176	0.0729396	-0.429597	0.345597	0.0142016	-0.196379	0.36425	0.259806	0.162187	-0.473037	-0.555057	-0.415695	0.18311	0.344983	-0.0897303	-0.0182204	-0.252471	0.270681	0.343286	-0.0589733	0.342912	-0.563371
Cluster_013833	-1.96663	-1.02866	-1.63218	-0.803915	-1.29022	-1.80134	-1.23212	-1.74729	-1.34569	-0.942471	-1.15593	-0.37596	-1.42434	-2.2235	-1.55609	-2.55635	-1.30706	-2.08866	-2.14218	-2.22829	-0.981821	-1.68737	-1.40437	-2.38331	-1.94697	-1.64795	-0.916711	-2.39643	-0.539067	-0.35746	-2.156	-2.0282	-2.02811	-2.10041	-1.21732	-0.96677	-2.26239	-0.877884	-1.68712	-0.881101	-1.5056	-1.0634	-1.51108	-1.11134	-2.26384	-2.02419	-1.01124	-1.95632	-1.24207
Cluster_004577	-0.683024	-0.217362	-0.813543	-0.156718	-0.423976	-0.975495	-0.318113	-1.07499	-0.800487	-0.440703	-0.555263	-0.175045	-0.444484	-2.0179	-0.433962	-2.50256	-0.633291	-1.11679	-1.25909	-0.750988	-0.165819	-1.75942	-0.194314	-1.67323	-1.87824	-0.67348	-0.20506	-1.42951	-0.174939	-0.00659488	-1.45552	-1.81309	-1.30558	-1.79285	-0.247912	-0.214678	-2.18101	-0.234238	-0.677138	-0.279041	-0.753503	-0.334128	-0.69385	-0.528477	-2.45623	-2.17678	-0.513792	-0.622465	-0.833959
Cluster_012471	-0.884007	0.145094	-0.771595	0.289507	-0.806256	-0.73163	-0.243535	-1.31107	-0.0793827	0.0364186	-0.396746	-0.198169	-0.16934	-1.90129	-0.454729	-2.54692	-0.450873	-0.790294	-1.2224	-1.3555	-0.117334	-1.7627	-0.623568	-1.1087	-1.70168	-0.696474	0.0990836	-1.67939	0.0156494	0.0432026	-0.825761	-1.41878	-1.60512	-1.2765	-0.388559	-0.51628	-2.1131	0.293929	-0.483844	-0.420187	-0.412278	-0.00540945	-0.451534	0.0972436	-1.74009	-2.44939	-0.107339	-1.32814	-0.407088
Cluster_120497	-0.866315	0.23965	-1.03744	0.319781	-0.99789	-0.972609	0.0475932	-1.17554	0.00248766	0.318748	-0.122712	0.105117	0.036486	-2.09616	-0.581444	-2.44041	-0.336378	-1.4907	-1.64581	-1.92708	-0.308676	-2.29646	-0.872994	-1.72511	-2.08305	-0.98237	0.174183	-1.51823	0.317147	0.265051	-1.37596	-2.01721	-1.82896	-1.46542	-0.545784	-0.50666	-2.27287	0.431579	-0.618735	-0.236998	-0.324583	0.0254045	-0.604068	0.101265	-2.43039	-2.27854	0.0446461	-1.68308	-0.430891
Cluster_004355	-1.40137	-0.85726	-1.44053	-0.448527	-0.951255	-1.43392	-0.923355	-1.86907	-1.08318	-0.282155	-0.703631	-0.256161	-1.06042	-2.24924	-1.1672	-2.76095	-0.927815	-2.06196	-1.98195	-1.42046	-0.861382	-2.27253	-1.26467	-1.7553	-1.80999	-1.42027	-1.03784	-3.07381	-0.33223	-0.638039	-1.38675	-1.58184	-2.39709	-2.05308	-1.11512	-1.23816	-3.10926	-0.722131	-1.39631	-1.23322	-1.26856	-0.825081	-1.17733	-0.879169	-2.17859	-3.26107	-0.87345	-1.5299	-0.938413
Cluster_120515	-0.65209	0.425697	-0.901374	0.480247	-0.878704	-0.799404	0.249888	-0.991014	0.207946	0.513725	0.062566	0.246884	0.218218	-2.18004	-0.435655	-2.33007	-0.12797	-1.38381	-1.72557	-1.82497	-0.145771	-2.29355	-0.732567	-1.67323	-2.14856	-0.871028	0.355831	-2.1128	0.488543	0.375641	-1.19139	-2.067	-1.94893	-1.24601	-0.376033	-0.444699	-2.65854	0.634654	-0.399772	-0.128335	-0.120954	0.209357	-0.424228	0.282001	-2.49336	-2.15534	0.236824	-1.83499	-0.242075
Cluster_120509	-0.719489	0.377609	-0.934019	0.431132	-0.916371	-0.83144	0.191896	-1.04426	0.145155	0.468993	0.00888113	0.197958	0.174014	-2.13145	-0.491712	-2.45436	-0.203244	-1.41297	-1.6429	-1.96534	-0.19774	-2.33314	-0.773569	-1.67902	-2.04712	-0.923141	0.289701	-2.19078	0.43324	0.333237	-1.24218	-2.00648	-1.96914	-1.29671	-0.435731	-0.480068	-2.68779	0.572154	-0.465273	-0.166201	-0.188514	0.157717	-0.485333	0.221171	-2.55534	-2.28559	0.171629	-1.83771	-0.304426
Cluster_013620	-1.77342	-0.199353	-1.25656	-0.0753681	-1.49296	-1.20171	-0.795235	-1.25109	-0.928274	-0.69299	-0.63305	-0.070693	-0.664618	-2.27267	-0.946818	-2.60911	-0.895668	-1.74138	-2.1129	-2.48008	-0.534023	-2.33899	-1.25982	-2.17165	-2.40706	-1.47772	-0.223757	-2.61447	0.00139338	0.224093	-2.14481	-2.38534	-2.33135	-2.16256	-0.928267	-0.595118	-2.86405	-0.336256	-1.07508	-0.334993	-0.999711	-0.00222779	-1.02901	-0.677688	-2.94918	-2.8855	-0.843939	-2.18949	-0.810858
Cluster_046188	-0.918191	-0.616928	-0.447318	-0.755436	-0.750106	-0.291248	-0.856408	-0.958829	-0.722727	-0.475326	-0.419635	-0.710618	-0.639676	-1.23981	-0.826861	-0.729232	-0.801264	-0.484972	-1.2415	-0.703143	-0.495105	-0.354356	-0.342258	-1.0096	-1.06569	-0.285388	-0.542865	-1.06237	-0.611922	-0.500684	-0.84748	-0.780418	-0.741806	-0.401441	-0.94847	-0.685559	-0.978952	-0.60773	-1.14643	-0.486034	-0.620739	-0.270304	-0.281506	-0.464343	-1.26479	-0.483134	-0.179256	-1.08486	-0.738081
Cluster_006024	-0.561744	-0.303852	-1.64444	-0.4035	-1.28678	-1.37561	0.101469	-2.12398	-1.25198	-0.384587	-0.631383	-0.203861	-0.0386269	-1.7115	-1.28279	-2.25826	0.523247	-1.69976	-1.51796	-1.03324	-0.761767	-1.83405	-1.68916	-0.84361	-2.2146	-1.77875	-0.353066	-2.66159	0.0968517	-0.200923	-1.94023	-2.28126	-2.27838	-1.69672	-1.70703	-1.40001	-2.2313	0.61389	-0.700802	-0.38075	-0.448543	-0.701198	-1.50043	-1.13828	-2.34639	-2.12737	-0.683995	-1.70065	-0.412918
Cluster_087264	-1.74562	-2.4159	-2.12573	-3.07798	-1.82239	-1.7994	-1.5856	-1.23405	-2.04623	-2.80403	-2.53656	-2.42376	-2.16791	-1.77531	-1.21347	-1.31983	-1.81765	-1.89009	-1.10888	-1.22863	-1.81478	-1.66186	-1.65732	-2.00032	-1.73947	-1.58882	-1.79005	-1.53296	-2.98626	-2.00255	-1.22062	-1.59124	-1.04694	-1.45636	-1.64506	-1.26298	-1.24146	-2.45825	-1.62162	-1.71629	-1.55769	-2.29363	-1.87057	-1.59671	-1.72932	-1.05315	-2.28655	-1.85441	-2.62929
Cluster_004590	-1.81878	-0.899362	-1.90893	-0.705189	-1.74615	-1.93148	-1.02832	-2.44939	-1.20056	-0.681252	-0.901896	-0.603523	-1.01307	-2.46021	-1.54286	-3.37932	-1.05581	-2.29412	-2.39299	-2.20446	-0.947403	-3.40475	-1.48342	-2.04798	-2.57122	-1.97646	-0.75701	-2.57356	-0.699513	-0.636305	-2.24858	-2.72245	-2.7107	-2.56929	-1.61526	-1.38792	-2.38417	-0.590917	-1.52355	-1.06199	-1.40869	-0.886095	-1.74897	-0.856797	-3.29472	-2.93417	-0.727807	-2.20775	-1.12379
Cluster_005899	-0.492598	0.0765791	-0.47391	0.163455	-0.541783	-0.55609	-0.111754	-0.791693	0.343201	0.428214	-0.268427	0.132372	0.218218	-1.7308	-0.125393	-2.21652	-0.630568	-1.03125	-1.35065	-1.09797	0.177536	-1.85389	-0.217585	-0.957894	-1.78086	-0.229393	0.411054	-1.97832	0.112092	0.0678251	-0.89655	-1.55356	-1.20817	-1.07985	0.0717332	-0.176414	-2.10003	0.42208	-0.0418368	-0.124139	-0.0225739	0.0705667	-0.196984	0.0680012	-1.77804	-2.07229	0.0405295	-1.31075	-0.401336
Cluster_042424	-0.777029	-0.267772	-0.658764	-0.677119	-0.290217	-0.868285	-0.650922	-0.768212	-0.515357	-0.39345	-0.751359	-0.581103	-0.36897	-0.60657	-0.515515	-0.525458	-0.952164	-0.121082	-0.561316	-0.34647	-0.530842	-0.328784	-0.326616	-0.619214	-0.438438	-0.289391	-0.117625	-0.361887	-0.452679	-0.514841	-0.281189	-0.494328	-0.391899	-0.377379	-0.459321	-0.351199	-0.705951	-0.379979	-0.871369	-0.234299	-0.434428	-0.434798	-0.234334	-0.127985	-0.877936	-0.417774	-0.518262	-0.642906	-0.78338
Cluster_082227	0.106159	-0.309165	-1.29931	-0.541351	-0.689019	-0.751912	-0.0568939	0.281669	-0.314933	-0.219853	-0.60242	-0.0648297	-0.392331	-0.57788	-0.608366	0.0391276	0.275902	0.229386	-0.226818	0.131566	-0.913597	-0.341694	-0.385193	-0.217733	-0.099619	-0.0872861	-0.478005	-1.32697	0.141055	-0.109636	-0.171373	-0.3019	0.185767	0.148972	-0.0771368	0.162187	-1.4228	-0.301023	-0.115567	0.00804644	-0.166166	-0.477136	-1.37067	-0.816894	-0.0770922	-0.24313	-0.412458	-0.147011	0.3411
Cluster_005836	-1.54871	-0.589324	-1.41781	-0.0800296	-1.41792	-1.51711	-0.78894	-1.73126	-0.322421	-0.60449	-0.222598	-0.0065259	-0.575915	-2.39383	-1.08574	-2.56764	-0.744783	-1.93989	-1.90758	-2.01685	-0.76042	-2.10152	-1.40437	-1.8706	-2.36458	-1.58722	-0.425275	-1.26619	0.0890264	-0.16616	-1.67637	-2.18684	-2.49913	-1.81004	-1.23234	-1.08689	-2.53305	-0.240571	-0.850278	-0.848917	-0.837448	-0.546772	-1.35419	-0.535357	-2.90101	-2.87084	-0.263822	-1.77193	-0.6589
Cluster_005714	-1.34701	0.0540133	-1.33847	0.466264	-1.59332	-1.05816	-0.539258	-1.73389	0.0191428	-0.167147	0.0692476	-0.541951	-0.172774	-2.271	-0.865258	-2.59669	-0.793296	-1.73123	-1.6176	-1.79308	-0.354751	-2.19469	-1.20969	-2.16969	-2.39726	-1.2736	0.0901288	-2.27247	-0.119857	-0.0721908	-1.66892	-2.13226	-2.13839	-1.63575	-1.09908	-0.833041	-2.88269	0.292493	-1.20443	-0.422671	-0.557687	-0.0744904	-0.808804	0.134021	-2.69209	-2.70269	0.0110092	-1.70667	-0.373665
Cluster_021133	-0.0596356	0.0710466	0.153424	-0.434169	0.351352	-0.102368	-0.391626	-0.317598	0.0940026	-0.733492	-0.281611	-0.7825	-0.0193217	0.130894	0.472076	0.56623	-0.144492	0.665206	0.421555	0.346967	0.0567135	0.623232	0.45341	0.290805	0.223461	-0.155497	-0.249678	-0.173842	-0.706854	-0.262192	0.303132	0.0825888	-0.102582	0.440259	-0.0923767	0.308486	-1.69443	0.23409	-0.127466	0.422308	0.162552	-0.126111	-0.00252129	-0.244412	0.0937027	-0.0882279	-0.0121768	-0.350685	-0.354437
Cluster_005713	-1.57975	0.0209368	-1.31845	0.424827	-2.06425	-1.09851	-0.620201	-1.81175	-0.0441644	-0.248817	0.0523468	-0.668557	-0.240525	-2.44697	-0.910407	-2.5098	-0.759141	-1.76515	-1.64581	-2.01047	-0.371995	-2.37897	-1.1478	-1.80689	-2.15272	-1.31421	0.0109475	-2.23741	-0.240559	-0.156883	-1.50913	-2.12965	-1.7847	-1.53328	-1.29827	-0.965158	-2.2358	0.21216	-1.27267	-0.453644	-0.620739	-0.109565	-0.922912	0.0723012	-2.06541	-2.06839	-0.0727113	-2.44924	-0.412918
Cluster_038658	-1.62576	-1.36166	-0.879472	-2.15486	-1.33751	-1.44658	-1.67188	-1.03624	-1.43373	-1.53928	-1.8412	-1.59217	-1.4536	-1.45593	-1.17551	-1.34879	-1.7519	-1.48497	-1.38603	-1.28386	-1.78818	-1.30866	-1.21362	-1.29712	-1.26366	-1.13248	-1.32985	-0.878084	-1.67133	-1.81587	-1.33474	-1.56363	-1.00008	-1.18756	-0.654659	-0.932629	-1.14939	-1.82768	-1.32789	-1.26669	-1.47963	-1.68107	-1.45516	-1.72599	-1.49214	-1.37332	-1.68399	-1.66619	-1.67649
Cluster_014072	-3.01744	-1.3461	-1.88956	-0.701906	-0.558079	-1.99322	-1.40951	-2.4593	-0.575245	-0.753539	-1.33035	-0.913269	-0.535952	-2.44574	-1.83529	-2.2724	-1.2724	-2.04129	-2.11344	-2.71825	-1.80573	-2.7194	-2.36675	-2.52818	-2.34055	-2.75977	-1.28846	-2.88703	-0.986225	-1.13945	-1.34982	-2.61832	-3.13764	-1.20395	-2.2293	-2.38368	-2.8121	-0.76591	-0.92848	-1.63738	-1.53165	-1.61132	-2.01556	-0.296175	-2.28732	-2.71997	-1.06844	-2.20224	-1.06642
Cluster_001968	-1.84337	-1.80401	-2.06058	-2.33938	-1.54549	-2.0688	-1.91492	-2.11121	-2.15244	-2.27361	-1.79517	-2.56396	-2.0462	-1.97226	-1.94685	-2.06963	-2.64592	-1.88649	-1.95306	-1.48918	-1.73433	-1.28121	-1.88394	-2.07218	-1.87889	-1.79777	-1.64172	-2.17906	-2.25613	-2.16352	-1.77265	-2.04331	-1.33125	-1.37988	-1.61822	-1.95404	-1.69671	-2.46381	-2.50084	-2.1924	-2.18649	-1.64202	-1.40759	-1.80544	-2.07316	-1.51555	-1.7065	-1.58122	-2.657
Cluster_013252	-1.14609	-0.523288	-1.27035	-0.448527	-1.13773	-1.32746	-0.914922	-1.84625	-0.558667	-0.634627	-0.892688	-0.785989	-0.441914	-2.2072	-0.8452	-2.8844	-1.0258	-1.79029	-1.70172	-1.6954	-0.700249	-2.77605	-1.05361	-1.43061	-1.84448	-1.32674	-0.522	-2.84843	-0.716838	-0.741512	-1.4811	-2.25722	-2.17005	-1.47404	-0.82833	-1.06408	-2.72164	-0.464058	-1.16122	-0.853371	-0.966665	-0.782922	-0.95625	-0.466557	-2.31428	-2.97752	-0.771145	-1.88377	-0.927401
Cluster_011740	0.0623446	0.140373	0.0109768	0.20509	0.333688	-0.181704	0.113368	-0.104957	-0.124841	0.118089	0.062566	0.154516	-0.137058	0.208781	0.0688586	-0.085026	-0.529337	-0.231284	0.165533	0.468763	0.443868	-0.0979431	0.234947	-0.151506	0.0205435	-0.000595218	0.0136534	-0.607966	0.262478	0.214441	0.244202	0.115799	-0.434693	-0.328445	0.0546999	-0.0847681	-1.04912	-0.178914	-0.00113734	-0.0373689	0.00260277	0.170682	0.204161	0.0592714	-0.239389	-0.69931	0.139914	0.562955	-0.662361
Cluster_005246	-1.86512	-1.05762	-1.68072	0.685441	-1.79289	-1.69069	-0.417407	-2.16118	0.00913855	0.55763	0.08231	-0.586601	-0.896567	-2.35038	-1.46008	-2.44808	-1.11868	-1.81394	-1.58347	-2.09411	-0.937184	-2.77337	-1.13444	-1.4793	-2.00682	-1.52347	0.0190151	-2.41306	0.420546	-0.705565	-1.77109	-2.38618	-2.12502	-1.63665	-0.942153	-1.44228	-2.97342	0.704581	-1.45332	-0.89566	-0.567866	-1.07449	-1.16595	0.279353	-1.71024	-2.78313	0.171629	-2.22804	-1.13913
Cluster_004900	-1.55301	-0.472743	-1.01742	-0.486648	-1.39803	-1.7861	-0.747264	-1.95662	-0.660896	-0.0976753	-0.86618	-0.127362	-0.155873	-2.40548	-1.1304	-2.65371	-0.938713	-1.58188	-1.90287	-1.95406	-0.933163	-2.56594	-1.37022	-1.9413	-2.42387	-1.41918	-0.593289	-2.6916	-0.42345	-0.224404	-1.25765	-2.2428	-2.22029	-2.07486	-0.916285	-0.854943	-2.8615	0.02997	-1.31484	-0.918456	-1.12403	-0.564917	-1.16595	-0.282887	-2.78418	-2.94894	-0.683995	-1.86301	-0.929324
Cluster_004974	-2.11456	-1.00481	-1.38972	-0.826845	-1.77254	-2.0834	-0.97006	-2.35572	-0.861327	0.0341943	-1.05857	-0.665229	-1.01307	-2.41282	-1.51348	-2.53667	-1.2219	-2.23588	-2.11316	-2.3386	-1.68642	-3.1923	-1.73126	-2.08782	-2.33689	-1.56542	-1.0726	-2.81283	-0.549246	-0.851287	-1.52917	-2.56512	-2.52374	-2.06748	-1.30909	-1.12701	-3.16821	-0.822026	-1.58287	-0.668416	-1.10886	-1.0151	-1.66931	-0.949638	-2.74139	-3.21859	-0.706502	-2.40118	-1.06996
Cluster_013680	-1.03931	-0.0182742	-1.44209	-0.145676	-1.68302	-1.30094	-0.163317	-1.67938	-0.884808	-0.535124	-0.0866026	0.424326	-0.647832	-1.60657	-1.21961	-2.34573	-0.160746	-1.47791	-1.98505	-1.63664	-0.566331	-2.33108	-1.33541	-2.10649	-1.66359	-1.43689	-0.343753	-2.93803	0.352985	-0.0425424	-0.876252	-2.43445	-2.26367	-2.02343	-0.92524	-0.916515	-2.42411	-0.362088	-0.756319	-0.595866	-0.701474	-0.229928	-0.98737	-0.795862	-2.3774	-2.45641	-0.18063	-0.9492	-0.922314
Cluster_077593	-0.839177	-0.943101	-1.76171	-1.57517	-1.35716	-1.31972	-1.17078	0.473191	-0.708717	-2.08109	-1.20917	-1.83505	-0.959277	-1.28385	-1.29489	-0.255815	-0.443753	-0.252434	-0.447927	0.0958505	-1.95576	-0.224308	-0.767873	-0.578052	0.144967	0.484044	-0.816596	-0.730538	-1.35248	-0.834582	-0.501529	-1.05107	0.53902	0.232333	0.66069	-0.0385871	-0.878554	-0.206602	-0.806486	-0.296695	-1.07336	-0.34446	-1.36294	-1.42969	-0.0250632	0.0613652	-0.798816	-1.63087	-1.11483
Cluster_014771	-1.32218	-1.12425	-0.350934	-0.470996	-1.76425	-0.53145	-1.71977	-1.08972	-0.508057	-1.09392	-0.53215	-1.1993	-1.42311	-1.99225	-0.71679	-2.49512	-0.498228	-1.7092	-1.31657	-0.904149	-1.02165	-1.85797	-0.6673	-1.36085	-1.38466	-1.02835	-1.67334	-2.5848	-0.873185	0.0539265	-0.973658	-1.24452	-1.03608	-1.10041	-0.834404	-1.68725	-2.688	-0.57473	-0.664173	-0.752007	-1.10826	-0.478083	-1.79266	-0.867839	-1.9453	-3.23077	-0.504989	-1.70667	-0.391915
Cluster_013996	-0.799305	-0.130852	-0.829745	-0.16614	-0.925205	-0.811142	-0.38418	-1.14728	-0.151394	-0.234094	-0.42581	-0.871876	-0.337637	-1.65587	-0.472827	-1.33967	-1.06679	-1.50538	-1.27122	-1.24193	-0.312015	-1.80409	-0.739138	-1.03267	-1.10876	-0.883482	0.00548462	-1.79396	-0.47815	-0.387619	-1.44584	-1.55731	-1.5116	-1.07735	-0.406909	-0.781625	-2.53125	-0.146121	-0.940983	-0.517923	-0.538018	-0.469631	-0.600998	-0.243969	-0.798339	-1.82981	-0.407788	-1.3498	-0.977515
Cluster_074143	2.02745	1.53879	1.79156	1.10021	1.5211	1.50163	1.89347	1.53708	1.97908	1.26651	1.22149	1.71443	1.78452	2.0197	1.65716	2.04753	1.84201	2.02107	2.0927	1.62366	0.681229	1.56155	1.49934	1.61466	1.23617	1.16432	1.12905	1.59682	1.05196	0.684181	1.62089	1.63761	0.939094	1.12458	0.562801	0.624667	1.03737	1.48087	1.81719	1.41028	1.3945	1.32792	0.814915	0.982289	1.53182	1.4399	1.58754	1.7114	0.957567
Cluster_006080	-1.50986	-0.795742	-1.32238	0.429685	-1.31504	-1.41679	-0.343123	-1.90669	0.1547	0.0325186	0.0126741	-0.799777	-0.807761	-1.78799	-1.14406	-1.64183	-0.87852	-1.49651	-1.27245	-1.53124	-1.01677	-1.80591	-0.111997	-1.22896	-1.20337	-0.502613	0.0548008	-1.86825	-0.106029	-0.650372	-0.636913	-0.985798	-1.67389	-1.36221	-1.1943	-1.37122	-2.35691	0.336233	-1.4175	-1.10775	-0.27726	-0.829318	-0.456622	0.211963	-0.851313	-1.84115	0.0405295	-1.58579	-0.828322
Cluster_005267	-0.703922	0.704645	-0.50164	0.316659	-1.19746	-0.610007	0.0149881	-1.35899	0.141926	0.677951	0.272123	1.19522	0.273398	-1.39981	-0.65077	-2.32986	0.466342	-0.868901	-0.900964	-0.796939	-0.169252	-2.26085	-0.615525	-1.08953	-1.97042	-0.814959	0.283949	-2.19912	0.633094	0.689933	-0.685217	-1.67643	-1.45672	-1.11107	-0.363444	-0.672246	-2.08286	0.898846	-0.547292	-0.535868	-0.289746	0.355206	-0.463995	0.387019	-1.94822	-2.36089	0.487688	-1.46276	0.410991
Cluster_117524	-2.04025	-1.35865	-2.03744	-0.276101	-2.25705	-2.25644	-1.02832	-2.49802	-0.699621	-0.482595	-0.790345	-0.67191	-0.882209	-2.70612	-1.8865	-3.45482	-0.661502	-2.13075	-2.30375	-2.36917	-1.80573	-2.81898	-0.990194	-2.24323	-2.66678	-1.40583	-0.71173	-2.7665	-0.671333	-0.960432	-1.54552	-1.97254	-2.81647	-2.04838	-1.67198	-1.56401	-2.60301	-0.259631	-1.75239	-1.32229	-1.10707	-1.32604	-1.32192	-0.508468	-2.76814	-3.17656	-0.768472	-2.86886	-1.16267
Cluster_005314	-2.38549	-0.926178	-1.9927	-0.885585	-2.20026	-2.26737	-1.32557	-2.85446	-1.27506	-0.740072	-1.19069	-0.354365	-1.19614	-2.96153	-1.97251	-3.11216	-0.98343	-2.5983	-2.18739	-2.75586	-1.75111	-3.31361	-2.07032	-2.11216	-2.43399	-2.26212	-1.23652	-3.8377	-0.72448	-0.757225	-2.63832	-3.02847	-3.2063	-2.21409	-2.075	-1.50055	-2.88701	-0.716222	-1.79339	-1.38759	-1.57654	-1.31547	-2.19298	-1.12798	-2.11961	-2.78468	-1.03965	-2.84291	-1.01891
Cluster_005704	0.2407	0.570769	-0.403777	0.793989	-0.477834	-0.079704	0.499409	-0.412236	0.302623	0.852774	0.721354	0.62062	0.110671	0.224691	0.104029	-1.92775	-0.170046	-1.25243	-0.126148	0.476062	0.40155	-1.56417	0.154922	0.160627	-1.12572	-0.0579967	0.355831	-1.22011	0.814047	0.674139	-0.049379	-1.00648	-1.17005	-0.439373	-0.156746	-0.296151	-2.15518	0.437798	0.0341581	0.0349186	0.332209	0.488418	-0.434528	0.343444	-1.99138	-2.12659	0.815915	0.893876	-0.225245
Cluster_006213	-0.719489	-0.37389	-0.761712	-0.345097	-0.583729	-0.72834	-0.701506	-1.10496	-0.493817	-0.434097	-0.593179	-0.789505	-0.452286	-1.52387	-0.392108	-2.5435	-1.0904	-1.38156	-1.27245	-1.03998	-0.323662	-1.77606	-0.593199	-0.839373	-1.55555	-0.758148	-0.273049	-2.596	-0.489968	-0.537668	-1.17927	-1.2254	-1.67157	-1.06748	-0.385067	-0.718004	-2.53399	-0.316525	-0.927308	-0.79678	-0.735458	-0.517772	-0.444367	-0.387622	-1.87794	-2.70847	-0.57242	-0.871788	-0.926124
Cluster_004691	-1.52987	-0.201433	-1.33035	-0.722671	-1.79619	-1.44916	-0.97006	-1.92067	-0.867907	-0.411739	-0.740528	-0.291139	-0.306533	-2.0447	-1.53214	-1.81454	-0.985269	-1.73882	-1.33044	-1.15907	-1.09353	-2.32307	-1.34385	-0.953485	-1.16914	-1.20224	-0.26786	-1.79396	-0.71937	-0.272551	-1.58831	-1.87628	-1.44078	-0.948679	-1.25109	-1.40485	-2.07635	0.02997	-1.53764	-1.1699	-1.2677	-0.28525	-1.32407	-0.333736	-0.972357	-1.34529	-0.304881	-2.05591	-1.18293
Cluster_126211	-0.566175	-0.126443	-0.27035	-0.131377	-1.00857	-0.345406	-0.539258	-0.322178	0.489038	-0.667011	-0.0146	-0.534527	0.574428	-1.05919	-0.629051	-1.45678	0.194696	-0.716418	-0.219111	-0.16311	-0.587477	-1.90327	-0.267792	-0.146346	-0.00343344	-0.0486567	-0.894319	-1.85234	-0.185953	-0.110151	-0.53006	-0.914545	-0.377541	-0.0300935	-0.00261577	-0.728136	-2.40331	0.536762	-0.276574	0.0943558	-0.219708	0.0863609	-1.34618	-0.375456	-0.587006	-2.41432	-0.533502	-1.59977	-0.331136
Cluster_053197	-0.706991	-0.296003	-0.310693	-0.377946	-0.695982	-0.690688	-0.593499	-0.25809	-0.251981	-0.304675	-0.277172	-0.0541464	0.0997678	-0.821414	-1.02965	-0.0763274	-0.527192	-0.505378	-0.284968	0.189272	-0.365448	-0.740258	-0.124678	-0.0326662	-0.142371	0.443598	-0.536117	-0.225978	-0.35908	-0.256382	-0.483499	-0.623632	0.0745492	0.605349	-0.0624135	-0.256643	-0.272173	-0.115632	-0.913483	-0.047751	-0.452473	-0.306439	-0.469986	-0.349834	-0.313664	0.327992	-0.355347	-1.04435	-0.78522
Cluster_101413	-1.81482	-2.18523	-1.05202	-2.00556	-0.640079	-1.44232	-1.40048	-1.41603	-1.17562	-1.80044	-1.92092	-1.63637	-1.59372	-1.54911	-0.775709	-1.5988	-1.71084	-0.848697	-1.2202	-1.44648	-1.67634	-1.30982	-0.964977	-1.15673	-2.16322	-0.664803	-0.955126	-1.11972	-1.88048	-1.84008	-0.902829	-1.63851	-1.10572	-1.3179	-0.63105	-0.534987	-0.771344	-1.84906	-1.4285	-0.926329	-1.06519	-1.59612	-1.24543	-1.79115	-2.01811	-1.04943	-1.69963	-1.76495	-1.92152
Cluster_054508	-2.09242	-1.14711	-1.18193	-0.754697	-1.83308	-1.80328	-1.37085	-0.707017	-1.19139	-1.04644	-0.994945	-0.877785	-1.1714	-2.48123	-1.3726	-2.0257	-1.20324	-1.64499	-1.99159	-1.29593	-1.42826	-1.70863	-1.3135	-1.36649	-1.57403	-1.29751	-0.991775	-0.599156	-0.869581	-0.889851	-1.87824	-1.96605	-1.30959	-1.98344	-0.41615	-0.760034	-1.67011	-0.949468	-1.73325	-1.37924	-1.60177	-0.860195	-1.53405	-1.18598	-1.63992	-1.56373	-1.19462	-2.20829	-1.33276
Cluster_004809	-1.48146	-0.0926942	-1.56305	0.540384	-1.98919	-1.48134	-0.399201	-1.12723	-0.30666	0.0612114	0.259472	0.118413	-0.377722	-2.2548	-1.49365	-2.47393	0.169633	-0.77894	-1.9273	-2.03324	-0.91744	-2.66012	-1.51941	-1.80689	-1.13348	-1.8695	-0.44421	-2.66468	0.38609	0.140113	-1.64151	-2.53249	-2.9341	-1.84955	-1.20279	-1.17904	-2.44698	0.203421	-0.630394	-0.662606	-0.665635	-0.347258	-1.41284	-0.71015	-2.58267	-2.64496	0.0724187	-1.9422	-0.295378
Cluster_013588	-1.68012	-0.479613	-1.70291	-0.544982	-1.7918	-1.80719	-0.97006	-2.45076	-1.38203	-0.375901	-0.815028	-0.721802	-0.991656	-2.30051	-1.43735	-3.20349	-0.990833	-2.09001	-2.12823	-2.40172	-0.921318	-2.80257	-1.72226	-2.3381	-2.61595	-1.87566	-0.875109	-3.02622	-0.42345	-0.639779	-2.37205	-2.52069	-3.33047	-2.2572	-1.70977	-1.4978	-3.24359	-0.775894	-1.39804	-1.16804	-1.32951	-0.533643	-1.52454	-1.18212	-2.76657	-3.21628	-0.916202	-1.67927	-1.18408
Cluster_010003	-0.867205	-0.75101	-1.16787	-0.888591	-0.744184	-0.906073	-1.27682	-1.08673	-1.3437	-0.624347	-0.631383	-0.917396	-1.26711	-1.26415	-1.08955	-0.872054	-1.38908	-1.25243	-1.03509	-0.929704	-0.704956	-0.575777	-0.622554	-1.4886	-1.22095	-0.314214	-0.844868	-1.649	-0.753709	-0.956797	-0.56252	-0.596701	-0.969135	-0.846603	-0.676212	-1.1924	-1.48551	-0.810937	-1.13875	-1.01732	-0.906529	-0.91884	-0.336646	-0.619245	-1.33458	-0.825356	-1.09586	-0.735909	-1.33932
Cluster_009082	-0.222741	-0.713838	-1.19942	-3.86391	-0.238299	-0.987233	-0.575929	-1.70702	-1.19701	-2.68859	-1.53083	-1.6554	-0.63766	-0.285867	-0.256184	-0.814542	-1.20835	-0.0672685	-0.498848	-0.0790017	-1.6887	-1.17147	-0.266452	-0.887008	-0.395254	-1.04866	-0.614533	-1.19671	-1.95521	-1.26292	-0.726738	-1.08779	-1.39864	-0.57282	-1.17245	-0.12468	-3.08543	-0.957065	-0.222524	-0.289914	-0.941603	-1.9241	-0.750401	-1.59771	-2.40691	-1.22164	-2.70035	-0.871788	-2.39081
Cluster_006102	0.123338	0.757591	-0.387422	0.156261	-0.810804	0.14288	0.0566038	-0.739202	0.332885	0.210843	0.228438	0.293047	0.141829	-0.501683	-0.0782262	-0.65329	-0.354681	-1.06079	-0.695143	-0.168551	0.0786825	-1.60796	0.0588558	0.05948	-0.650526	-0.301625	0.201279	-1.30605	0.154844	0.436778	-0.237603	-0.841116	-0.874529	-0.220985	0.278125	-0.392201	-2.00551	0.567598	-0.154259	-0.727873	0.0333345	0.32345	-0.16971	0.387019	-0.39339	-1.10058	0.295802	-0.425263	-0.499199
Cluster_059807	-0.66031	-0.679598	-0.90589	-0.365712	-0.994388	-0.931478	-0.867497	-0.59022	-0.458839	-0.455943	-0.624778	-0.678697	-0.281918	-1.02902	-1.14319	-0.222702	-0.664426	-1.09075	-0.588546	-0.214207	-0.662167	-1.50397	-0.305621	-0.199964	-0.202221	-0.250933	-0.783239	-1.02269	-0.564976	-0.490672	-0.917843	-1.23128	-0.212173	0.51012	-0.468179	-0.796639	-1.4827	-0.241553	-0.999061	-0.296075	-0.737991	-0.874131	-0.944851	-0.551248	-0.390131	-0.302034	-0.683995	-1.51148	-0.742237
Cluster_014885	-2.17855	-2.01487	-2.23344	-1.22961	-3.10516	-2.66682	-1.88663	-2.63971	-1.70872	-1.27756	-1.51147	-1.30828	-1.62576	-2.39814	-2.04639	-2.24206	-1.40494	-2.28045	-1.71178	-2.74737	-2.1762	-2.85062	-2.3844	-1.22587	-2.36581	-2.8344	-1.89871	-2.14662	-1.76203	-1.79793	-2.09943	-2.89167	-1.74729	-2.38952	-0.3676	-1.76916	-2.65305	-1.26323	-1.43222	-0.857871	-2.19079	-2.13463	-2.79595	-2.02035	-2.75909	-2.82432	-1.41718	-2.37705	-1.40516
Cluster_013955	-1.46176	-0.467901	-1.43846	-0.463377	-1.94811	-1.1222	-0.890562	-2.19418	-0.0981242	-0.507095	-0.901896	-0.110402	-0.223151	-2.58633	-1.14319	-2.27698	-0.759141	-1.82314	-1.95302	-2.29647	-0.639195	-1.55796	-0.902829	-2.07164	-2.3163	-1.16748	-0.305555	-2.57655	-0.588754	-0.617677	-1.62452	-1.85584	-2.3747	-1.87699	-0.83563	-1.46101	-2.65663	-0.0539751	-0.60738	-1.2936	-0.648768	-1.05259	-0.938152	-0.441404	-2.22143	-2.62095	-0.813342	-2.49541	-0.879029
Cluster_014280	-2.29521	-0.762243	-2.04155	-0.958227	-2.98275	-2.27441	-1.33756	-2.65245	-1.95175	-0.931001	-0.738394	-0.7825	-1.37883	-2.79335	-2.25832	-3.00497	-1.02311	-2.73083	-2.00254	-3.11689	-1.52143	-2.85614	-2.47702	-2.24816	-2.32659	-2.88684	-1.11399	-2.90699	-0.609944	-0.88369	-2.93871	-2.88087	-3.18757	-2.21409	-2.57467	-2.32834	-2.62308	-1.38406	-1.33832	-1.59959	-1.57829	-1.11776	-2.15853	-1.9277	-2.32745	-3.00633	-1.20034	-2.56769	-1.34934
Cluster_001144	0.384339	0.125895	-1.5522	-0.931898	-0.521356	-0.523197	0.676571	-0.392548	0.193798	-0.152335	-0.259149	-0.133165	0.44949	-0.102083	-0.351134	-0.208294	0.65245	-0.433977	-0.198858	0.468763	-0.308201	-1.13122	0.174741	0.300078	0.577075	-1.01532	-0.429744	-1.15525	-0.182251	-0.19839	-0.277177	-0.564909	-0.610113	0.166405	-0.765539	-1.12006	-1.14296	0.709563	0.150212	0.296578	0.401925	-1.41549	-1.39093	-0.748056	0.015054	-0.990507	-0.626551	-0.312378	-0.186399
Cluster_014285	-2.62781	-1.32899	-2.17908	-1.34223	-2.26348	-1.83983	-1.83158	-2.77066	-1.53493	-0.870124	-1.39385	-0.818712	-1.63766	-2.65685	-2.37255	-2.28696	-1.41639	-2.79649	-2.12476	-2.80478	-2.19408	-3.17841	-2.30457	-1.92486	-2.77783	-2.71678	-1.91442	-2.10583	-1.42732	-1.39749	-2.5014	-2.61151	-3.10971	-2.03009	-2.66329	-2.15101	-2.9116	-0.859134	-1.36155	-1.91329	-1.96667	-1.76237	-2.55991	-1.12125	-2.39974	-2.85745	-1.37428	-2.79925	-1.08349
Cluster_124442	-2.23776	-0.907234	-2.00775	-1.00953	-1.10055	-2.06523	-1.46213	-2.55094	-1.71334	-0.931001	-1.43736	-0.931242	-1.51122	-2.57547	-1.33201	-3.04652	-1.74833	-2.18459	-2.19492	-2.51862	-0.824018	-2.95322	-2.05361	-2.69124	-2.68148	-1.83286	-0.750693	-2.9366	-0.95717	-0.928769	-2.42825	-2.78543	-3.18825	-2.35768	-1.38031	-1.17381	-2.86202	-1.04139	-1.47757	-1.17409	-1.57479	-1.27207	-1.57816	-1.41895	-2.59102	-3.45	-1.25475	-2.19857	-1.33114
Cluster_005286	-1.21972	-0.227762	-0.686165	-0.764407	-2.30068	-1.18686	-0.979647	-2.12398	-0.905997	-0.478945	-0.703631	-0.210791	-0.391189	-1.47428	-1.24292	-2.37849	-1.05799	-1.18323	-0.962266	-0.839691	-0.907895	-2.57581	-1.0455	-0.877698	-1.30664	-1.03278	-0.292805	-2.5311	-0.675905	-0.468952	-1.02918	-1.71981	-1.47328	-1.02123	-0.764497	-1.10872	-2.9283	-0.06694	-1.61873	-1.3177	-1.15408	-0.226195	-0.830734	-0.318741	-0.984946	-2.7384	-0.297613	-1.92852	-1.07713
Cluster_014358	-0.176782	-0.297952	-0.249828	-0.23404	-0.978968	-0.210075	-0.340891	-0.270627	-0.187219	-0.471737	0.0758279	-0.636372	-0.112376	-0.270941	-0.726623	-0.364031	0.0817658	-0.781751	0.210389	0.170876	-0.617376	-1.52439	-0.179464	0.39821	0.333083	0.0426735	-1.16379	-0.871504	-0.36019	-0.344014	-0.500693	-0.409752	-0.159237	0.398108	-0.0191448	-1.11096	-1.93407	0.0352025	-0.168302	-0.260359	-0.281678	-0.238035	-1.15486	-0.574329	0.52398	-1.07229	-0.503539	-0.721042	-0.395659
Cluster_124267	-3.11628	-1.86681	-1.83102	-0.959408	-2.2383	-1.95569	-1.57023	-2.5938	-1.03873	-0.84031	-1.40953	-1.05496	-1.59554	-2.85751	-2.04145	-2.20725	-1.78161	-2.64791	-2.1138	-2.39231	-2.0765	-2.9739	-1.66618	-2.09102	-2.10108	-1.62038	-0.809357	-3.2496	-1.01135	-1.32671	-1.68394	-2.40182	-2.51941	-2.5435	-2.40569	-2.30662	-2.91467	-0.681009	-2.23179	-2.19229	-1.47268	-1.77722	-1.33776	-0.601726	-1.90897	-2.75378	-1.34417	-2.96893	-1.59195
Cluster_087230	-1.32987	-1.82982	-1.03336	-1.69093	-1.68132	-1.63176	-1.46066	-1.15418	-1.20993	-1.07775	-1.17703	-1.48584	-0.512722	-1.61083	-1.57672	-1.03527	-1.24698	-1.04396	-1.4228	-1.44047	-1.96427	-1.40688	-1.13444	-0.88513	-0.928991	-1.35855	-1.78834	-1.24177	-1.6343	-1.56176	-1.09612	-1.61782	-0.881985	-1.15354	-1.50611	-0.852454	-1.13788	-1.61814	-1.20443	-1.69713	-1.62856	-1.0634	-1.26474	-1.75952	-0.441791	-1.35493	-1.51231	-0.454774	-0.805511
Cluster_079179	-0.84761	-0.341761	-0.306867	-0.33095	-0.276644	-0.0512155	-0.549938	0.59277	-0.460134	-0.400977	-0.456959	-0.527228	-0.431785	-0.298188	-0.166288	-0.156494	-0.658597	0.198046	-0.446082	-0.494941	-0.587477	0.142033	-0.0936434	-0.260033	-0.223353	0.169946	-0.124987	0.668345	-0.835095	-0.244288	0.0288164	-0.110962	0.328434	-0.159533	0.155697	0.51835	0.715618	-0.210706	-0.737014	-0.0239014	-0.0722617	-0.0455267	0.0272706	-0.322973	-0.194723	0.315358	0.0875261	-0.609353	-0.141223
Cluster_013639	-1.10339	-0.406911	-1.37477	0.466264	-1.66061	-1.10237	-0.359084	-1.84968	0.402211	-0.161861	-0.166069	-0.360896	-0.679858	-2.23442	-1.0082	-2.04111	-0.540222	-1.58725	-1.8404	-1.72068	-0.957869	-2.3816	-0.803225	-1.64809	-1.85279	-1.01532	0.0572475	-2.32166	0.00235848	-0.172656	-1.42853	-2.35417	-1.90515	-1.27257	-1.11981	-0.809935	-2.58724	0.253395	-0.840104	-0.928985	-0.562747	-0.640638	-0.59392	0.11311	-1.99791	-1.90013	-0.286055	-1.4828	-0.742237
Cluster_123026	-1.60824	-0.0651731	-1.70672	-0.725424	-1.79399	-1.31653	-0.973391	-1.05796	-0.636874	-0.475326	-0.711564	-0.391565	-0.776215	-2.74882	-1.38753	-2.81889	-1.02851	-1.30182	-2.37221	-2.83066	-0.738143	-2.74126	-1.14107	-2.53573	-2.60126	-1.48208	-0.679955	-3.37925	-0.609944	-0.265127	-2.07998	-2.88959	-2.42172	-1.99361	-0.798046	-0.976566	-3.27924	-0.288789	-1.13119	-0.526275	-1.05034	-0.60239	-1.13699	-0.533627	-3.40405	-3.15007	-0.604083	-2.84132	-1.15721
Cluster_125347	-0.396817	0.506311	-0.971075	0.521249	-0.956019	-0.588105	0.223381	-1.33305	0.242708	0.966131	0.107312	0.812996	0.283158	-1.16474	-0.409326	-2.40147	0.292417	-1.38268	-1.22793	-0.98582	-0.142518	-1.97748	-0.735183	-0.637366	-1.8887	-0.760522	0.318711	-2.26812	0.767793	0.584157	-0.640355	-1.85335	-2.20817	-1.02564	-0.561811	-0.752083	-2.28799	0.876944	-0.112866	-0.171757	0.085918	0.130565	-0.760586	0.205714	-2.38898	-2.36078	0.487688	-0.479199	0.476258
Cluster_111532	0.156627	0.105809	-0.0374357	-0.195695	0.518969	-0.247412	-0.329895	-0.401052	-0.0111277	-0.278704	-0.0268344	-0.907439	-0.433038	-0.414533	0.152179	-0.200038	-0.868546	-0.22812	-0.22793	-0.0399775	0.326975	0.16205	0.142929	-0.0813581	0.0746589	-0.366646	0.143287	-0.658896	-0.0938291	-0.177441	-0.159791	-0.313916	-0.923378	0.0400396	-0.420373	-0.387922	-1.21054	-0.191002	-0.37941	0.226183	-0.0309687	-0.0118436	0.191196	-0.242641	-0.183482	-0.164819	-0.0538031	0.259748	-0.6589
Cluster_013390	-1.18135	-0.313867	-1.24983	-0.374855	-2.10055	-1.39116	-0.502203	-1.26791	-0.985179	-0.84031	-0.783206	0.242806	-0.816778	-2.25333	-1.21449	-3.1548	-0.647167	-1.93585	-1.87951	-1.2027	-0.416533	-2.93139	-0.843392	-2.28211	-2.62957	-0.880335	-0.509225	-2.91815	0.11582	0.509328	-2.03485	-2.59458	-2.22029	-2.09779	-0.707939	-0.585618	-2.95238	-0.587631	-1.10398	-0.319659	-0.840653	-0.441719	-1.30252	-0.771302	-2.67652	-2.84479	-0.760552	-1.06321	-1.01264
Cluster_005472	-0.166901	0.224275	-0.167872	0.544111	-0.260254	-0.562754	-0.129181	-0.638301	0.207946	0.0905805	0.128068	-0.235958	-0.196868	-0.167045	-0.139744	-1.25489	-0.508352	-1.25831	-0.139567	0.262746	0.0995935	-1.63776	0.229288	-0.341665	-0.486394	0.0610009	-0.0199862	-2.11035	0.290672	0.219294	-0.0291756	-0.12884	-0.957795	-0.34523	-0.180513	-0.594433	-2.57671	-0.0143277	-0.359961	-0.409584	-0.130254	0.457649	-0.0182204	0.176425	-1.8906	-2.59818	0.149674	0.167721	-0.779722
Cluster_073936	-2.46341	-2.30005	-2.85	-3.1071	-2.73879	-2.68192	-2.21782	-1.95223	-2.31635	-2.35017	-2.65178	-2.06646	-2.44442	-2.18977	-2.28911	-2.29976	-2.11842	-2.4413	-2.18416	-2.61213	-2.51013	-3.13068	-2.76263	-2.43866	-2.31543	-2.93662	-2.38874	-2.67913	-2.21624	-2.30079	-2.59306	-2.61644	-2.55535	-2.5515	-2.65159	-2.74763	-2.31581	-2.34259	-2.00006	-2.29952	-2.446	-2.84219	-2.60716	-2.85642	-2.6165	-2.65304	-2.71292	-2.53209	-2.34472
Cluster_006101	-1.33638	-1.82541	-1.41098	-1.50704	-2.10729	-1.42567	-1.2278	-1.20969	-1.35373	-1.49751	-1.79275	-1.83092	-1.39005	-1.082	-1.77201	-0.428202	-1.42139	-2.12961	-0.729089	-0.594519	-1.74328	-2.11612	-0.939041	-0.207772	-0.4444	-1.27749	-2.41198	-1.02454	-1.45821	-1.75952	-1.65322	-1.41515	-1.19252	-0.541921	-1.35121	-2.10649	-1.93014	-0.944476	-1.73325	-1.59587	-1.26172	-1.45321	-2.81012	-2.0338	-0.145357	-0.862339	-1.82532	-1.66071	-2.13512
Cluster_013653	-1.36206	0.357929	-0.211483	0.121348	-1.86814	-0.181239	-0.811381	-1.0779	0.475719	-0.264057	-0.138468	0.142296	0.15822	-1.9655	-0.866171	-2.46188	-0.830367	-1.0088	-1.82301	-2.30866	-0.467533	-2.48906	-0.94966	-1.71549	-2.11255	-1.09493	0.0692786	-1.96193	-0.0471103	0.148713	-1.39192	-2.30422	-1.53463	-1.18117	0.0353229	-0.616205	-2.55753	0.291053	-0.948292	-0.536947	-0.607375	0.336723	-0.424228	0.0744353	-2.29246	-2.66387	-0.527341	-1.50255	0.180248
Cluster_014461	-2.96314	-1.79574	-2.70579	-1.56983	-3.00708	-2.68059	-2.09277	-2.84915	-1.58378	-1.08649	-1.1001	-0.753116	-1.43053	-2.65832	-2.99027	-3.6968	-1.78161	-2.77072	-2.35104	-3.37315	-2.49307	-3.11168	-3.26906	-3.57929	-2.57979	-3.09554	-1.89214	-3.97485	-1.18151	-0.720008	-2.95441	-3.32559	-3.24237	-2.51454	-2.51362	-3.10003	-3.17258	-0.810937	-2.21964	-2.53816	-2.49239	-2.5473	-2.45225	-1.73004	-3.02989	-3.43188	-1.84078	-2.97035	-1.26373
Cluster_087279	0.615082	0.507332	0.313835	0.101238	0.193744	0.580003	-2.02574	0.344411	0.493388	0.715528	0.5637	0.632473	0.360324	0.813265	0.757078	0.844245	0.70187	0.59183	0.948161	0.371326	0.546619	0.513798	0.279015	0.849358	0.577075	0.346502	0.0269356	0.698371	0.796597	0.696415	0.471724	0.643975	0.31431	0.342021	0.192859	0.388808	0.380562	0.349044	0.788876	0.334499	0.631073	0.458747	0.478013	0.176425	0.60661	0.517872	0.558416	0.690869	0.849255
Cluster_013183	-1.29154	-0.0926942	-1.27035	-0.63702	-1.90487	-1.20317	-0.937198	-2.16118	-0.858074	-0.512951	-0.961664	-0.327655	-0.643735	-2.1417	-1.27102	-2.38315	-0.744783	-2.1093	-1.7776	-1.42046	-1.02658	-2.45609	-1.26113	-1.34435	-1.95835	-1.28142	-0.571996	-2.52728	-0.634303	-0.54602	-1.35041	-2.09751	-2.06091	-1.63395	-0.799172	-1.16353	-2.89529	-0.2737	-1.0313	-1.11998	-0.917908	-0.687162	-1.07205	-0.396976	-1.82845	-2.47798	-0.747664	-1.09959	-1.21027
Cluster_004996	-0.492598	0.226227	-0.135885	0.382799	0.834722	-0.574094	-0.204414	-0.00557258	0.101181	0.0148131	-0.23112	0.188776	0.036486	-0.409121	0.311441	-0.527192	-0.652845	-0.0833451	0.0797307	-0.418834	0.664371	-0.319792	0.402044	-0.432254	-0.616507	0.141078	0.543224	-1.1745	0.148004	0.365422	0.273262	0.052831	-0.598214	-0.19079	0.448514	0.207704	-2.37615	0.0530353	0.0084683	0.226183	-0.119729	0.185334	0.303618	0.399282	-0.387703	-1.72845	-0.373205	-0.16231	-0.613143
Cluster_006601	-0.426458	0.0765791	-0.978165	0.00740452	-0.977288	-0.545205	-0.17608	-1.49217	-0.0411897	0.225442	-0.0268344	0.310921	-0.0739377	-0.968934	-0.404562	-2.38572	-0.254905	-1.67481	-0.97019	-0.380032	0.164947	-2.41478	-0.308068	-0.839373	-1.95933	-0.344634	0.0243115	-2.22056	0.388078	-0.0231414	-0.331335	-1.47625	-1.79689	-1.07985	-0.674515	-0.809935	-2.33348	-0.280103	0.27417	-0.259218	-0.0415679	-0.324035	-0.827287	-0.189872	-2.10988	-2.48245	-0.147513	-0.279437	-0.854015
Cluster_005880	-0.208827	0.454263	-0.190585	0.148947	-0.0269754	-0.340682	0.113368	-0.851412	0.0276586	0.3245	-0.0351865	0.331443	0.114246	-0.570019	-0.0550196	-1.63957	-0.194207	-0.690518	-0.556543	-0.473246	0.197245	-0.953854	-0.309543	-0.211729	-0.558144	-0.186094	0.292549	-2.3817	0.352985	0.154353	0.156216	-0.255655	-0.861782	-0.313574	0.131241	-0.168635	-2.2966	0.293929	0.0529346	-0.15039	-0.0364884	0.0651716	0.165791	0.388054	-1.13757	-2.16587	-0.0987048	-0.186016	-0.456075
Cluster_013255	-1.2975	-0.337461	-0.935637	-0.0677084	-0.989187	-1.55499	-0.795235	-1.97233	-0.271688	-0.258553	-0.771562	-0.606409	-0.421886	-2.02463	-0.911421	-2.85093	-0.793296	-2.00358	-1.69189	-1.55501	-0.807224	-2.90694	-0.958346	-1.38683	-1.68395	-1.09751	-0.299411	-2.859	-0.316883	-0.333548	-0.9837	-1.4976	-2.237	-1.38542	-0.791347	-1.22043	-3.05546	0.102521	-1.01381	-0.862419	-0.89544	-0.389212	-0.651769	-0.170737	-2.37079	-3.0479	-0.715842	-1.80358	-0.492099
Cluster_039578	0.726989	0.0422749	-0.833572	-0.515474	-1.1731	0.707552	0.886271	-0.385389	-0.697377	-0.231003	0.465194	-0.23105	0.117791	1.19562	0.0834756	0.058043	-0.164442	-0.18252	0.23791	0.274416	-0.0071713	-1.09088	-0.598913	0.417303	-0.613543	-0.0699615	-0.207297	-1.30251	0.0271821	-0.00659488	-0.0674772	-0.191673	-0.0637535	0.276497	-0.643481	0.165771	-1.61753	-0.211623	-0.158225	-0.103746	0.344983	-0.525107	-0.434528	-0.531044	-0.435438	-0.380419	0.291182	0.814593	-0.487429
Cluster_013232	-1.60336	-0.75101	-1.29559	-0.807237	-1.66878	-1.85273	-1.11439	-1.60665	-1.1457	-0.84031	-1.25986	-0.913269	-0.976479	-2.46218	-1.39211	-3.07947	-1.20732	-2.22425	-1.67287	-1.45611	-0.887605	-3.08184	-0.908658	-1.38239	-1.53289	-0.938999	-0.994515	-3.34011	-0.617913	-0.19713	-1.56834	-2.34317	-1.83906	-1.66468	-1.10133	-1.15597	-3.20502	-0.893048	-1.53764	-0.988884	-1.19574	-0.679556	-1.02629	-0.854984	-2.18271	-2.98564	-1.07164	-1.85726	-1.50642
Cluster_124756	-1.09957	-0.22062	-0.813543	-0.0601814	-0.834285	-1.37853	-0.711847	-1.71961	-0.100383	-0.21389	-0.701671	-0.475004	-0.32571	-1.69822	-0.726623	-2.70123	-0.704354	-1.82314	-1.63715	-1.41641	-0.678558	-2.63652	-0.869405	-1.36366	-1.74343	-1.0006	-0.205953	-2.8053	-0.209641	-0.306814	-0.771092	-1.16493	-1.98078	-1.15058	-0.716247	-1.16864	-2.66988	0.199876	-0.830164	-0.965081	-0.737991	-0.284035	-0.517758	-0.117924	-1.91166	-3.05817	-0.650246	-1.52722	-0.331136
Cluster_005870	-0.706991	-0.14253	-0.383768	-0.311887	-0.738341	-0.884414	-0.428164	-0.360664	-0.374518	-0.381672	-0.615054	-0.187004	-0.506731	-1.47741	-0.538543	-1.96069	-0.766502	-0.69743	-0.580948	-0.228109	0.158512	-1.23297	-0.0731678	-2.03132	-0.97468	-0.0327799	-0.340083	-1.64125	-0.182989	0.145865	-1.69687	-2.26265	-0.580016	-1.97547	0.0336685	0.121992	-2.41685	-0.369949	-0.79339	-0.030583	-0.725474	-0.26913	-0.103303	-0.521704	-1.66364	-2.24161	-0.67103	-0.501286	-0.687389
Cluster_006762	-1.27872	-1.7455	-1.07821	-1.63702	-1.98235	-1.05122	-1.22015	-0.939331	-1.3788	-1.42118	-1.08282	-1.52965	-1.36573	-1.10208	-1.67954	-0.49538	-1.17572	-1.67481	-0.588546	-0.616988	-1.54127	-2.0805	-1.05911	-0.412877	-0.29656	-0.914575	-2.22109	-0.942277	-1.60406	-1.90887	-1.363	-0.999478	-0.639216	-0.317895	-0.923735	-2.19786	-1.72749	-1.17048	-1.26623	-1.34321	-1.27726	-1.40736	-2.31167	-2.00731	0.0718468	-0.921712	-1.75021	-1.55766	-1.4454
Cluster_117306	-0.192509	0.408122	-0.404253	0.783422	-0.846519	-0.419997	0.258377	-0.714527	0.393219	0.360141	0.323044	0.0796311	0.258335	-1.35722	-0.213467	-1.24118	-0.148052	-1.23208	-1.29266	-0.737254	-0.0601074	-0.991178	-0.262016	-1.03332	-1.62552	-0.642479	0.261672	-1.99655	0.556836	0.60846	-0.782127	-0.989178	-1.37402	-0.876986	-0.327728	-0.412445	-1.94608	0.735212	0.0590172	-0.0656257	0.165734	0.218986	-0.55831	0.0103178	-1.60394	-1.22719	0.382952	-0.788685	-0.267909
Cluster_117328	0.0975498	0.623777	-0.263401	0.99444	-0.822386	-0.250128	0.531938	-0.540968	0.561364	0.578819	0.527164	0.250924	0.424085	-1.05441	0.00858525	-2.22597	0.0444077	-1.12666	-1.49061	-0.540806	0.138618	-2.31745	-0.0936434	-0.795305	-1.89307	-0.89468	0.455188	-1.91617	0.776798	0.814055	-0.795092	-2.24132	-1.79381	-0.780076	-0.244754	-0.250394	-2.34939	0.952365	0.277835	0.11168	0.385039	0.383496	-0.668115	0.145016	-2.50406	-2.06839	0.604801	-0.420012	-0.192244
Cluster_038247	-0.988154	-1.21467	-0.133323	-1.43065	-0.850258	-1.31844	-1.08009	-1.1405	-1.09364	-1.41801	-1.36139	-1.17827	-0.524956	-0.781603	-0.281602	-0.920811	-1.20528	-0.353321	-0.588546	-0.428686	-1.25679	-1.24031	-0.418687	-0.699922	-0.954785	-0.712154	-1.09626	-0.123783	-1.35139	-0.771161	-0.55964	-1.07935	-0.676223	-0.685438	-0.665302	0.218375	-1.5409	-0.880018	-0.389472	-0.426005	-0.718134	-1.23586	-0.722552	-0.931999	-1.34397	-0.818759	-1.29135	-1.0739	-1.39944
Cluster_080028	-0.685948	-1.14207	-1.64944	-2.95886	-2.25705	-1.84409	-1.91912	-1.1719	-1.68415	-1.61183	-1.87776	-1.35437	-1.98992	-0.984331	-1.32935	-0.945129	-1.04865	-0.882912	-0.69189	-1.24464	-1.1329	-1.61376	-1.99494	-1.2935	-1.10784	-1.50065	-1.18034	-0.991034	-1.48402	-1.60947	-1.6392	-1.16748	-1.50523	-1.7191	-1.62648	-1.5106	-0.922385	-1.38269	-1.24262	-1.81484	-1.88108	-1.30836	-1.44012	-1.67053	-1.45762	-1.02771	-1.41363	-1.1216	-1.14968
Cluster_004954	-0.598531	-0.186067	-0.459597	-0.254561	-0.279998	-0.618832	-0.38913	-1.36913	-0.349695	-0.225899	-0.377778	-0.168658	-0.274885	-0.853866	-0.456505	-1.25768	-0.730884	-0.931845	-0.67598	-0.369036	0.143677	-1.06045	-0.229706	-1.08209	-0.938875	-0.158462	-0.147849	-1.31684	-0.0968472	-0.325016	-0.0644079	-0.507556	-0.883869	-0.761593	-0.232344	-0.420172	-1.57234	-0.446362	0.0131926	-0.301067	-0.387788	-0.446101	-0.173503	-0.0591036	-0.948223	-1.94152	-0.598643	-0.377292	-0.836545
Cluster_077846	-0.884007	-1.58175	-1.1158	-1.42027	-1.7622	-0.987233	-0.845595	-1.31007	-1.65072	-0.853022	-1.2831	-1.68213	-1.53436	-0.811114	-0.951244	-0.879809	-0.817655	-0.632812	-1.48054	-1.47325	-1.55445	-1.06703	-1.72353	-1.16024	-0.975359	-1.09237	-1.81842	-0.836993	-1.59443	-1.94962	-1.34571	-0.962849	-1.74729	-1.41589	-1.50957	-1.15848	-0.785132	-1.64345	-1.39459	-1.48126	-1.14233	-0.951428	-1.41549	-1.26207	-1.185	-1.13989	-0.843939	-1.3206	-0.765394
Cluster_004756	-1.36766	-0.762242	-1.28822	0.2519	-1.44808	-1.37127	-0.953775	-1.87269	0.237538	-0.396445	-0.32539	-0.658649	-0.878692	-2.09582	-1.30107	-2.65004	-0.998998	-1.98757	-1.85885	-1.53546	-0.90601	-0.578998	-0.151208	-1.73494	-2.08325	-0.401648	0.00822466	-2.11938	-0.439149	-0.60141	-0.904942	-0.83871	-1.9381	-1.9217	-1.13912	-1.21183	-2.35205	-0.0906039	-1.40855	-1.06563	-0.730438	-0.792595	-0.162222	0.0272563	-2.26024	-2.08019	-0.793139	-1.33581	-1.23683
Cluster_123022	-1.93074	-0.370799	-1.12824	-0.807237	-1.00857	-1.54844	-1.22524	-0.79624	-1.02376	-0.789157	-1.07768	-0.692595	-1.12888	-2.81189	-0.976427	-2.88462	-1.29436	-1.08335	-1.46681	-2.07164	-0.32514	-2.09088	-0.631762	-2.22306	-2.12156	-0.79006	-0.537074	-3.5162	-0.678208	0.00934433	-2.34206	-2.57315	-1.5132	-2.01687	-0.371796	-0.269417	-3.1387	-0.624033	-1.28583	-0.301067	-1.21056	-0.737548	-0.722552	-0.902756	-2.67808	-3.00633	-0.985025	-2.37619	-1.45607
Cluster_013292	-1.58904	-0.21092	-0.217644	-0.441289	-1.15506	-0.906073	-0.359084	-2.08673	-0.744629	0.0153957	-1.05107	-0.609314	-0.494993	-1.18593	-1.34421	-2.12618	-0.945947	-1.80195	-1.36111	-1.83122	-1.20516	-1.5067	-0.582914	-0.95239	-0.395254	-0.281422	-0.681289	-2.15336	-0.22809	-0.734949	-0.418737	-1.83157	-2.25659	-1.16561	-0.497578	-0.45007	-2.59675	-0.41154	-1.49236	-0.400021	-0.208308	-0.471495	-0.550072	-0.601726	-1.86806	-2.21588	-0.126962	-1.40766	-0.929324
Cluster_013169	-0.428075	0.00502684	-0.584897	-0.420271	-1.40786	-0.658826	-0.818012	-1.65339	-0.578638	-0.509038	-0.846627	-0.544454	-0.47657	-1.13086	-0.768348	-2.53068	-1.09989	-1.08278	-1.02451	-0.671516	-0.592929	-1.45921	-0.556041	-0.650813	-1.15658	-0.506573	-0.323354	-2.55418	-0.621953	-0.512232	-0.403783	-0.926126	-0.933843	-0.93408	0.0837145	-0.691514	-2.69927	-0.24008	-0.687122	-0.790925	-0.683185	-0.455001	-0.337757	-0.163313	-2.01468	-2.49116	-0.819292	-0.837708	-1.1319
Cluster_001942	-0.716331	-0.695567	-1.91507	-1.44129	-1.20874	-1.34203	-0.808103	-1.72346	-1.13761	-0.792885	-0.968843	-0.86552	-1.17693	-0.73648	-0.917552	-0.971372	-0.724098	-1.43907	-1.37029	-1.39668	-1.04691	-1.49946	-1.26645	-1.05425	-1.26898	-1.53963	-0.965286	-1.628	-0.727057	-0.643282	-1.12327	-1.16493	-1.66811	-1.32667	-1.82713	-1.75604	-1.73994	-1.03523	-0.636344	-1.21793	-1.11547	-1.57428	-1.15853	-1.03107	-1.4901	-1.10901	-1.05329	-0.673617	-0.600908
Cluster_005327	-1.46176	-0.695567	-1.50224	-0.98878	-1.37775	-1.4561	-1.53055	-2.61205	-1.31124	-1.04443	-1.02683	-1.38456	-1.04629	-2.13831	-1.31885	-2.66353	-1.43675	-2.08534	-2.25986	-2.1178	-1.27006	-1.87044	-1.39889	-1.6067	-2.12907	-0.917981	-0.955126	-2.9951	-1.16561	-1.25351	-1.00451	-1.27422	-2.00008	-1.40941	-0.854433	-1.77952	-3.34405	-0.975326	-1.22022	-1.42937	-1.39696	-1.13463	-0.643821	-0.591742	-2.05403	-3.0084	-1.58446	-1.54356	-1.66236
Cluster_005312	-1.85953	-1.05389	-1.35517	-1.1244	-1.88544	-1.78237	-1.47559	-1.75416	-1.56193	-1.09167	-1.43313	-1.3201	-1.53121	-2.71654	-1.56286	-2.69647	-1.60169	-1.70445	-1.75454	-1.58968	-1.05214	-1.96682	-0.883943	-2.11612	-1.95412	-0.562392	-1.30275	-3.18871	-1.21917	-0.975281	-2.40242	-2.86828	-1.46098	-2.33981	-0.723767	-1.05213	-3.0622	-1.247	-1.79771	-1.08047	-1.66349	-1.25021	-0.696382	-1.40205	-1.8906	-3.14182	-1.46878	-1.87475	-1.74643
Cluster_006515	-1.02434	-0.664196	-0.666542	-0.377946	-0.668777	-1.22627	-0.674277	-1.94359	-0.19419	-0.698981	-0.820137	-0.549504	-0.475185	-1.05145	-0.545042	-1.96147	-1.31355	-1.66178	-1.05407	-0.603119	-0.305363	-1.69294	-0.302219	-1.27934	-1.8273	-0.344634	-0.430494	-2.24992	-0.405824	-0.689626	-0.576215	-0.799723	-1.39373	-1.29671	-0.621954	-0.359095	-2.45675	-0.798348	-0.384412	-0.81689	-0.634527	-0.547884	-0.504496	-0.520027	-2.0466	-2.36348	-0.919962	-0.566349	-1.27355
Cluster_014765	-1.2987	-0.656695	-0.898389	-0.635333	-1.70664	-1.23566	-1.75877	-0.972332	-0.316793	-1.16803	-0.924172	-1.53946	-0.915209	-1.74514	-0.906879	-2.77051	-0.544654	-1.31799	-1.11829	-0.501765	-1.39514	-1.8965	-0.425708	-1.51375	-1.10143	-0.919694	-1.0726	-2.9652	-1.07384	-0.352032	-1.04061	-1.69499	-0.550992	-1.19732	-0.610846	-1.31734	-2.58708	-0.271587	-0.562183	-0.63197	-1.27814	-0.730708	-1.41021	-1.0338	-2.44081	-2.84625	-0.850326	-1.62246	-0.729887
Cluster_116284	-1.14864	-0.725879	-0.927609	-0.0769164	-1.72783	-1.0797	-0.767602	-1.70702	-0.380953	-1.02356	-0.415566	-1.25616	-0.848263	-2.05743	-0.963653	-3.2292	-1.32147	-1.86547	-2.34709	-1.54188	-0.891224	-2.982	-0.999739	-2.0154	-2.24967	-1.5425	-0.679955	-3.02424	-0.634303	-0.632858	-1.46542	-2.71435	-2.44524	-1.31357	-1.27742	-1.39739	-3.66555	-0.150087	-0.952614	-0.864711	-0.655017	-0.535804	-1.18509	-0.982342	-3.69261	-4.11607	-0.634307	-2.03478	-1.12681
Cluster_078059	-1.5867	-1.82322	-1.0478	-0.862262	-1.22327	-0.262284	-1.57977	-0.856634	-1.17764	-0.549847	-0.369505	-2.06461	-1.38553	-1.53631	-1.32802	-1.20829	-1.57224	-1.52211	-1.53344	-2.02008	-1.63515	-1.20658	-1.13444	-1.30567	-1.30374	-0.782485	-1.05963	-1.63552	-0.939529	-0.837322	-1.05833	-1.33748	-1.22029	-0.548518	-0.604316	-1.04822	-1.29877	-1.39582	-1.37447	-0.554585	-0.837448	-0.702786	-1.23128	-0.826955	-0.906297	-0.779155	-0.186172	-1.7558	-1.08349
Cluster_004812	-0.96803	0.185418	0.600016	0.182643	-1.68302	0.342569	-0.698959	-0.357323	0.461979	-0.232031	0.0418814	-0.219019	0.128256	-1.27192	-0.381497	-2.50075	-0.490296	-0.233673	-0.773672	-0.690821	-0.190441	-0.422375	0.0588558	-0.273571	-0.330611	-0.222444	0.209948	-2.3033	-0.0286044	0.0943551	-0.4803	-0.778325	-0.480674	-0.480939	0.764586	-0.220431	-2.06609	0.164669	-0.599055	-0.552341	-0.407506	0.410055	0.184565	0.216592	-0.903641	-2.6419	-0.468776	-0.931895	-0.384522
Cluster_005390	-0.992887	-0.63494	-1.81723	-0.630313	-2.01219	-1.14726	-0.860073	-2.57089	-1.40085	-0.989876	-1.25006	-1.4041	-1.24295	-1.46807	-1.43735	-3.06918	-1.8604	-2.42577	-2.23673	-1.76337	-0.83987	-3.20711	-1.64649	-1.46839	-2.62608	-2.03951	-1.31695	-2.88026	-1.03855	-1.09896	-1.38483	-1.83632	-2.6433	-2.10571	-1.68306	-1.51685	-3.51644	-0.809116	-1.68044	-1.48507	-1.1689	-1.61781	-1.70278	-0.838995	-2.56772	-3.14857	-1.19249	-0.793592	-1.69108
Cluster_006221	-1.49828	-0.46694	-0.601093	-0.301358	0.0733056	-1.12628	-0.919118	-1.10807	-0.314933	-0.41801	-0.924172	-0.299627	-0.248659	-1.66305	-0.301069	-1.82822	-1.12882	-0.479313	-0.833568	-1.49301	0.232805	-1.25488	-0.205793	-1.80689	-1.74343	-0.212225	0.166663	-1.37314	-0.306944	-0.368526	-0.262454	-0.60925	-1.09947	-1.02564	-0.0210208	-0.313737	-2.23749	-0.405041	-0.0542019	-0.132573	-0.544476	-0.59488	-0.221808	-0.170737	-1.07316	-2.49687	-0.795968	-1.28629	-0.843344
Cluster_026482	-1.56618	-1.74006	-1.89542	-1.87474	-1.58509	-2.53037	-2.26609	-1.2729	-1.77033	-2.95464	-1.88367	-2.77462	-2.00994	-1.40378	-1.55834	-1.50353	-1.23154	-1.35755	-1.65464	-0.991851	-2.52678	-1.2823	-1.04017	-1.98668	-1.33838	-1.51258	-2.62377	-1.93466	-3.06476	-2.40484	-1.86839	-2.11999	-1.53295	-0.733564	-1.34721	-1.1317	-1.85489	-1.92984	-1.74463	-1.36959	-1.87062	-2.41577	-2.16971	-2.4272	-1.7942	-1.51992	-2.50978	-2.84463	-2.227
Cluster_007700	-0.685948	-0.689109	-2.72356	-1.9029	-1.54363	-0.507147	-0.555378	-1.84115	-0.690712	-0.863026	-1.0146	-1.41328	-1.47796	-0.0941981	-0.410925	-0.207462	-0.797262	-2.74825	-0.929693	-0.672971	-0.70733	-1.78636	-1.13774	-0.559954	-1.21266	-2.24363	-0.685317	-2.59416	-0.653513	-0.114292	-0.951878	-0.509801	-2.43196	-1.06022	-2.18051	-1.64371	-3.22399	-1.34866	-0.33983	-0.851138	-1.16821	-0.971631	-2.19298	-0.742434	-1.06541	-2.4854	-1.11913	-0.0443482	-1.42281
Cluster_079272	-0.285667	-0.724138	-0.865461	-1.06168	-0.774637	-0.600136	-0.117042	-0.55912	-0.644734	-0.27528	-0.596237	-0.522429	-0.610386	-0.316264	-0.276868	-0.376129	-0.343326	-0.415388	-0.386025	-0.629992	-0.887605	-0.874673	-0.846771	-0.44397	-0.268977	-0.864933	-0.811155	-0.537474	-0.5632	-0.780706	-0.691651	-0.567472	-0.769926	-0.734696	-0.904626	-0.852454	-0.424014	-0.800124	-0.461252	-0.652622	-0.516142	-0.643404	-0.711894	-0.719321	-0.576906	-0.568608	-0.432885	-0.588856	-0.310565
Cluster_001488	-0.290362	-0.557412	-2.48341	-1.25456	-1.45609	-1.10626	0.290761	-1.1683	-0.688513	-0.594892	-0.947653	-0.391565	-0.677648	-0.520384	-0.667803	-1.49216	-0.676326	-1.74138	-1.7776	-1.126	-0.953652	-2.32461	-0.893284	-0.888422	-0.918133	-1.86797	-1.04704	-1.40429	-1.08667	-0.792941	-1.08636	-1.50756	-1.59919	-1.20395	-1.6874	-1.93713	-2.12197	-0.512653	-0.657833	-0.672825	-0.238593	-2.16257	-2.41496	-1.5217	-1.55619	-1.72668	-1.55091	-0.524557	-1.05341
Cluster_108655	-2.03505	-1.61557	-2.0478	-1.52407	-1.41931	-2.34304	-2.11292	-1.38421	-1.31032	-1.75354	-2.15297	-1.44008	-1.51575	-2.47965	-1.5364	-2.46059	-2.05443	-2.31615	-2.00949	-1.61316	-1.78675	-1.96159	-1.19055	-1.99074	-2.07337	-1.34145	-1.22236	-1.154	-1.84856	-1.857	-1.45327	-2.38301	-1.07534	-2.04838	-0.800302	-1.03859	-1.28616	-1.29933	-1.88184	-1.06563	-1.68543	-1.98059	-1.79744	-1.44071	-2.39475	-1.96839	-2.13738	-1.85158	-1.92742
Cluster_004906	0.55203	0.949804	0.630546	0.967287	0.764749	0.562744	0.66574	0.160534	0.744796	0.341314	0.565818	-0.0266254	0.600757	-0.444108	0.953373	-1.64638	-0.330898	0.242916	-0.399039	0.00814853	0.945221	-0.433024	0.540869	0.00148806	-0.542814	0.364714	0.991519	-1.68149	0.617008	0.606486	0.567921	-0.518896	-0.184899	0.2798	0.800059	0.733812	-1.96686	0.861704	0.564016	0.791301	0.746684	0.569473	0.505989	0.74798	-0.981764	-1.55059	0.365693	0.0101129	0.146525
Cluster_006562	-0.680119	-0.707105	-1.76498	-1.01219	-1.85026	-0.854921	-0.964407	-2.98995	-1.48139	-1.2868	-1.5052	-1.96144	-1.53595	-0.861419	-1.18114	-3.2747	-2.19478	-2.28478	-2.07172	-1.33965	-0.72308	-2.93507	-1.52585	-1.16647	-2.7446	-2.55564	-1.24427	-3.3254	-1.26306	-1.62101	-1.11289	-1.40886	-4.06272	-1.96187	-2.86869	-1.65853	-2.92069	-1.12682	-1.82273	-1.70342	-1.09651	-1.86479	-2.28834	-0.910912	-2.50871	-3.13606	-1.42195	-0.372587	-1.97512
Cluster_044232	-2.04285	-1.78163	-2.22389	-2.02714	-2.34919	-2.19506	-1.61809	-1.52599	-2.18168	-1.9221	-2.0146	-2.05872	-1.50822	-2.51015	-0.882949	-2.03103	-1.70435	-2.0763	-2.31346	-2.01365	-2.15568	-1.95899	-2.06189	-2.27	-2.43374	-1.91627	-1.95764	-1.74494	-1.9664	-1.87461	-1.3109	-2.74254	-1.27155	-1.63938	-0.808292	-0.428039	-2.00778	-1.31594	-2.26379	-1.75736	-2.05441	-2.12191	-2.26952	-2.26567	-2.25002	-2.08019	-2.09837	-2.03478	-2.10355
Cluster_088201	-2.12096	-3.40045	-2.01742	-2.28104	-2.71135	-1.9993	-3.3049	-0.563556	-3.01473	-2.97841	-2.07255	-3.45211	-2.17082	-2.62551	-3.26513	-1.73201	-1.88797	-1.63886	-2.07807	-1.64204	-3.27194	-2.01995	-2.49716	-1.8933	-1.55555	-1.67641	-3.0191	-1.74494	-3.15181	-2.54745	-2.21686	-2.5377	-1.09638	-1.28851	-1.45368	-1.89409	-1.36801	-2.28145	-2.33954	-2.10375	-2.7196	-2.08204	-2.32333	-3.28723	-1.75487	-1.38683	-1.69963	-3.01766	-2.21527
Cluster_001722	-2.51508	-2.85908	-2.19351	-2.90664	-1.77886	-1.49741	-1.74726	-0.271992	-2.47136	-2.91514	-2.62002	-3.10347	-1.98584	-2.52278	-2.27398	-1.52373	-2.29853	-1.82314	-2.50989	-1.72068	-2.30166	-1.70286	-1.81885	-2.32034	-1.87237	-2.01532	-2.58622	-2.00525	-3.08507	-2.40293	-2.44753	-2.67188	-1.79228	-2.04143	-1.86876	-2.38368	-2.18323	-2.15009	-2.46547	-2.30966	-2.7309	-2.81749	-2.23041	-2.72017	-2.51672	-2.37785	-3.13031	-1.81122	-2.83648
Cluster_010833	-0.777029	-1.63212	0.0986264	-0.939743	-0.728775	-2.06523	-1.34201	-1.04157	-1.06401	-1.41959	-1.47168	-1.064	-0.332628	-1.55471	-0.371138	-1.82822	-1.76281	-1.08789	-1.46106	-0.672971	-1.02907	-0.6751	-0.512286	-0.292304	-1.0319	-1.29751	-1.18034	-0.0310961	-1.45682	-0.655767	-0.829306	-1.2943	-1.10258	-1.39569	-0.388121	0.0184514	-1.37449	-0.377281	-1.26751	-1.0206	-0.644651	-0.545662	-0.789499	-0.93853	-1.14814	-1.26028	-0.923755	-0.449156	-1.25277
Cluster_080250	-0.76985	-1.24876	-1.53511	-1.50704	-1.19193	-0.701337	-0.242646	-0.846252	-1.21654	-0.621815	-0.914485	-0.858221	-1.18113	-0.975324	-0.806468	-1.08065	-0.942037	-1.08278	-0.912659	-1.21471	-1.53803	-1.69154	-1.30125	-1.00095	-0.889323	-1.48586	-1.25365	-1.20296	-1.06588	-1.34845	-1.21237	-1.12837	-1.18869	-1.22099	-1.27742	-1.39957	-0.861521	-1.33139	-0.889227	-1.2087	-1.08337	-1.26447	-1.29743	-1.26346	-1.00454	-1.05315	-0.890755	-1.17697	-1.00645
Cluster_013465	-0.111917	-0.113478	-0.584175	-0.143863	-0.408769	-0.715423	-0.48791	-0.736537	-0.61043	-0.23825	-0.273507	-0.446041	-0.469687	-0.506704	-0.430595	-0.9497	-0.817655	-0.931845	-0.284968	0.075529	-0.271363	-0.851864	-0.0375274	-0.661878	-0.861782	-0.323684	-0.365157	-2.05711	-0.29819	-0.424255	-0.106107	-0.443176	-0.859991	-0.714751	-0.229297	-0.658535	-2.47979	-0.396525	-0.160222	-0.266111	-0.46856	-0.458613	-0.196984	-0.193802	-1.37655	-2.16955	-0.771145	-0.030505	-1.10799
Cluster_001041	-2.58992	-2.9801	-3.18247	-3.02474	-3.49387	-2.87707	-3.12997	-1.07211	-2.47034	-3.53119	-2.42196	-3.53382	-1.66892	-2.55053	-3.18206	-1.87205	-2.19924	-3.16363	-1.86979	-1.65864	-2.8936	-2.75247	-2.48687	-1.62176	-1.38993	-1.88348	-3.03825	-2.2359	-3.19686	-2.65262	-2.30565	-3.00847	-1.35406	-0.956167	-1.41243	-2.02361	-2.57442	-1.95199	-2.627	-2.0206	-3.07829	-3.05183	-3.1833	-3.11333	-1.53756	-2.06071	-3.12137	-2.77545	-2.43729
Cluster_013501	-1.5867	-1.58552	-1.96583	-1.44129	-1.92819	-2.24375	-1.33867	-2.46681	-1.60497	-1.26963	-1.71156	-1.7256	-1.85154	-2.01003	-1.00884	-2.63	-2.28741	-2.72914	-1.78157	-1.41965	-1.63113	-2.59959	-1.41553	-2.27354	-3.11643	-1.34418	-1.72483	-3.36806	-1.71937	-1.80298	-1.58222	-1.88154	-2.67139	-2.46337	-1.47668	-0.792296	-3.45418	-1.54703	-1.4248	-1.52628	-1.34877	-1.88853	-1.66574	-1.58683	-2.92018	-3.54116	-2.00381	-1.42844	-2.22811
Cluster_027164	-1.93801	-1.89936	-1.41487	-2.31189	-1.70306	-2.35532	-1.22099	-1.26164	-2.04203	-1.71746	-2.11296	-1.4947	-1.71204	-2.13243	-1.98706	-1.9713	-2.0148	-1.46277	-2.32922	-1.70158	-2.02411	-1.10512	-1.82204	-1.99965	-1.94473	-1.77015	-1.84878	-1.58882	-1.852	-1.60461	-1.52121	-1.65706	-0.907141	-1.5855	-1.66282	-1.12236	-1.14041	-1.78957	-2.27202	-1.80873	-1.59807	-1.94029	-1.23963	-2.10809	-1.95413	-1.00702	-2.04974	-1.97092	-1.85538
Cluster_006442	-0.423241	0.156676	-0.731314	-0.223044	-0.720342	-0.801338	-0.671884	-1.32577	-0.375584	0.0302741	-0.400641	-0.274644	-0.0457717	-1.29404	-0.499502	-2.36138	-0.176677	-1.30463	-1.09801	-0.827041	-0.480747	-1.59435	-0.51386	-0.769425	-1.22215	-0.552699	-0.155746	-2.97774	-0.263057	-0.392526	-0.221939	-0.782521	-1.16642	-0.766445	-0.194301	-0.817883	-2.3809	0.0889478	0.0172015	-0.561389	-0.469928	-0.362974	-0.16971	0.0526069	-1.69035	-2.73752	-0.947236	-0.899226	-0.81331
Cluster_012060	-1.26403	-0.741867	-0.138462	-0.764407	-1.01038	-1.58104	-1.01498	-1.00805	-0.898819	-0.60449	-0.972477	-0.603523	-0.534364	-1.7308	-0.964226	-2.36935	-1.05293	-1.45873	-1.57596	-1.5674	-0.778261	-0.727937	-0.645417	-1.25561	-1.20915	-0.990376	-0.804006	0.235093	-0.764846	-0.331828	-1.31415	-1.32627	-1.25883	-1.91649	-0.419431	-0.363098	-0.301522	-0.65476	-1.24383	-0.698693	-1.05506	-0.607469	-0.722552	-0.745236	-1.17007	-0.894895	-0.905113	-1.1459	-0.989893
Cluster_006427	-1.08096	-0.594448	-0.996416	-1.19979	-1.86684	-1.61377	-1.19716	-0.95442	-1.89527	-1.63724	-1.37778	-0.554614	-1.62772	-2.34488	-1.13378	-2.57433	-0.801264	-1.37599	-1.01486	-0.683295	-0.642257	-2.23636	-0.434153	-1.7553	-1.62857	-0.583242	-0.945199	-2.77894	-0.845156	-0.365733	-2.39435	-2.53614	-1.05527	-2.02343	-0.492538	-0.666548	-2.51991	-1.41962	-0.939776	-0.563681	-1.26257	-1.05977	-0.637122	-1.42496	-1.62017	-2.59286	-1.81631	-1.42421	-1.72585
Cluster_001151	0.181217	-0.251674	-1.59885	-1.14386	-1.01219	-0.870553	-0.0272396	-0.281669	-0.251179	-0.804265	-0.72996	-0.59498	0.151737	-0.545412	-0.623787	-0.448011	0.908037	-0.529939	-0.513643	0.250752	-0.904134	-1.34798	0.121566	-0.209746	0.213017	-0.880335	-1.09975	-1.27437	-0.880484	-0.659402	-0.786944	-0.886873	-0.276181	0.176259	-0.502108	-0.896835	-0.990937	0.0604593	-0.176535	-0.0205987	-0.368927	-1.73583	-1.47377	-1.20177	-0.200455	-0.953259	-1.24267	-1.0305	-0.710053
Cluster_011506	0.870517	0.575151	0.845743	0.754679	0.92328	0.368242	0.614588	0.380359	0.613612	0.405108	0.309911	0.0390133	0.451132	0.615702	0.915773	-0.266167	-0.32014	0.344596	0.450518	0.973386	0.671889	0.585812	0.83841	0.738854	0.680038	0.0854254	0.630302	-0.404291	0.488543	0.53573	0.581263	0.0208831	-0.0902611	0.164978	0.690914	0.541497	-1.48551	0.76041	0.617262	0.571477	0.708441	0.61156	0.31982	0.308873	0.405262	-0.586133	0.497907	1.01397	-0.232932
Cluster_054168	-2.369	-2.0429	-2.58636	-1.37795	-2.85655	-2.73964	-1.61389	-3.11337	-2.24762	-1.41486	-1.98733	-2.11346	-2.06962	-2.9007	-2.37977	-5.86622	-2.16544	-2.92052	-2.76625	-2.53185	-1.67745	-3.68192	-1.99733	-2.19598	-2.53543	-2.89878	-1.79872	-2.89194	-2.09196	-2.09672	-2.65341	-3.2524	-3.16099	-3.40762	-2.87673	-2.79896	-3.41027	-1.63001	-2.44731	-2.10375	-2.10761	-2.40657	-2.7784	-2.03654	-3.33992	-3.32239	-1.782	-2.44128	-2.27692
Cluster_101116	-1.85623	-1.87166	-1.98902	-2.51975	-1.09612	-1.73661	-1.90665	-1.1405	-1.46535	-2.66536	-1.86618	-2.55074	-2.01295	-1.61297	-2.1301	-1.65329	-1.8382	-1.73123	-1.78557	-1.76879	-1.62914	-0.921852	-1.22563	-1.80689	-1.16914	-1.14963	-1.34498	-0.833988	-2.01063	-1.97152	-1.57324	-1.709	-1.02811	-1.65798	-1.06449	-1.3922	-0.982911	-1.89305	-1.99284	-1.24465	-1.95815	-2.13463	-1.49084	-1.57623	-1.44271	-1.34971	-2.4811	-1.58886	-2.2534
Cluster_006369	-1.43625	-1.32969	-2.39271	-1.78688	-2.79795	-1.70134	-1.14167	-2.82803	-2.50754	-1.20029	-1.99112	-1.72942	-1.7266	-1.60026	-1.42065	-2.43071	-1.86735	-2.57717	-1.91905	-1.55948	-1.85298	-2.39567	-2.09364	-1.91144	-2.2628	-2.52755	-1.58787	-2.45413	-1.59443	-1.54322	-1.99659	-2.41618	-1.82399	-2.48031	-2.17781	-2.31016	-3.27784	-1.44166	-1.38778	-1.50169	-1.43823	-2.38643	-2.08428	-2.02568	-1.80462	-2.71601	-1.04014	-1.30351	-2.02956
Cluster_036379	-0.87986	-0.966742	-0.392496	-0.336554	-0.102786	0.149444	-0.436411	-1.28919	-1.04967	-0.969726	-0.32539	-1.22379	-0.671084	-0.716927	-0.138031	-0.528933	-1.78161	-0.564438	-0.327633	-0.899214	-0.751108	-0.414188	-0.601799	-0.894124	-0.619492	-1.70581	-1.12499	-1.02454	-0.825262	-1.08708	-0.483499	-0.46292	-1.27946	-0.477162	-1.09017	-0.934124	-1.48131	-1.08714	-1.26369	-0.421841	-0.125269	-0.610032	-0.646077	-0.931999	-0.888036	-1.01724	-0.249071	-0.469731	-0.999603
Cluster_011263	-0.694842	-0.899361	-0.381953	-1.09271	0.0293683	-1.47216	-1.15963	-1.1683	-1.03045	-1.16099	-1.27497	-1.5495	-0.300941	-1.22548	-0.55386	-1.5342	-1.92276	-0.796085	-1.38124	-0.130154	-0.384261	-0.131224	-0.205793	-0.762305	-0.444401	-1.25836	-0.854716	-0.905451	-1.05529	-0.603009	-0.769538	-0.86086	-1.0126	-1.79156	-0.257528	-0.633094	-1.88556	-0.855075	-1.0542	-0.893199	-1.08281	-1.19545	-0.512737	-0.867839	-1.3447	-1.43098	-1.44791	-0.0613816	-1.60091
Cluster_004580	-1.11902	-1.41965	-2.22705	-1.60657	-2.50157	-1.70134	-0.898531	-2.81819	-1.76507	-1.34015	-1.90814	-1.37426	-0.662484	-1.52916	-0.768348	-3.20522	-1.92315	-2.4903	-1.94243	-1.05728	-1.58031	-2.93612	-2.02456	-1.44738	-2.3465	-2.21222	-1.2477	-1.82217	-1.34491	-0.956797	-1.65559	-2.81219	-2.54248	-2.58452	-2.2385	-1.42109	-2.54464	-0.762632	-1.13119	-0.648412	-0.831108	-2.13035	-2.43434	-1.62774	-2.85032	-2.7669	-1.53041	-0.675493	-1.74643
Cluster_085383	-1.23503	-1.54689	-2.28459	-2.46338	-1.41931	-1.66445	-1.56089	-0.533415	-1.31124	-1.92888	-1.57527	-1.69614	-1.74423	-1.49181	-1.26871	-0.856946	-1.12204	-0.762445	-1.04084	-0.787352	-2.34784	-1.03817	-1.68214	-1.61921	-0.857616	-0.823127	-1.24135	-1.91617	-1.77628	-1.62101	-0.954245	-1.9117	-0.505234	-0.610325	-0.754205	-0.683031	-2.08617	-1.62881	-1.38107	-0.846706	-1.3711	-1.67506	-2.67915	-2.45882	-0.810989	-0.879566	-1.39407	-2.13059	-1.72184
Cluster_012525	-0.633493	-0.18007	0.571232	0.370242	0.613734	0.194767	-0.513654	0.445271	0.387733	-0.101468	0.16682	-0.377667	0.0531917	-0.585885	-0.0827189	-0.130644	-0.670335	0.0760516	-0.154353	-0.0502775	0.185222	0.809574	0.388441	-0.538343	0.578975	0.144053	0.307887	-0.118561	0.211987	0.191908	-0.0831574	0.121096	-0.220291	-0.249709	0.418824	0.00315179	-0.130987	-0.104729	-0.30635	0.312146	-0.0930399	0.391251	0.312417	0.216592	0.598353	0.0584795	-0.463464	0.337472	-0.568939
Cluster_004643	-0.472395	-0.267772	-2.1085	-0.912351	-2.09833	-1.03431	-0.0734179	-2.6078	-1.69962	-0.450803	-1.34819	-0.903978	-0.926791	-1.17717	-0.925864	-3.45382	-1.19025	-2.4738	-2.15176	-1.20568	-0.820916	-1.771	-2.07032	-1.21673	-2.5179	-2.59856	-1.12499	-2.08091	-0.549246	-0.862792	-1.51947	-2.69989	-2.45818	-2.33758	-2.23234	-1.91222	-2.47281	-0.267913	-1.49886	-1.0408	-0.837448	-1.6244	-2.2051	-1.22236	-2.96053	-2.67383	-0.876856	-0.370719	-1.25412
Cluster_090726	-1.26962	-1.71724	-0.934019	-1.46717	-1.83068	-1.70911	-1.57023	-1.60961	-1.2609	-0.996406	-1.08803	-1.6554	-0.384403	-1.47117	-1.61345	-0.775913	-1.06457	-0.77894	-1.4746	-1.66718	-1.85465	-1.3641	-1.13116	-0.97657	-0.80268	-1.53606	-1.76181	-1.07367	-1.38299	-1.31088	-1.00718	-1.75397	-0.858207	-1.38695	-1.68306	-0.604831	-0.954275	-1.4401	-0.886022	-1.70184	-1.64877	-1.03514	-1.1232	-1.77883	-0.481997	-1.53441	-1.52734	-0.283993	-0.754949
Cluster_006049	-1.30233	-0.117757	0.0833865	0.316659	-0.0307519	-0.267357	-1.05343	-0.309077	0.466608	-0.247749	-0.390012	-0.586601	0.215407	-1.36323	-0.467318	-1.35459	-1.54022	-0.562731	-0.981406	-1.04682	-0.407491	-0.328178	-0.408056	-0.684893	-0.172334	-0.413794	0.15901	-1.78584	-0.0902349	-0.109122	-0.327395	-0.448028	-0.889571	-0.496382	0.233415	-0.480068	-1.74247	-0.0413859	-0.60738	-0.0842678	-0.496771	0.101601	0.0876553	0.276689	-0.377333	-1.31965	-1.19391	-0.686923	-0.0457802
Cluster_075494	-1.24343	-1.89936	-1.27387	-1.41013	-2.22922	-1.5161	-1.60562	-1.67359	-1.99073	-1.36041	-1.69972	-2.21607	-1.5992	-1.73363	-1.69468	-1.70502	-1.36782	-1.37048	-1.78557	-1.52809	-1.72062	-1.87467	-1.8914	-1.6321	-1.61949	-1.50857	-1.98098	-1.44758	-1.96597	-1.8961	-1.84748	-1.51206	-1.92963	-1.80335	-1.81997	-1.92085	-1.73243	-1.72512	-1.5724	-1.91846	-1.74054	-1.39622	-1.58597	-1.73277	-1.85841	-1.30604	-1.58099	-1.92851	-1.12986
Cluster_006043	-1.73564	-0.385681	0.0707973	-0.325417	-0.601712	-0.712253	-1.1111	0.208307	-1.26337	-0.767438	-0.983566	-0.485835	-1.37005	-2.06996	-0.647995	-1.98543	-1.50835	-0.298099	-0.935901	-0.814749	-0.256785	-0.444731	-0.07032	-1.95564	-0.407948	-0.182935	-0.21408	-2.43539	-0.325	0.119357	-1.92223	-2.19582	-0.592385	-1.87542	0.246811	0.00487861	-2.50967	-0.793062	-1.22368	0.253279	-0.888201	-0.0634014	-0.103303	-1.22236	-1.04294	-1.47121	-1.2317	-0.902385	-1.2764
Cluster_054720	-0.700874	-0.652256	-0.907406	-1.45962	-0.0232315	-1.16036	-0.530555	-2.57182	-0.839051	-1.34147	-1.95812	-1.73718	-0.907656	-0.853866	-0.369678	-0.596752	-1.87685	-0.449443	-1.10132	-0.7817	-0.432666	-0.220043	-0.424423	-0.887479	-0.792301	-1.60932	-0.476335	-1.21074	-1.51462	-0.922035	-0.337027	-0.525845	-1.64354	-1.51444	-2.49812	-0.884639	-1.34708	-1.12306	-1.0718	-0.47	-0.678731	-1.45771	-0.08428	-0.6256	-1.31366	-0.622067	-1.60045	-0.252354	-1.9332
Cluster_041600	-0.431328	-0.832043	0.0802732	-0.136685	-0.373554	-0.84839	-1.22609	0.119983	-0.797658	-1.12174	-0.318859	-1.9233	-0.871744	-1.07759	-0.71679	-0.46574	-1.35181	-0.632812	-0.976385	-0.519822	-0.0167694	0.0435838	-0.118291	-0.933656	-0.601883	0.411185	-0.412136	-0.145936	-0.545826	-0.587272	-0.159791	-0.427071	-0.0580764	0.0205612	-0.188733	-0.136451	-0.0963681	-0.997182	-0.904505	-0.124139	-0.559367	-0.138948	0.23049	-0.174497	-0.634185	0.0346766	-0.591494	-0.669889	-1.01108
Cluster_074617	-0.722671	-0.90989	-1.4963	-1.15301	-1.33751	-1.39192	-0.985012	-0.821333	-0.820826	-1.231	-0.869047	-0.926981	-0.825986	-1.02235	-1.25618	-0.849585	-0.291863	-1.30275	-0.793689	-0.763372	-1.2362	-1.22193	-0.762251	-0.888422	-0.550411	-1.34601	-1.29941	-1.29813	-0.866007	-0.932175	-1.12679	-1.21103	-0.854662	-0.864577	-1.13178	-1.50834	-1.12116	-1.05398	-0.601812	-1.05127	-0.857043	-1.28162	-1.18902	-1.31559	-0.82845	-0.94152	-1.33622	-0.9822	-0.799752
Cluster_075633	-2.13035	-2.23224	-2.06058	-1.29363	-2.6461	-0.368397	-2.62087	-1.55912	-2.06834	-0.228954	-0.389059	-2.53115	-1.99082	-1.83196	-2.2077	-1.84595	-1.78937	-2.19425	-2.04922	-2.71018	-2.64257	-2.3056	-2.46361	-2.14203	-2.13417	-1.75697	-2.02586	-1.95396	-1.2915	-1.75268	-2.00451	-2.22027	-2.13839	-1.71801	-1.82353	-2.26298	-2.025	-2.0202	-1.61019	-1.73463	-1.87062	-0.712437	-2.1335	-2.17074	-1.87545	-1.51555	-0.230924	-2.70045	-1.52122
Cluster_036135	-0.839177	-1.78562	-1.44053	-1.4237	-1.26348	-1.75539	-1.07222	-1.53425	-1.65476	-1.98563	-1.2239	-1.90099	-1.19614	-1.48057	-1.16175	-1.25955	-1.37984	-1.82626	-1.76978	-1.18719	-1.50247	-1.30235	-1.41178	-1.41764	-1.29799	-1.87411	-1.70887	-1.85234	-1.78505	-1.76182	-0.62341	-1.47939	-1.63387	-1.55447	-1.4783	-1.60977	-1.98345	-1.54803	-1.63935	-1.43788	-1.61688	-1.40655	-0.638231	-0.636404	-1.34911	-1.30604	-1.42678	-0.918531	-1.58029
Cluster_005913	-0.353783	-0.0286563	-0.59292	-0.459616	-0.633951	-0.705982	-0.551744	-1.38421	-0.534929	-0.291495	-0.368596	-0.130254	-0.222378	-1.07261	-0.467318	-1.52546	-0.34473	-0.985194	-0.651677	-0.317241	-0.132902	-1.30751	-0.144422	-1.32587	-1.39525	-0.164452	-0.254653	-2.18226	-0.218367	-0.576586	0.000787651	-0.510927	-0.859991	-0.820966	-0.280829	-0.709886	-2.42575	-0.349926	0.363656	-0.345988	-0.405139	-0.611318	-0.173503	-0.170737	-1.49524	-2.52414	-1.25069	-0.567813	-1.55787
Cluster_013428	-2.13056	-1.97906	-1.98537	-1.0082	-1.93271	-2.56286	-1.4378	-1.74323	-1.39189	-1.2787	-1.77156	-0.988012	-1.00974	-2.7636	-1.87741	-3.41254	-2.175	-2.3252	-2.50562	-0.573156	-1.22823	-2.83712	-1.19811	-2.41039	-2.7975	-2.09237	-1.14785	-2.84033	-1.88418	-1.75268	-1.34338	-3.03541	-2.92578	-3.08668	-1.0583	-0.797731	-3.08687	-1.70038	-1.63336	-1.28808	-2.01379	-1.8401	-1.7239	-1.7758	-3.63744	-3.46085	-1.68619	-0.986027	-1.80754
Cluster_034060	-1.33117	-0.832043	-0.940526	-2.03835	-0.859109	-1.37271	-1.90665	-1.21766	-1.12484	-1.56731	-1.15205	-1.7218	-0.804797	-1.43976	-1.40456	-1.01718	-1.11205	-0.0613229	-1.13957	-0.557238	-1.1762	-0.337348	-0.902829	-1.34978	-1.05332	-0.350149	-0.42232	-0.930898	-1.53739	-1.13452	-1.05833	-1.19493	-0.61112	-0.806012	-1.11279	-0.671427	-0.621356	-1.2167	-1.09099	-0.87166	-1.16753	-0.687162	-0.333882	-0.881086	-1.2809	-0.471208	-0.715842	-1.87475	-1.3882
Cluster_069413	-1.72267	-1.81032	-1.90893	-1.8148	-1.38627	-1.55941	-1.48171	-0.607633	-1.58724	-1.70201	-1.54834	-1.41514	-1.6085	-1.48535	-1.60335	-1.22965	-1.48444	-1.60566	-1.24962	-1.59209	-1.91937	-1.64272	-1.45224	-1.31692	-1.48201	-0.885064	-1.71461	-1.28019	-1.68992	-1.21974	-1.3246	-1.92907	-0.631755	-0.773827	-0.961387	-1.56851	-1.09294	-1.82203	-1.39631	-1.54348	-1.51614	-1.48767	-1.69133	-2.2866	-1.28216	-1.08019	-1.73269	-1.97841	-1.62255
Cluster_006361	-1.91549	-1.97286	-1.88521	-1.74376	-2.5136	-1.90607	-2.17034	-1.74729	-2.11181	-2.04767	-1.94422	-2.41017	-2.05978	-1.69561	-1.86014	-1.64183	-2.11996	-2.47779	-1.67598	-0.937673	-2.29174	-1.80591	-1.46473	-1.88015	-1.39525	-1.96298	-2.33047	-1.5656	-2.3145	-1.93907	-1.90707	-1.85584	-1.02811	-1.68443	-1.67452	-2.65217	-2.23161	-1.92984	-1.58552	-2.08809	-2.03083	-1.98666	-2.47011	-2.31767	-1.55146	-1.94152	-1.88029	-1.58426	-2.29094
Cluster_013532	-2.51695	-1.67337	-1.21764	-1.18962	-1.7778	-1.67447	-1.76169	-2.07499	-1.60316	-1.22895	-1.74267	-1.7825	-1.75201	-3.06082	-2.08671	-3.23243	-1.74127	-2.29513	-2.47821	-2.75318	-2.17271	-2.20766	-1.99974	-2.75199	-2.57562	-1.72953	-1.59989	-1.38257	-1.54413	-1.6111	-1.93794	-2.23674	-2.66696	-2.48307	-1.42464	-1.64679	-1.51457	-1.2475	-1.95243	-1.4997	-1.72547	-1.32337	-1.7504	-1.21401	-2.9365	-2.64529	-1.77926	-2.20467	-2.04549
Cluster_045594	-1.09428	-0.894191	-1.02932	-1.33655	-0.931195	-0.91354	-0.80485	-1.06356	-1.0407	-1.06776	-0.911303	-0.436147	-1.1875	-1.27192	-1.23005	-0.817922	-1.32683	-0.634818	-1.31657	-0.58134	-1.14252	-0.394018	-0.36571	-1.11106	-0.914573	-0.358084	-0.672034	-0.796699	-0.678208	-1.07741	-1.07368	-1.067	-0.404864	-0.550739	-0.9747	-0.880648	-0.950158	-1.02615	-1.47138	-0.618728	-0.899105	-0.848914	-0.368874	-0.956441	-1.53756	-0.609756	-0.722981	-1.11122	-1.16488
Cluster_112693	-2.3848	-2.14973	-1.52872	-1.6993	-1.659	-2.24759	-1.82475	-1.72995	-1.93986	-1.49562	-2.11649	-2.04087	-1.7073	-2.68796	-1.69468	-2.95315	-2.27761	-1.77337	-2.38318	-2.1873	-1.94124	-1.27475	-1.58477	-1.9636	-2.36643	-1.89957	-1.85472	-1.18782	-2.03336	-1.9154	-1.70215	-2.0136	-1.25883	-2.04143	-1.5744	-1.13407	-1.4841	-1.7466	-2.309	-1.874	-2.12866	-1.9746	-1.48926	-1.99465	-2.40922	-1.45016	-1.86672	-2.17121	-2.15521
Cluster_056775	-0.7593	-0.923421	-2.20844	-1.42027	-0.802876	-1.40185	-0.914922	-3.14149	-1.82984	-1.18989	-2.0106	-1.89831	-2.01847	-1.52038	-1.59838	-1.46574	-2.04068	-1.22342	-2.84075	-1.78735	-0.628148	-1.2418	-1.55517	-1.9968	-1.39704	-3.07771	-1.28792	-3.05283	-1.64487	-1.90564	-1.4827	-1.33521	-3.50304	-1.51036	-2.89002	-2.53221	-3.16277	-1.56015	-2.13311	-1.77196	-1.76959	-1.58995	-0.559235	-1.31874	-2.25207	-1.87706	-1.86009	-1.62749	-2.09678
Cluster_031098	-0.550859	-0.667233	-0.110919	-0.828593	-0.76016	-0.750186	-0.953775	-0.0987969	-0.601363	-1.10223	-0.807474	-1.02132	-0.125777	-0.708809	-0.527924	-0.123728	-0.918761	0.430402	-0.333273	0.0141805	-0.689839	0.16788	-0.340668	-0.412877	-0.456578	-0.118695	-0.456776	0.0728301	-1.24225	-0.0674957	-0.233521	-0.400032	0.219786	-0.133204	-0.284262	-0.259801	0.0498419	-0.36797	-0.601812	-0.250193	-0.444648	0.0371429	-0.147623	-0.474772	-0.295663	0.122938	-0.319794	-1.20852	-0.384522
Cluster_008579	-0.0307838	0.0874371	-1.74468	-0.582066	-0.145075	-0.0834002	0.373396	-0.86727	0.0601444	-0.227934	-0.615054	-0.146012	-0.117808	0.0349524	-0.00316151	-0.151346	-0.649997	-0.334794	-0.526738	-0.251765	-0.22823	-0.63776	-0.194314	-0.482994	-0.359256	-1.01532	0.0946293	-1.37107	-0.91494	-0.0429836	-0.119786	-0.15438	-1.10888	-0.344306	-0.926751	-0.646786	-2.10003	6.76019e-06	-0.37941	-0.00129358	0.430414	-1.24574	-1.21757	-0.570553	-0.284064	-1.41604	-0.0902388	-0.411739	-0.79454
Cluster_051751	-0.791752	-1.12557	-0.49454	-1.33374	-0.780993	-1.07604	-1.32773	-1.60961	-0.711021	-1.52896	-1.99112	-1.81604	-1.07835	-1.09485	-0.621178	-0.887706	-1.6586	-0.935848	-1.15435	-0.265232	-1.00245	-0.245783	-0.118291	-1.02355	-0.77226	-1.03056	-0.750693	-1.0213	-1.51146	-0.551679	-0.582219	-0.602234	-0.744538	-1.29671	-1.12695	-1.16864	-1.28883	-0.823902	-0.789111	-0.38075	-1.06735	-1.43566	-0.606126	-0.854984	-1.25043	-0.667363	-1.72059	-0.527222	-1.49445
Cluster_127707	-0.542343	-0.619651	-1.29931	-0.858493	-0.345264	-0.821172	-0.942951	-1.96105	-0.697377	-0.723804	-0.802511	-0.884873	-0.907656	-1.21075	-0.688559	-1.0188	-1.27598	-0.979377	-1.13057	-0.837557	-0.472355	-0.727937	-0.477585	-0.863651	-0.550411	-1.25463	-0.781553	-1.38046	-0.673613	-0.842854	-0.565418	-0.461911	-1.45885	-1.36802	-1.51835	-1.47018	-2.58169	-0.997182	-1.11828	-0.739772	-0.812624	-0.621753	-0.344482	-0.498002	-1.13848	-1.22719	-1.01499	-0.310751	-1.36834
Cluster_001542	0.0762638	-0.326893	-2.32635	-1.29619	-1.8154	-1.3495	0.583919	-1.49597	-0.339756	-0.509038	-0.528196	-0.317117	-0.3499	-0.745138	-1.09339	-1.17002	0.366709	-1.09595	-0.997481	-0.504723	-1.31058	-1.7	-0.97855	-0.693848	-0.000542948	-1.09493	-1.66943	-1.81926	-0.377178	-0.810669	-1.41392	-1.66502	-1.67273	-0.698802	-1.55276	-1.86377	-1.37887	0.309416	-0.309161	-0.390664	-0.203089	-2.61196	-2.02629	-2.10486	-0.550283	-1.43728	-1.48097	-0.851584	-0.547083
Cluster_044608	0.513006	0.688155	0.202076	0.61894	0.864685	0.295572	0.235362	-0.29109	0.357244	0.191875	0.274196	-0.251021	0.192239	0.160857	0.360225	0.281694	-0.421388	0.369185	-0.047407	0.3525	0.876506	0.431647	0.674918	0.189183	0.569388	0.180976	0.591445	-0.205071	0.405569	0.380662	0.561455	0.613729	-0.276181	-0.0460536	0.109522	-0.0600622	-1.13661	0.113516	0.0904678	0.648408	0.25173	0.424533	0.82267	0.659121	-0.0181144	-0.126829	0.133284	0.70362	-0.182929
Cluster_040534	-0.899082	-1.79574	-0.524922	-1.14206	-1.0462	-1.26963	-2.23358	-1.02064	-1.52129	-2.19313	-1.25774	-2.35392	-1.72908	-1.61729	-0.959099	-1.17772	-1.71742	-1.47651	-1.48253	-1.27097	-0.768563	-0.84188	-0.812532	-1.20093	-1.23679	-0.97451	-1.08937	-0.737677	-1.16775	-1.44603	-1.07682	-1.54251	-1.25304	-0.87385	-1.12936	-0.774308	-1.00792	-1.44088	-1.62745	-0.883494	-1.18995	-1.21055	-0.922912	-1.30834	-1.35059	-0.567383	-1.67316	-1.20341	-1.52122
Cluster_005295	-1.30844	-0.56941	0.0723911	-0.0513179	-0.0642516	-0.318439	-0.325574	-0.718331	0.138673	-0.0791919	-0.503956	-0.418888	-0.0116434	-1.53451	-0.505438	-1.38355	-1.13833	-0.452076	-0.929693	-0.896768	-0.084931	-0.324564	-0.0906585	-1.3069	-0.330611	-0.176686	0.155132	-0.759827	-0.119219	-0.334411	-0.422208	-0.435523	-0.789231	-0.952407	-0.00623491	-0.550804	-0.864874	-0.54111	-0.345925	0.168457	-0.401613	-0.195949	-0.16971	-0.163313	-0.109885	-1.33299	-0.825324	-0.480397	-0.574579
Cluster_013732	-1.3497	-1.23502	-0.0942586	-0.663138	-0.472033	-0.64373	-1.38541	-1.56178	-0.03971	-1.43739	-1.62642	-1.45822	-0.100541	-1.38812	-0.0980396	-1.71831	-1.78161	-0.807903	-0.973896	-0.727232	-0.62617	-0.961586	-0.368521	-0.923302	-0.751476	-0.667676	-0.628506	-1.95003	-0.987635	-0.430674	-0.278677	-0.421527	-1.24647	-1.47218	-1.08578	-0.664933	-3.08338	-0.793062	-0.830632	-0.18693	-0.596239	-0.782922	-0.827287	-0.239121	-1.49112	-3.10338	-1.35741	-0.700649	-1.1178
Cluster_112576	-1.90911	-1.28639	-1.42326	-1.33095	-1.42071	-1.74505	-1.4942	-1.59691	-1.28275	-1.27528	-1.54696	-1.38283	-1.26284	-2.05945	-1.68553	-1.80128	-1.6824	-1.4907	-1.98127	-1.41479	-1.63818	-1.32757	-1.37192	-2.06881	-1.96117	-1.35154	-1.28738	-0.957929	-1.45682	-1.28393	-1.61572	-1.84841	-1.61314	-1.79676	-1.49421	-1.5621	-1.50417	-1.17468	-1.74849	-1.49379	-1.53802	-1.35791	-1.15486	-1.28727	-2.32999	-1.40665	-1.57926	-1.66804	-1.55515
Cluster_013734	-1.34166	-1.25226	-0.120734	-0.683341	-0.475716	-0.63439	-1.32773	-1.46292	-0.0761577	-1.3759	-1.57235	-1.52005	-0.124542	-1.38941	-0.127891	-1.70765	-1.48058	-0.826257	-0.972657	-0.732214	-0.654725	-0.964195	-0.387544	-0.959003	-0.759671	-0.694426	-0.672034	-2.0478	-0.996679	-0.449391	-0.289326	-0.464944	-1.24128	-1.32314	-1.1036	-0.687252	-2.71749	-0.769213	-0.871369	-0.203655	-0.611151	-0.792595	-0.835956	-0.271879	-1.42126	-2.47383	-1.38848	-0.767264	-1.11978
Cluster_128009	-1.34835	-0.994973	-0.625784	-0.821644	-0.834285	-0.729982	-1.5856	-2.01304	-0.658843	-1.20124	-1.38338	-2.01486	-0.810746	-1.44703	-0.572053	-1.84595	-1.8625	-1.0238	-0.978261	-1.24193	-0.768563	-1.32217	-0.703561	-1.27587	-1.05413	-1.50196	-0.881419	-2.15984	-1.28961	-0.975281	-0.594482	-0.824547	-1.72446	-1.5831	-2.04618	-1.44958	-2.94958	-1.31536	-1.08759	-0.802716	-1.07062	-0.712437	-0.627264	-0.792715	-1.50359	-3.06353	-0.692858	-1.25378	-1.14968
Cluster_006272	-1.91396	-1.56098	-0.57773	-0.607094	-0.914916	-1.0797	-1.68398	-2.17554	-0.475976	-1.01912	-1.692	-1.36586	-0.582948	-1.72242	-0.540699	-2.01301	-1.83037	-1.34602	-1.36568	-1.18577	-0.882233	-1.39261	-0.831766	-1.38386	-1.27843	-1.10271	-1.02882	-2.6429	-1.22483	-0.834581	-0.712906	-0.87628	-1.68689	-1.94868	-1.57306	-1.08689	-3.35353	-1.05718	-1.28583	-0.741499	-1.02111	-1.15084	-1.33887	-0.701169	-1.82402	-3.08728	-1.51677	-1.20278	-1.43293
Cluster_013175	-1.33377	-0.988539	-0.595874	-0.566946	-0.311406	-1.09851	-1.20932	-1.39436	-0.541134	-0.944059	-1.37408	-1.37767	-0.618006	-1.71967	-0.591042	-1.51859	-1.83469	-1.26598	-0.952117	-0.924471	-0.769935	-1.06703	-0.582913	-1.35528	-0.882684	-0.911195	-0.952623	-2.11861	-0.825261	-0.759517	-0.647322	-0.750035	-1.40864	-1.80468	-0.831965	-1.02177	-2.3283	-1.28172	-1.30217	-0.808734	-1.06573	-0.512608	-0.734864	-0.545886	-1.57566	-1.85993	-1.3236	-0.662528	-1.53138
Cluster_115744	-0.663085	-0.437233	-1.89988	-0.862262	-0.32989	-0.583384	-0.145914	-2.06639	-0.739666	-0.499408	-1.34302	-0.28419	-1.53595	-0.581864	-0.515515	-1.20663	-1.71742	-0.450757	-0.876987	-1.15774	-1.35002	-0.93145	-0.617522	-2.09001	-1.89367	-1.99853	-0.12129	-2.27126	-0.213586	-0.960432	-1.0208	-0.729032	-2.08423	-2.14471	-2.28772	-1.51915	-2.08313	-1.49643	-0.995622	-0.876355	-0.692233	-1.26043	-1.63491	-1.02301	-1.38129	-2.14602	-0.28343	-0.280193	-0.68009
Cluster_041641	-0.531927	-1.01487	-0.0313331	-0.377946	-0.782061	-0.49934	-1.02616	-0.397996	-1.03873	-1.15148	-0.516545	-2.04776	-1.05671	-0.748062	-0.664918	-0.273854	-1.18535	-0.567871	-0.912121	-0.796939	-0.220404	-0.0804992	-0.413652	-0.523831	-0.677057	-0.0131843	-0.697628	-0.22524	-0.785049	-0.761821	-0.499859	-0.456902	-0.316178	-0.0323379	-0.762419	-0.399136	-0.400276	-1.06694	-1.00462	-0.371795	-0.764161	-0.290759	-0.0345083	-0.42362	-0.660603	0.0407508	-0.463464	-0.806109	-0.96548
Cluster_080708	-1.45481	-1.74733	-1.84394	-1.79491	-1.49406	-1.43726	-1.82815	-0.351265	-1.26834	-2.04687	-1.38621	-1.20386	-1.34373	-1.5067	-1.17551	-0.624102	-1.05293	-0.762446	-0.781568	-0.700029	-1.77131	-1.03201	-1.41053	-1.07842	-0.735537	-0.309977	-1.0928	-0.723514	-1.60994	-1.23116	-0.84934	-1.56876	-0.118492	-0.387456	-0.254299	-0.0976689	-0.763276	-1.33564	-0.972286	-0.703422	-1.42941	-1.06707	-1.75184	-1.90886	-0.824019	-0.3917	-1.30764	-2.70241	-1.31211
Cluster_004850	-1.26738	-0.966742	-1.9641	-1.24304	-2.07672	-2.0724	-0.367289	-2.34675	-1.87797	-1.03192	-1.77387	-0.761311	-0.63766	-2.41632	-1.88852	-3.01193	-0.449082	-2.26179	-2.22437	-1.5674	-1.47374	-1.89427	-1.39467	-1.48299	-2.18676	-1.93365	-1.55269	-2.62809	-0.673613	-1.2244	-1.77109	-2.28001	-2.89295	-2.75718	-2.06866	-2.17381	-2.72568	0.0377953	-1.15723	-1.13685	-0.991438	-1.96869	-1.99488	-1.6999	-2.21786	-2.61572	-1.41718	-1.85441	-1.27355
Cluster_046434	-0.784328	-1.70212	-0.78974	-1.528	-0.994388	-1.30835	-1.77967	-1.20969	-1.20558	-1.14218	-1.08755	-1.38283	-0.450976	-1.07696	-1.32145	-1.72101	-1.17382	-1.51595	-1.18755	-0.965344	-0.670832	-1.03817	-1.10888	-1.28754	-1.96473	-0.793898	-0.62263	-0.69216	-1.18744	-1.06703	-0.823999	-1.27031	-0.798439	-1.50766	-0.548309	-2.00032	-0.625216	-0.946965	-0.71853	-0.622659	-1.14168	-1.76055	-0.870573	-1.30578	-0.895768	-0.801641	-1.32265	-1.78625	-1.84062
Cluster_013797	-0.826826	-0.355665	-0.737431	0.184347	-0.508063	-0.122202	-0.967224	-2.4416	-0.24958	-0.913849	-0.895735	-1.52482	-0.664618	-1.32283	-0.507435	-1.88374	-1.45267	-0.912367	-1.68866	-1.10976	-0.0682253	-1.35371	-0.674086	-1.05425	-0.68395	-1.89957	-0.802237	-3.15445	-0.58501	-0.780706	-0.423605	-0.437423	-2.06662	-1.19404	-2.4948	-2.00032	-3.05898	-0.586541	-1.48384	-0.903127	-0.910289	-0.328716	-0.683865	-0.0620086	-1.55146	-2.87507	-0.853555	-0.880743	-0.883631
Cluster_002125	-1.70699	-2.0429	-2.39409	-2.2761	-2.25071	-2.20289	-2.03685	-0.928866	-2.08058	-2.57435	-1.43843	-2.59557	-1.91142	-2.26383	-2.12712	-1.61764	-2.00106	-2.16054	-1.29525	-1.35973	-2.37707	-2.08393	-1.93695	-1.66752	-1.64732	-1.51799	-2.21357	-1.69216	-2.43468	-2.17289	-1.66403	-2.22698	-0.825641	-1.40834	-1.0229	-2.0541	-2.12294	-1.66247	-2.20678	-1.70026	-2.1866	-2.18934	-2.1405	-2.35846	-1.72054	-1.55059	-2.03757	-2.43418	-2.43495
Cluster_001023	-2.87863	-3.21686	-3.64886	-2.73113	-3.46739	-1.78423	-1.89453	-0.0362414	-2.53104	-3.42009	-2.53832	-3.17427	-2.47363	-2.85527	-2.54249	-1.83171	-1.97836	-2.22201	-2.78086	-2.34474	-3.46256	-2.8243	-2.31144	-2.43675	-1.52801	-2.7563	-3.13934	-1.32977	-3.22359	-2.70596	-2.67991	-2.98518	-1.82399	-1.70617	-2.08144	-3.05731	-3.13095	-1.14219	-2.81744	-2.47043	-3.2744	-4.84361	-3.35973	-3.42251	-2.30454	-2.51554	-3.12958	-3.1418	-2.8152
Cluster_072894	0.296078	0.272374	0.227293	-0.0271447	-0.10503	-0.197344	0.0045586	-0.263866	0.0401273	0.203355	-0.154817	0.0168403	0.229283	-0.0301444	0.149541	0.154049	0.206704	0.183017	0.0273426	0.299971	0.135211	0.0143541	-0.0428238	0.173096	0.00660022	-0.186094	0.24616	-0.0167188	0.068823	0.365422	0.193237	0.206808	-0.141793	-0.0256392	0.0953741	0.011718	-0.445264	0.361489	0.193957	0.130669	0.132817	0.209357	0.270651	0.251944	-0.011275	-0.0312519	0.180708	0.0508	0.347939
Cluster_014837	-1.68889	-1.80611	-1.03744	-1.87964	-1.15759	-1.69219	-2.03824	-2.7349	-1.49382	-0.890732	-2.10736	-1.35599	-1.68431	-1.54358	-1.2607	-1.77284	-1.78937	-1.83255	-1.11829	-1.5606	-1.56633	-1.51406	-1.25675	-1.53834	-1.60477	-1.48083	-1.66169	-0.978322	-1.40954	-1.6594	-1.17927	-1.35999	-2.4196	-2.44348	-2.49977	-1.4093	-2.28837	-2.41145	-1.21225	-1.52	-1.84388	-1.76973	-1.28494	-1.55759	-1.44454	-2.26542	-1.47687	-1.23225	-2.02117
Cluster_089974	-2.22512	-2.86925	-3.00698	-3.11513	-2.31871	-2.25454	-1.91077	-0.912629	-2.53353	-2.91286	-2.07783	-2.75517	-2.3641	-2.57506	-2.58792	-2.04575	-2.05899	-2.04402	-2.3337	-1.85715	-2.93877	-2.25497	-2.58388	-2.29168	-1.78764	-2.14097	-2.31772	-2.29183	-2.99637	-2.85815	-2.54516	-2.69744	-1.45321	-1.703	-1.6848	-2.51669	-2.23039	-2.07357	-2.81894	-2.40126	-2.48888	-2.32247	-2.4373	-3.24751	-2.10988	-1.97148	-1.87345	-3.20209	-2.79659
Cluster_015119	-3.14981	-2.93865	-2.41915	-2.14206	-2.97106	-3.27784	-2.53862	-2.99321	-2.32406	-1.86121	-2.45775	-1.80514	-2.21918	-2.9678	-1.4565	-2.02066	-2.17162	-2.64291	-2.55503	-3.32303	-2.20892	-2.89118	-2.52779	-2.05071	-3.21975	-2.74231	-1.33464	-1.74494	-1.77628	-2.62777	-1.65203	-3.18774	-2.67569	-3.33147	-1.42226	-1.51229	-2.96004	-2.27372	-1.71135	-0.98281	-2.72709	-2.60446	-2.70129	-1.79903	-3.16445	-3.4505	-2.70585	-2.77773	-2.17331
Cluster_039705	-0.92577	-2.37949	-1.54095	-2.11583	-2.34526	-1.9237	-2.00471	-2.0389	-2.13434	-2.66582	-1.34131	-2.44091	-1.14281	-1.7252	-1.33604	-1.09454	-0.78161	-2.3756	-2.47198	-2.16117	-1.95365	-1.70718	-2.04819	-2.19123	-1.59334	-1.68532	-2.65473	-1.31321	-2.49742	-2.22577	-0.732397	-1.57525	-1.73105	-1.64303	-2.03633	-1.68219	-1.67443	-2.11563	-2.02165	-1.61354	-2.27791	-1.74625	-0.958566	-0.781876	-1.43815	-1.28702	-1.44158	-1.34714	-1.32791
Cluster_043638	-0.178603	-0.19062	-0.366385	-0.317249	0.15472	-0.592877	-0.698959	-0.695991	-0.387483	-0.781796	-0.558065	-1.35114	-0.854843	-0.784785	-0.141464	-0.584688	-1.36931	-0.520565	-0.758297	-0.449087	0.0844861	-0.0839324	-0.158101	-0.505857	-0.197661	-0.483336	-0.266316	-0.764907	-0.309902	-0.347559	-0.389327	-0.491083	-0.899244	-0.551482	-0.677915	-0.616205	-1.02026	-0.465703	-0.711352	-0.0958497	-0.415892	-0.353619	-0.123198	-0.410418	-0.683916	-0.423007	-0.813342	0.0400761	-0.922947
Cluster_071590	0.0403163	-0.317939	-0.0584202	-0.0677084	-0.560641	-0.17432	-0.254348	-0.251085	-0.269175	0.0223261	-0.0554702	-0.211957	-0.0744871	-0.295075	-0.265256	-0.275797	-0.0911784	-0.0982826	-0.170634	-0.0200827	-0.276627	-0.396842	-0.349216	-0.254515	-0.192029	-0.161447	-0.258169	-0.17647	-0.305963	-0.146677	-0.2919	-0.195475	-0.268789	-0.276503	-0.312751	-0.32464	-0.32906	-0.221372	-0.0495236	-0.306752	-0.242633	-0.140253	-0.196984	-0.377862	-0.391758	0.0346766	-0.201785	-0.401615	0.155601
Cluster_082727	-1.83918	-1.58552	-2.02135	-1.90603	-1.43731	-1.09468	-1.35446	-0.713266	-1.46535	-1.65322	-1.48573	-1.68908	-1.7468	-1.60235	-1.50944	-1.5672	-2.15292	-1.74916	-1.79781	-1.77244	-1.858	-1.3674	-1.41491	-1.745	-1.38119	-0.752272	-1.50033	-0.982518	-2.10473	-1.3847	-0.636913	-1.59946	-0.751443	-1.15953	-1.07714	-0.715281	-0.579265	-1.61117	-1.98717	-0.804713	-0.853716	-1.70279	-1.68263	-1.26299	-1.58319	-0.882083	-1.39071	-3.00627	-1.74643
Cluster_002529	-2.34333	-2.38059	-2.86783	-2.38735	-2.71116	-2.82378	-2.27207	-1.87634	-2.35502	-2.46673	-2.22267	-2.40594	-1.98276	-2.9251	-2.86377	-2.34264	-1.3753	-3.26198	-2.47649	-1.93234	-2.30219	-2.05397	-2.16159	-2.30113	-1.60477	-2.48689	-2.76761	-1.85548	-2.48112	-2.41172	-2.63188	-2.8442	-1.28465	-1.64858	-1.62121	-2.51393	-2.95889	-2.18851	-2.28124	-2.10775	-2.6322	-3.35149	-2.16971	-2.81642	-2.27401	-2.27698	-2.64656	-3.64479	-2.09567
Cluster_110551	-2.04863	-1.99823	-2.55338	-1.92419	-2.22623	-2.31241	-1.93196	-2.23825	-1.86133	-1.98905	-1.88071	-1.94102	-1.64783	-2.6231	-2.49999	-2.21042	-1.55139	-2.7454	-2.10115	-2.02008	-2.52335	-2.44204	-1.95398	-1.92271	-1.67365	-2.71972	-2.52964	-2.22513	-1.82851	-2.06529	-2.41151	-2.33124	-2.50925	-1.82235	-2.5783	-2.78278	-3.70396	-1.90876	-1.98691	-2.14582	-2.04603	-2.45811	-2.59384	-2.19777	-1.94239	-2.54451	-2.42193	-2.7594	-1.98878
Cluster_003112	-0.104161	-0.137551	-0.671806	-0.100829	-0.737375	-0.58456	-0.0223991	-0.0469653	-0.166953	-0.394945	0.0918554	-0.468633	0.348032	-0.660645	-0.685532	-0.128558	0.450869	-0.804919	-0.197818	0.0832614	-0.634139	-0.517785	-0.0375274	0.0541249	0.283598	-0.591226	-0.771569	-0.590522	-0.267521	-0.227768	-0.4803	-0.551081	-0.426053	0.302241	-0.412893	-0.715281	-1.57063	-0.104729	-0.0549865	-0.24026	-0.0446444	-0.426299	-0.781702	-0.551248	0.122064	-0.484143	-0.513792	-0.492562	-0.0500008
Cluster_032965	-1.66869	-1.54574	-0.584175	-2.28603	-0.671256	-1.91104	-2.15361	-0.399827	-1.52579	-2.65655	-1.88071	-2.3938	-1.00974	-1.60869	-0.902383	-1.33854	-1.91329	-0.416603	-1.00742	-0.698481	-0.997781	-0.179982	-0.762251	-1.16647	-0.705313	-0.837093	-0.758604	-1.0068	-2.58929	-1.1965	-0.739575	-0.750035	-0.253486	-0.759187	-0.765539	-0.0482171	-0.950158	-1.45835	-1.98906	-0.995045	-1.42198	-0.983612	-0.511906	-1.06493	-1.10988	-0.351199	-1.50644	-1.912	-2.12502
Cluster_003154	-1.27757	-1.069	-1.38926	-1.47486	-1.79509	-1.94207	-1.43227	-1.78126	-1.3094	-1.48259	-1.36408	-1.25358	-0.946808	-1.24072	-1.77201	-1.40399	-0.56987	-1.50092	-1.30979	-1.17176	-1.30021	-1.55694	-1.43877	-1.19229	-0.677056	-1.83145	-1.81116	-1.43665	-1.35139	-1.46778	-1.76338	-1.67975	-1.77431	-1.42692	-1.46503	-1.56274	-2.54589	-0.983394	-1.00532	-1.24686	-1.44079	-1.76788	-1.89595	-1.79429	-1.57691	-1.71621	-1.6884	-1.66804	-1.20297
Cluster_075856	-1.24449	-1.88655	-1.80387	-1.55699	-2.26348	-1.36342	-0.968167	-1.66902	-1.88481	-1.11462	-0.638091	-1.65217	-1.34783	-1.46654	-1.22585	-1.92795	-1.52934	-0.114965	-1.34332	0.495277	-1.3742	-1.85186	-1.96055	-1.35806	-1.41164	-2.14097	-1.48731	-1.75481	-1.1551	-1.78801	-1.7558	0.688942	-1.70402	-1.83217	-2.19711	-2.04241	-1.89992	-0.669	-1.71493	-1.84014	-2.05238	-1.51261	-1.79425	-1.35553	1.09636	-1.68948	-0.309487	-0.284757	-1.25141
Cluster_004721	-1.74227	-1.66571	-1.64361	-0.875714	-1.44414	-1.1817	-1.62876	-1.94573	-1.58034	-1.10223	-0.817575	-1.44805	-1.47657	-2.04368	-1.81047	-2.56138	-1.23046	-2.27458	-2.08445	-1.62867	-1.36329	-2.17147	-1.42378	-2.21111	-1.77654	-1.82039	-1.76829	-2.20361	-1.14213	-1.4969	-1.59448	-1.75993	-2.65621	-1.82513	-2.25753	-2.21754	-3.31379	-1.04763	-1.76029	-1.64011	-1.64877	-1.15849	-1.42287	-1.57623	-2.03213	-2.94575	-0.853555	-1.6175	-1.85648
Cluster_041356	-0.395312	-1.08865	-0.506439	-1.21021	-0.692487	-0.374159	-1.52202	-0.354559	-1.35373	-1.80813	-0.172962	-2.11715	-1.24376	-0.388124	-1.3726	-0.197591	-0.625173	-0.361816	-0.685456	-0.572	-1.20516	0.164002	-0.684468	-0.690842	-0.67365	-0.164452	-0.960176	-0.0484124	-1.27294	-0.614375	-0.870343	-0.356816	0.240124	0.0381306	-1.03828	-0.496155	-0.49259	-1.35246	-0.860194	-0.862419	-0.692233	-0.178002	-0.0905289	-0.842498	-0.0540269	0.2626	-0.0497108	-1.37352	-0.828322
Cluster_065277	-1.24026	-1.3332	-1.04571	-1.30923	-1.20307	-0.9784	-1.58756	-2.5697	-1.49382	-1.30346	-1.5456	-2.32524	-1.70494	-0.930211	-1.09108	-1.12717	-2.03315	-1.57307	-0.983938	-1.24247	-1.20144	-1.13508	-1.03753	-1.17278	-1.05577	-1.8096	-1.58145	-1.58374	-1.36353	-1.68767	-0.937943	-0.845968	-1.92963	-1.5383	-2.43462	-2.11322	-3.0376	-1.84906	-1.34439	-1.57063	-1.43951	-1.42378	-0.95625	-1.37546	-0.888036	-1.81442	-1.02353	-0.837708	-2.15027
Cluster_082583	-1.13522	-1.5586	-1.87663	-1.80392	-1.88138	-1.5151	-1.29347	-0.759724	-1.44111	-1.27188	-1.44923	-1.2523	-1.3468	-1.29507	-1.2607	-1.26712	-1.39536	-1.22655	-1.02034	-1.68779	-1.57065	-1.4836	-1.65841	-1.49237	-1.19427	-1.68333	-1.42602	-1.42132	-1.60018	-1.44491	-1.65322	-1.41515	-1.41565	-1.67543	-1.66447	-1.77535	-1.43764	-1.45351	-1.22137	-1.62662	-1.50859	-1.67805	-1.4799	-1.76833	-1.44824	-1.32522	-1.44918	-1.24115	-0.981844
Cluster_038248	-1.27643	-1.46694	-1.22705	-1.14568	-1.72501	-1.50616	-1.15817	-0.950055	-1.4374	-1.73677	-1.16893	-1.55978	-1.08562	-1.67035	-1.47098	-1.59068	-0.813499	-1.32385	-1.51364	-1.11376	-1.6887	-1.23736	-1.08183	-1.42246	-1.13153	-0.864933	-1.68938	-0.631744	-1.67361	-1.45964	-1.45327	-1.58184	-0.987919	-0.977451	-1.0267	-0.464048	-1.25448	-0.994389	-1.4139	-1.25638	-1.34056	-1.58265	-1.55007	-1.6386	-1.15801	-1.11761	-1.64621	-2.0138	-1.53138
Cluster_014862	-0.586697	-1.0015	-0.0715155	-0.832109	-0.386266	-0.230941	-0.93632	-1.10496	-0.44736	-0.994616	-1.24937	-1.49024	-0.568994	-0.214173	-0.0599912	-0.290655	-1.56053	-0.668241	-0.315204	-0.185766	-0.537229	-0.231995	-0.260254	-0.233117	-0.126684	-0.49934	-0.807566	-0.495669	-0.995238	-0.553105	-0.0644079	0.200277	-0.767031	-0.798067	-0.969659	-0.790141	-2.26101	-0.927443	-0.381071	-0.383018	-0.344646	-0.790643	-0.682633	-0.390718	-0.204142	-1.31689	-1.13432	0.203933	-1.30748
Cluster_049021	-0.596139	-1.08465	-1.34674	-1.30659	-0.40561	-1.07604	-0.676683	-2.4138	-0.601363	-0.60937	-1.39675	-0.450062	-0.0432065	-0.635023	-0.822705	-1.9081	-1.18341	-1.08789	-0.871071	-0.727232	-0.325634	-1.32277	-0.864076	-1.01273	-1.35111	-1.54106	-0.0825827	-1.14471	-0.598258	-0.737126	-0.611391	-0.703691	-1.61823	-2.62883	-0.770791	-2.28593	-2.40048	-0.45754	-0.206647	-0.491838	-0.847135	-1.69804	-0.795839	-0.923441	-0.804618	-1.68786	-1.19249	-1.79607	-1.42482
Cluster_080709	-1.44291	-1.87904	-2.2465	-2.43417	-1.91783	-1.80916	-2.08947	-0.322689	-1.68851	-2.99981	-1.76927	-1.86606	-1.5901	-1.60026	-1.84389	-0.875914	-1.00991	-1.03276	-1.11484	-0.756252	-2.41133	-1.1757	-1.7808	-1.44397	-0.574034	-0.600181	-1.50298	-1.36088	-2.60049	-1.67995	-1.29814	-1.99948	-0.112058	-0.429716	-0.426069	-0.734709	-1.31555	-1.65222	-1.45332	-1.03058	-1.84065	-1.35576	-2.28714	-2.35407	-0.919828	-0.597784	-1.6884	-2.86898	-1.82144
Cluster_014912	0.00711292	-0.142075	-0.679824	-0.0542524	-0.409675	0.196719	-0.274899	-2.0779	-0.658843	-0.717464	-0.364977	-1.70695	-1.06042	0.0236842	-0.39985	-0.378589	-1.18244	-0.743962	-0.98521	-0.515744	-0.0547785	-0.603378	-0.543204	-0.279339	-0.0196844	-2.1555	-0.903138	-2.00504	-0.594431	-0.905645	-0.217566	0.186913	-1.61112	-0.488591	-2.36344	-2.23515	-2.77314	-0.70464	-1.16323	-1.12834	-0.562747	-0.531493	-0.494809	-0.289726	-0.29241	-2.03125	-0.591494	0.216167	-1.21769
Cluster_013305	-1.73894	-0.16977	0.0691977	-0.543616	-1.72972	-0.821172	0.232398	-1.94359	-1.32148	0.332989	-1.3213	-1.08527	-1.09474	-1.27094	-1.5407	-1.89983	-0.826088	-1.6533	-1.48656	-1.93767	-1.62126	-1.32217	-0.408674	-0.981221	-0.222152	-0.459492	-1.56581	-1.07996	0.209002	-1.13671	-0.246815	-1.66182	-1.45956	-0.997749	-0.789137	-0.313737	-1.67227	-0.986117	-1.51215	0.59602	0.353296	-0.362247	-0.671699	-1.23087	-2.05779	-1.56252	0.262378	-1.35516	-0.937103
Cluster_094687	-1.19251	-1.64064	-0.764981	-1.43065	-1.24757	-1.44232	-1.4309	-0.821333	-1.2552	-1.01101	-0.857692	-1.75312	-0.165934	-1.35248	-1.28399	-0.565297	-0.971365	-0.611337	-1.27122	-1.20024	-1.38539	-0.905549	-0.960545	-0.873117	-0.506702	-1.22244	-1.41866	-0.75731	-1.46664	-1.1691	-0.785332	-1.32554	-0.431349	-1.15653	-1.27742	-0.387922	-0.710646	-1.36469	-0.690502	-1.40878	-1.47268	-0.883676	-0.812107	-1.42429	-0.460473	-0.872099	-1.33035	-0.245315	-0.586085
Cluster_013186	0.0649561	0.172388	-0.2465	-0.0631765	-0.436828	-0.363418	-0.267313	-0.926803	-0.189994	-0.39196	-0.265551	-0.668557	-0.235718	-1.07947	-0.0585649	-2.26474	-0.490296	-0.79318	-0.860431	-0.438767	-0.261022	-1.30463	-0.310529	-0.621761	-1.01893	-0.584827	0.0136534	-1.45253	-0.33119	-0.268081	-0.199663	-1.12978	-0.786205	-0.58873	-0.0481731	-0.27267	-1.92239	0.0480145	0.27417	-0.154849	-0.055587	-0.250207	-0.303038	-0.159648	-1.85131	-2.2945	-0.768472	-0.538046	-1.09088
Cluster_031177	-1.78433	-1.97286	-1.42978	-1.92968	-1.47996	-1.55609	-2.102	-0.666754	-1.73721	-2.69422	-1.26056	-2.23028	-1.69108	-1.7252	-1.58382	-1.47643	-1.65	-1.10833	-1.47657	-1.51473	-2.08778	-0.926624	-1.44951	-1.51977	-1.4628	-0.637969	-1.70603	-0.764907	-2.27631	-1.50706	-1.32349	-1.468	-0.118492	-0.7202	-0.931314	-0.875384	-0.722611	-2.01725	-1.59631	-1.28024	-1.57829	-0.929433	-0.967957	-1.69237	-1.00121	-0.350456	-0.923755	-1.74244	-1.36133
Cluster_041678	-0.173163	-0.899361	-0.0782143	-0.377946	-0.644732	-0.335345	-1.14805	-0.89125	-0.951755	-1.13143	-0.310831	-2.03664	-0.955081	-0.432602	-0.637069	-0.0166471	-0.907831	-0.366127	-0.827326	-0.517778	-0.152351	-0.105122	-0.406822	-0.532064	-0.64414	-0.118695	-0.585717	-0.169281	-0.79703	-0.691586	-0.503206	-0.408859	-0.309586	-0.0602167	-0.986693	-0.343443	-0.206087	-1.06041	-0.837241	-0.259788	-0.827972	-0.362247	-0.00252129	-0.520865	-0.535286	0.0782879	-0.334256	-0.725238	-0.451775
Cluster_033097	-1.90521	-2.28078	-0.0520177	-2.81687	-1.64473	-2.23309	-1.8675	-1.45799	-1.71334	-2.681	-2.22672	-1.84375	-1.58472	-1.81111	-1.02965	-1.22184	-1.96312	-1.42027	-1.48253	-1.38152	-1.72062	-0.924232	-1.00704	-1.17369	-1.60477	-1.40217	-1.9452	0.156933	-2.47367	-1.93907	-1.17137	-1.55356	-1.00755	-1.57517	-1.24162	-0.657741	-0.131609	-2.18935	-0.830164	-0.800729	-1.22202	-1.74978	-1.23041	-1.83725	-1.57941	-1.08019	-1.97206	-1.90238	-1.73396
Cluster_078110	-1.49637	-1.60488	-1.51743	-1.4237	-1.09173	-1.73997	-1.50544	-0.707017	-1.18999	-1.69598	-2.05297	-1.84293	-0.790271	-1.86911	-1.40614	-1.71562	-1.45811	-1.36182	-1.29786	-0.896768	-1.47166	-1.52344	-0.936948	-1.44909	-1.01445	-1.12416	-1.19317	-0.930898	-1.41455	-1.20861	-1.24821	-1.47314	-0.492781	-1.09779	-0.870085	-0.996848	-0.878554	-1.36339	-1.16122	-1.05481	-1.49242	-1.4867	-1.14405	-1.57623	-1.0466	-0.795392	-1.90511	-1.6377	-1.15289
Cluster_071060	-0.203964	-0.47177	-0.0671064	-0.359722	-0.951255	-0.303397	-0.657797	-0.150715	-0.108384	-0.194585	0.0886968	-0.37426	-0.147988	-0.448502	-0.425593	-0.291664	-0.0151443	-0.121082	-0.277415	-0.595738	-0.49877	-0.337966	-0.4468	-0.271285	-0.140379	-0.0305584	-0.456776	0.341104	-0.074995	-0.258552	-0.349818	-0.33672	-0.0842291	-0.449839	-0.112791	-0.0743026	0.767261	-0.475707	-0.128395	-0.232152	-0.260869	-0.236945	-0.398538	-0.484686	-0.381292	0.151901	-0.133704	-0.479199	0.41682
Cluster_077285	-2.08816	-1.93739	-1.93726	-1.9763	-1.85403	-1.70754	-1.67188	-1.27842	-1.61782	-1.94234	-1.71964	-1.88363	-1.93469	-1.95588	-1.58862	-1.73201	-1.60938	-1.8079	-1.63147	-1.85939	-2.00245	-1.71155	-1.71343	-1.76231	-1.78401	-1.01532	-1.61339	-1.06339	-1.69469	-1.70354	-1.4593	-1.9232	-1.20027	-1.4331	-0.913341	-0.899592	-1.02219	-1.74347	-1.58023	-1.2343	-1.55937	-1.6165	-1.75329	-1.71015	-1.86081	-1.06071	-1.75021	-1.92516	-1.78815
Cluster_033919	-1.22884	-1.01827	-0.422757	-1.84013	-0.357164	-1.09851	-1.25344	0.0184277	-1.0407	-1.17792	-1.24731	-1.10948	-0.618006	-0.914003	-0.530028	-0.632876	-1.22296	-0.346022	-0.609479	-0.369761	-0.622239	-0.050764	-0.534852	-0.656311	-0.430612	-0.584034	-0.744466	-0.445127	-1.08667	-0.478471	-0.354565	-0.455907	0.215301	-0.418075	-0.309086	0.0459578	-0.345036	-0.991614	-1.14547	-0.625299	-0.648768	-0.723975	-0.261458	-0.628813	-0.740087	0.0755129	-0.544497	-1.09959	-1.34097
Cluster_009803	-0.74562	-1.1776	-2.25997	-1.63702	-2.32989	-0.73163	-0.630925	-1.50993	-0.775664	-1.52289	-1.47865	-0.67529	-0.542362	-0.73648	-0.835295	-0.925132	-0.350388	-2.0946	-1.39575	-1.21218	-1.02907	-1.19131	-0.94966	-1.02743	-0.357614	-1.84281	-2.28808	-1.22894	-0.463816	-0.88676	-1.16748	-2.00297	-1.48142	-1.14471	-1.54515	-1.9849	-2.80432	-0.57473	-0.841543	-1.11998	-0.68543	-2.33287	-2.25494	-1.91922	-0.832928	-1.90277	-1.50937	-0.64817	-0.373665
Cluster_001553	0.0342111	-0.637778	-2.28822	-1.86894	-1.96571	-1.5528	-0.0800856	-1.36799	-0.549016	-1.03912	-0.930752	-0.935545	-0.316016	-0.999246	-1.23967	-1.11557	0.662241	-1.3683	-0.994218	-0.448217	-1.67303	-2.01404	-0.571964	-0.806887	-0.0880133	-2.18609	-2.10327	-1.77525	-1.10233	-1.20732	-1.57324	-1.752	-1.68569	-0.605246	-1.78694	-2.49719	-1.2351	-0.334424	-0.445529	-0.506695	-0.720567	-2.58429	-2.28723	-2.44536	-0.47602	-1.72491	-2.04861	-1.37729	-0.964086
Cluster_071576	-1.3762	-1.35196	-1.42077	-0.803915	-0.32989	-0.204643	-0.0899703	-0.519496	-0.985179	-0.61183	-0.0480237	-1.14802	-0.959277	-1.22372	-1.2451	-1.25582	-1.43849	-1.39063	-1.24496	-0.824968	-1.2362	-1.06045	-0.833407	-1.24907	-1.05089	-1.20554	-0.926001	-1.16477	-1.30206	-1.23664	-1.032	-0.863392	-0.638142	-0.689506	-0.693551	-1.1924	-0.94608	-0.915672	-1.27137	-0.931658	-1.11365	-1.15713	-0.509422	-0.954161	-0.414334	-0.838858	-0.36471	-1.4938	-0.35787
Cluster_097944	-2.14073	-2.29482	-1.82721	-2.2664	-2.36528	-1.99022	-2.45373	-1.00067	-1.9955	-2.46838	-2.10492	-3.02123	-2.0693	-2.21678	-2.27836	-1.59269	-2.04265	-1.65121	-1.5115	-1.22916	-2.43812	-1.74182	-1.82365	-1.89093	-1.42102	-1.43183	-2.32482	-1.26056	-2.78019	-2.31592	-1.85308	-2.19784	-0.592385	-1.36948	-1.07928	-1.62128	-0.971143	-1.90196	-2.53587	-1.57415	-2.29293	-1.52829	-1.91234	-2.22659	-1.77606	-1.19333	-2.21138	-2.40512	-2.7233
Cluster_008063	0.283669	0.302804	-1.14366	0.0779856	0.414913	0.0157313	0.388191	-0.476568	0.36893	0.12538	-0.229138	-0.103072	0.036486	0.032041	0.146888	0.284383	-0.413084	0.179948	0.116009	0.245509	-0.0737227	-0.135085	0.0971711	0.0286034	0.264463	-0.419725	0.584254	-0.831003	-0.192698	-0.231839	0.0551453	0.394974	-0.362504	-0.17488	-0.260781	-0.256643	-1.69671	0.0980433	0.302659	0.220555	0.396369	-0.382312	-1.16222	-0.294678	0.136788	-0.668905	0.262378	0.00621782	-0.186399
Cluster_072966	-0.54024	-0.827612	-0.387422	-0.524509	-0.792892	-0.647795	-1.05574	-0.254574	-0.406539	-0.756973	-0.771562	-0.920966	-0.210938	-0.955955	-0.536399	-0.788412	-0.48444	-0.297174	-0.583466	-0.333607	-0.795406	-0.515917	-0.409293	-0.640023	-0.18207	0.00352135	-0.553686	0.168997	-0.606013	-0.534919	-0.461584	-0.486794	-0.108877	-0.577533	-0.110475	0.185541	0.348818	-0.597564	-0.205535	-0.230015	-0.580052	-0.60239	-0.610272	-0.731404	-0.52079	0.0222674	-0.8943	-0.801059	-0.206603
Cluster_059332	-1.79551	-0.138903	-1.32238	0.320403	-2.69499	-1.62396	-0.733298	-2.62789	-0.290573	-0.337515	-0.655327	-0.330714	-0.0895896	-2.77097	-1.37703	-3.26519	-0.529337	-2.25096	-2.48519	-2.60669	-1.63515	-2.60111	-2.38212	-2.11982	-2.48259	-1.86645	-0.363869	-2.70615	-0.0704113	-0.00659488	-1.87034	-2.57233	-2.9018	-3.07701	-1.86744	-1.08055	-3.01785	0.227459	-0.91235	-0.959329	-0.58897	-0.30836	-2.70129	-0.114621	-2.83544	-2.87058	-0.294918	-2.51428	0.00265705
[truncated: 1,477 more rows]
[truncated: 52 more columns]

## Sheet: Supplementaty Table 3
Supplementary Table 3
List of metabolites that showed a significant diffrence in abundance between the pain-free control group and patients experiencing pain. Pvalues were generated in https://new.metaboanalyst.ca/.
List of metabolites	p.value
4-Hydroxybenzaldehyde	0.011902
Cluster_000122	0.002508
Cluster_000178	0.018066
Cluster_000485	0.0025132
[truncated: 857 more rows]
